# Supplementary material for: Ultrasensitive Capture of Human Herpes Simplex Virus Genomes Directly from Clinical Samples Reveals Extraordinarily Limited Evolution in Cell Culture
Source: mSphere. 2018 Jun 13;3(3):e00283-18. doi: 10.1128/mSphereDirect.00283-18 (PMC6001610; doi:10.1128/mSphereDirect.00283-18)
Supplement: DATA SET S1 [file sph003182571sd1.xlsx]

## Sheet: Sheet1
DataSet S1. Capture panel design for HSV-1
Sequence Name	Sequence
129076_5145341_NC_001806.2(HSV1)_18_39	/5Biosg/AAA CCG AGG ATC TTG GGT GCT GAC GCC CTC CCG GTG CAG CTG CAG GGT CTG GTC CTT GTA AAT CTC GGC TCG GAG GTG CGT CTC GGC CAG GCG TCG GCG CAG GGC CGC GTG GGC GGC ATC
129076_5145324_NC_001806.2(HSV1)_1_1	/5Biosg/AGC CCG GGC CCC CCG CGG GCG CGC GCG CGC GCA AAA AAG GCG GGC GGC GGT CCG GGC GGC GTG CGC GCG CGC GGC GGG CGT GGG GGG CGG GGC CGC GGG AGC GGG GGG AGG AGC GGG GGG
129076_5145324_NC_001806.2(HSV1)_1_2	/5Biosg/CGG GGG GAG GAG CGG GGG GAG GAG CGG GGG GAG GAG CGG GGG GAG GAG CGG GGG GAG GAG CGG GGG GAG GAG CGG GGG GAG GAG CGG GGG GAG GAG CGG GGG GAG GAG CGG GGG GAG GAG
129076_5145324_NC_001806.2(HSV1)_1_3	/5Biosg/GGA GGA GCG GGG GGA GGA GCG GGG GGA GGA GCG GGG GGA GGA GCG GGG GGA GGA GCG GGG GGA GGA GCG GGG GGA GGA GCG GGG GGA GGA GCG GCC AGA CCC CGA AAA CGG GCC CCC CCC
129076_5145324_NC_001806.2(HSV1)_1_4	/5Biosg/CCC CCC CAA AAC ACA CCC CCC GGG GGT CGC GCG CGG CCC TTT AAA GCG GCG GCG GCG GGC AGC CCG GGC CCC CCG CGG CCG AGA CTA GCG AGT TAG ACA GGC AAG CAC TAC TCG CCT CTG
129076_5145324_NC_001806.2(HSV1)_1_5	/5Biosg/GCC TCT GCA CGC ACA TGC TTG CCT GTC AAA CTC TAC CAC CCC GGC ACG CTC TCT GTC TCC ATG GCC CGC CGC CGC CGC CAT CGC GGC CCC CGC CGC CCC CGG CCG CCC GGG CCC ACG GGC
129076_5145324_NC_001806.2(HSV1)_1_6	/5Biosg/CAC GGG CGC CGT CCC AAC CGC ACA GTC CCA GGT AAC CTC CAC GCC CAA CTC GGA ACC CGC GGT CAG GAG CGC GCC CGC GGC CGC CCC GCC GCC GCC CCC CGC CGG TGG GCC CCC GCC TTC
129076_5145324_NC_001806.2(HSV1)_1_7	/5Biosg/CGC CTT CTT GTT CGC TGC TGC TGC GCC AGT GGC TCC ACG TTC CCG AGT CCG CGT CCG ACG ACG ACG ATG ACG ACG ACT GGC CGG ACA GCC CCC CGC CCG AGC CGG CGC CAG AGG CCC GGC
129076_5145324_NC_001806.2(HSV1)_1_8	/5Biosg/GCC CGG CCC ACC GCC GCC GCC CCC CGG CCC CGG CCC CCA CCG CCC GGC GTG GGC CCG GGG GGC GGG GCT GAC CCC TCC CAC CCC CCC TCG CGC CCC TTC CGC CTT CCG CCG CGC CTC GC
129076_5145325_NC_001806.2(HSV1)_2_1	/5Biosg/CGA CCC CCG CGA CCC CCG CGC GGG TGC GCT TCT CGC CCC ACG TCC GGG TGC GCC ACC TGG TGG TCT GGG CCT CGG CCG CCC GCC TGG CGC GCC GCG GCT CGT GGG CCC GCG AGC GGG CCG
129076_5145325_NC_001806.2(HSV1)_2_2	/5Biosg/GCC GCC CGC CTG GCG CGC CGC GGC TCG TGG GCC CGC GAG CGG GCC GAC CGG GCT CGG TTC CGG CGC CGG GTG GCG GAG GCC GAG GCG GTC ATC GGG CCG TGC CTG GGG CCC GAG GCC CGT
129076_5145326_NC_001806.2(HSV1)_3_1	/5Biosg/GGC CCG CGG AGC CGG CCC GGC GAA CTC GGT CTA ACG TTA CAC CCG AGG CGG CCT GGG TCT TCC GCG GAG CTC CCG GGA GCT CCG CAC CAA GCC GCT CTC CGG AGA GAC GAT GGC AGG AGC
129076_5145326_NC_001806.2(HSV1)_3_2	/5Biosg/AGC CGC GCA TAT ATA CGC TTG GAG CCA GCC CGC CCT CAC AGG GCG GGC CCG CCT CGG GGG CGG GAC TGG CCA ATC GGC GGC CGC CAG CGC GGC GGG GCC CGG CCA ACC AGC GTC CGC CGA
129076_5145326_NC_001806.2(HSV1)_3_3	/5Biosg/CGA GTC TTC GGG GCC CGG CCC ATT GGG CGG GAG TTA CCG CCC AAT GGG CCG GGC CGC CCA CTT CCC GGT ATG GTA ATT AAA AAC TTG CAA GAG GCC TTG TTC CGC TTC CCG GTA TGG TAA
129076_5145326_NC_001806.2(HSV1)_3_4	/5Biosg/TAA TTA GAA ACT CAT TAA TGG GCG GCC CCG GCC GCC CTT CCC GCT TCC GGC AAT TCC CGC GGC CCT TAA TGG GCA ACC CCG GTA TTC CCC GCC TCC CGC GCC GCG CGT AAC CAC TCC CCT
129076_5145326_NC_001806.2(HSV1)_3_5	/5Biosg/CCT GGG GTT CCG GGT TAT GCT AAT TGC TTT TTT GGC GGA ACA CAC GGC CCC TCG CGC ATT GGC CCG CGG GTC GCT CAA TGA ACC CGC ATT GGT CCC CTG GGG TTC CGG GTA TGG TAA TGA
129076_5145326_NC_001806.2(HSV1)_3_6	/5Biosg/TGA GTT TCT TCG GGA AGG CGG GAA GCC CCG GGG CAC CGA CGC AGG CCA AGC CCC TGT TGC GTC GGC GGG AGG GGC ATG CTA ATG GGG TTC TTT GGG GGA CAC CGG GTT GGG CCC CCA AAT
129076_5145326_NC_001806.2(HSV1)_3_7	/5Biosg/AAT CGG GGG CCG GGC CGT GCA TGC TAA TGA TAT TCT TTG GGG GCG CCG GGT TGG TCC CCG GGG ACG GGG CCG CCC CGC GGT GGG CCT GCC TCC CCT GGG ACG CGC GGC CAT TGG GGG AAT
129076_5145326_NC_001806.2(HSV1)_3_8	/5Biosg/AAT CGT CAC TGC CGC CCC TTT GGG GAG GGG AAA GGC GTG GGG TAT AAG TTA GCC CTG GCC CGA CAG TCT GGT CGC ATT TGC ACC TCG GCA CTC GGA GCG AGA CGC AGC AGC CAG GCA GAC
129076_5145326_NC_001806.2(HSV1)_3_9	/5Biosg/GAC TCG GGC CGC CCC CTC TCC GCA TCA CCA CAG AAG CCC CGC CTA CGT TGC GAC CCC CAG GGA CCC TCC GTC CGC GAC CCT CCA GCC GCA TAC GAC CCC CAT GGA GCC CCG CCC CGG AGC
129076_5145326_NC_001806.2(HSV1)_3_10	/5Biosg/AGC GAG TAC CCG CCG GCC TGA GGG CCG CCC CCA GCG CGA GGT GAG GGG CCG GGC GCC ATG TCT GGG GCG CCA TAT TGG GGG GCG CCA TAT TGG GGG GCG CCA TGT TGG GGG ACC CCC GAC
129076_5145326_NC_001806.2(HSV1)_3_11	/5Biosg/GAC CCT TAC ACT GGA ACC GGC CGC CAT GTT GGG GGA CCC CCA CTC ATA CAC GGG AGC CGG GCG CCA TGT TGG GGC GCC ATG TTA GGG GGC GTG GAA CCC CGT GAC ACT ATA TAT ACA GGG
129076_5145326_NC_001806.2(HSV1)_3_12	/5Biosg/GGG ACC GGG GGC GCC ATG TTA GGG GGT GCG GAA CCC CCT GAC CCT ATA TAT ACA GGG ACC GGG GTC GCC CTG TTG GGG GTC GCC ATG TGA CCC CCT GAC TTT ATA TAT ACA GAC CCC CAA
129076_5145326_NC_001806.2(HSV1)_3_13	/5Biosg/CAA CAC ATA CAC ATG GCC CCT TTG ACT CAG ACG CAG GGC CCG GGG TCG CCG TGG GAC CCC CTG ACT CAT ACA CAG AGA CAC GCC CCC ACA ACA AAC ACA CAG GGA CCG GGG TCG CCG TGT
129076_5145326_NC_001806.2(HSV1)_3_14	/5Biosg/TGT TGG GGG CGT GGT CCC CAC TGA CTC ATA CGC AGG CCC CCC TTA CTC ACA CGC ATC TAG GGG GGT GGG GAG GAG CCG CCC GCC ATA TTT GGG GGA CGC CGT GGG ACC CCC GAC TCC GGT
129076_5145326_NC_001806.2(HSV1)_3_15	/5Biosg/GGT GCG TCT GGA GGG CGG GAG AAG AGG GAA GAA GAG GGG TCG GGA TCC AAA GGA CGG ACC CAG ACC ACC TTT GGT TGC AGA CCC CTT TCT CCC CCC TCT TCC GAG GCC AGC AGG GGG GCA
129076_5145326_NC_001806.2(HSV1)_3_16	/5Biosg/GCA GGA CTT TGT GAG GCG GGG GGG GGA GAG GGG GAA CTC GTG GGT GCT GAT TGA CGC GGG AAA TCC CCC CCC ATT CTT ACC CGC CCC CCT TTT TTC CCC TTA GCC CGC CCC GGA TGT CTG
129076_5145326_NC_001806.2(HSV1)_3_17	/5Biosg/CTG GGT GTT TCC CTG CGA CCG AGA CCT GCC GGA CAG CAG CGA CTC TGA GGC GGA GAC CGA AGT GGG GGG GCG GGG GGA CGC CGA CCA CCA TGA CGA CGA CTC CGC CTC CGA GGC GGA CAG
129076_5145326_NC_001806.2(HSV1)_3_18	/5Biosg/CAG CAC GGA CAC GGA ACT GTT CGA GAC GGG GCT GCT GGG GCC GCA GGG CGT GGA TGG GGG GGC GGT CTC GGG GGG GAG CCC CCC CCG CGA GGA AGA CCC CGG CAG TTG CGG GGG CGC CCC
129076_5145326_NC_001806.2(HSV1)_3_19	/5Biosg/CCC CCC TCG AGA GGA CGG GGG GAG CGA CGA GGG CGA CGT GTG CGC CGT GTG CAC GGA TGA GAT CGC GCC CCA CCT GCG CTG CGA CAC CTT CCC GTG CAT GCA CCG CTT CTG CAT CCC GTG
129076_5145326_NC_001806.2(HSV1)_3_20	/5Biosg/GTG CAT GAA AAC CTG GAT GCA ATT GCG CAA CAC CTG CCC GCT GTG CAA CGC CAA GCT GGT GTA CCT GAT AGT GGG CGT GAC GCC CAG CGG GTC GTT CAG CAC CAT CCC GAT CGT GAA CGA
129076_5145326_NC_001806.2(HSV1)_3_21	/5Biosg/CGA CCC CCA GAC CCG CAT GGA GGC CGA GGA GGC CGT CAG GGC GGG CAC GGC CGT GGA CTT TAT CTG GAC GGG CAA TCA GCG GTT CGC CCC GCG GTA CCT GAC CCT GGG GGG GCA CAC GGT
129076_5145326_NC_001806.2(HSV1)_3_22	/5Biosg/GGT GAG GGC CCT GTC GCC CAC CCA CCC GGA GCC CAC CAC GGA CGA GGA TGA CGA CGA CCT GGA CGA CGG TGA GGC GGG GGG CGG CAA GGA CCC TGG GGG AGG AGG AGG AGG AGG
129076_5145327_NC_001806.2(HSV1)_4_1	/5Biosg/AGG GCG GGC CGG GGA GGG GGC GTA ACC TGA TCG CGC CCC CCG TTG TCT CTT GCA GCA GAC TAC GTA CCG CCC GCC CCC CGC CGG ACG CCC CGC GCC CCC CCA CGC AGA GGC GCC GCC GCG
129076_5145327_NC_001806.2(HSV1)_4_2	/5Biosg/GGC GCC GCC GCG CCC CCC GTG ACG GGC GGG GCG TCT CAC GCA GCC CCC CAG CCG GCC GCG GCT CGG ACA GCG CCC CCC TCG GCG CCC ATC GGG CCA CAC GGC AGC AGT AAC ACC AAC ACC
129076_5145328_NC_001806.2(HSV1)_5_1	/5Biosg/TGG GGT TGG GGT TGG GGT TGT TGA AGC GGA GGC GGG GCG GCC GAG GGG CCG GAC GGG CCC CCT TGT CAA CAG ACC CGC CCC CCT TGC AAA CAA CAG AGA CCC CAT AGT GAT CAG CGA CTC
129076_5145328_NC_001806.2(HSV1)_5_2	/5Biosg/CTC CCC CCC GGC CTC TCC CCA CAG GCC CCC CGC GGC GCC CAT GCC AGG CTC CGC CCC CCG CCC CGG GCC CCC CGC GTC CGC GGC CGC GTC GGG ACC CGC GCG CCC CCG CGC GGC CGT GGC
129076_5145328_NC_001806.2(HSV1)_5_3	/5Biosg/GGC CCC GTG CGT GCG AGC GCC GCC TCC GGG GCC CGG CCC CCG CGC CCC GGC CCC CGG GGC GGA GCC GGC CGC CCG CCC CGC GGA CGC GCG CCG TGT GCC CCA GTC GCA CTC GTC CCT GGC
129076_5145328_NC_001806.2(HSV1)_5_4	/5Biosg/GGC TCA GGC CGC GAA CCA AGA ACA GAG TCT GTG CCG GGC GCG TGC GAC GGT GGC GCG CGG CTC GGG GGG GCC GGG CGT GGA GGG TGG GCA CGG GCC CTC CCG CGG CGC CGC CCC CTC CG
129076_5145329_NC_001806.2(HSV1)_6_1	/5Biosg/CCC CGC TCC CCT CCG CCG CCT CTG TCG AGC AGG AGG CGG CGG TGC GTC CGA GGA AGA GGC GCG GGT CGG GCC AGG AAA ACC CCT CCC CCC AGT CCA CGC GTC CCC CCC TCG CGC CGG CAG
129076_5145329_NC_001806.2(HSV1)_6_2	/5Biosg/CCG GCA GGG GCC AAG AGG GCG GCG ACG CAC CCC CCC TCC GAC TCA GGG CCG GGG GGG CGC GGC CAG GGT GGG CCC GGG ACC CCC CTG ACG TCC TCG GCG GCC TCC GCC TCT TCC TCC TCT
129076_5145330_NC_001806.2(HSV1)_7_1	/5Biosg/TCC TCC GCT TCC GCC TCC TCG GGC GGG GCC GTC GGT GCC CTG GGA GGG AGA CAA GAG GAA ACC TCC CTC GGC CCC CGC GCT GCT TCT GGG CCG CGG GGG CCG AGG AAG TGT GCC CGG AAG
129076_5145330_NC_001806.2(HSV1)_7_2	/5Biosg/GGA AGA CGC GCC ACG CGG AGA CTT CCG GGG CCG TCC CCG CGG GCG GCC TCA CGC GCT ACC TGC CCA TCT CGG GGG TCT CTA GCG TGG TCG CCC TGT CGC CTT ACG TGA ACA AGA CTA TCA
129076_5145330_NC_001806.2(HSV1)_7_3	/5Biosg/TAT CAC GGG GGA CTG CCT GCC CAT CCT GGA CAT GGA GAC GGG GAA CAT CGG GGC GTA CGT GGT CCT GGT GGA CCA GAC GGG AAA CAT GGC GAC CCG GCT GCG GGC CGC GGT CCC CGG CTG
129076_5145330_NC_001806.2(HSV1)_7_4	/5Biosg/GGC TGG AGC CGC CGC ACC CTG CTC CCC GAG ACC GCG GGT AAC CAC GTG ATG CCC CCC GAG TAC CCG ACG GCC CCC GCG TCG GAG TGG AAC AGC CTC TGG ATG ACC CCC GTG GGG AAC ATG
129076_5145330_NC_001806.2(HSV1)_7_5	/5Biosg/ACA TGC TGT TCG ACC AGG GCA CCC TAG TGG GCG CCC TGG ACT TCC GCA GCC TGC GGT CTC GGC ACC CGT GGT CCG GGG AGC AGG GGG CGT CGA CCC GGG ACG AGG GAA AAC AAT AAG GGA
129076_5145330_NC_001806.2(HSV1)_7_6	/5Biosg/AGG GAC GCC CCC CGT GTT TGT GGG GAG GGG GGG GTC GGG CGC TGG GTG GTC TCT GGC CGC GCC CAC TAC ACC AGC CAA TCC GTG TCG GGG AGG GGA AAA GTG AAA GAC ACG GGC ACC ACA
129076_5145330_NC_001806.2(HSV1)_7_7	/5Biosg/CCA CAC ACC AGC GGG TCT TTT GTG TTG GCC CTA ATA AAA AAA AAC TCA GGG GAT TTT TGC TGT CTG TTG GGA AAT AAA GGT TTA CTT TTG TAT CTT TTC CCT GTC TGT GTT GGA TGT ATC
129076_5145330_NC_001806.2(HSV1)_7_8	/5Biosg/GTA TCG CGG GGA TGC GTG GGA GTG GGG GTG CGT GGG AGT GGG GGT GCG TGG GAG TGG GGG TGC GTG GGA GTG GGG GTG CGT GGG AGT GGG GGT GCG TGG GAG TGG GGG TGC GTG GGA GTG
129076_5145330_NC_001806.2(HSV1)_7_9	/5Biosg/GAG TGG GGG TGC GTG GGA GTG GGG GTG CGT GGG AGT GGG GGT GCC ATG TTG GGC AGG CTC TGG TGT TAA CCA CAG AGC CGC GGC CCG GGC TGC CTG ACC ACC GAT CCC CGA AAG CAT CCT
129076_5145330_NC_001806.2(HSV1)_7_10	/5Biosg/ATC CTG CCA CTG GCA TGG AGC CAG AAC CAC AGT GGG TTG GGT GTG GGT GTT AAG TTT CCG CGA GCG CCT GCC CGC CCG GAC TGA CCT GGC CTC TGG CCG CCA CAA AGG GCG GGG GGG GTT
129076_5145330_NC_001806.2(HSV1)_7_11	/5Biosg/GGG TTA ACT ACA CTA TAG GGC AAC AAA GGA TGG GAG GGG TGG CGG GGC GGG ACG GGG CGC CCA AAA GGG GGT CGG CCA CAC CAC AGA CGT GGG TGT TGG GGG GTG GGG CGG AGG GGT
129076_5145331_NC_001806.2(HSV1)_8_1	/5Biosg/GGG GAG ACA GAA ACA GGA ACA TAG TTA GAA AAC AAG AAT GCG GTG CAG CCA GAG AAT CAC AGG AGA CGA GGG GAT GGG CGT GTT GGT TAC CAA CCC ACA CCC AGG CAT GCT CGG TGG TAT
129076_5145331_NC_001806.2(HSV1)_8_2	/5Biosg/GAA GGA GGG GGG GCG GTG CTT CTT AGA GAC CGC CGG GGG ACG TGG GGT TGG TGT GCA AAG GCA CGC GCA CCC GCG CCG GCC AGG TGG GCC GGT ACT CCA TCC CCC CCT CCC CCG ACC CTT
129076_5145331_NC_001806.2(HSV1)_8_3	/5Biosg/CCC ACC CCC GCG TGC CAG AGA TCA CCC CGG TCC CCC GGC ACC CGC CAC TCC TCC GTA TCC TCG CTT TAG GAA CAA CTT TAG GGG GGG TAC ACA CGC GCC GTG CAT TTC CTT CCA CAC CCC
129076_5145332_NC_001806.2(HSV1)_9_1	/5Biosg/CCC CCG CAC TCC CCC CCC CCA GGC AGT AAG ACC CAA GCA TAG AGA GCC AGG CAC AAA AAC ACA GGC GGG GTG GGA CAC ATG CCT TCT TGG AGT ACG TGG GTC ATT GGC GTG GGG GGT TAC
129076_5145332_NC_001806.2(HSV1)_9_2	/5Biosg/GCG TGG GGG GTT ACA GCG ACA CCG GCC GAC CCC CTG GCG GTC TTC CAG CCG GCC CTT AGA TAA GGG GGC AGT TGG TGG TCG GAC GGG TAA GTA ACA GAG TCT GAC TAA GGG TGG GAG GGG
129076_5145332_NC_001806.2(HSV1)_9_3	/5Biosg/AAG GGT GGG AGG GGG GGA AAA GAA CGG GCT GGT GTG CTG TAA CAC GAG CCC ACC CGC GAG TGG CGT GGC CGA CCT TAG CCT CTG GGG CGC CCC CTG TCG TTT GGG TCC CCC CCC TCT ATT
129076_5145332_NC_001806.2(HSV1)_9_4	/5Biosg/CCC CCC CCT CTA TTG GGG AGA AGC AGG TGT CTA ACC TAC CTG GAA ACG CGG CGT CTT TGT TGA ACG ACA CCG GGG CGC CCT CGA CGA GTG GGA TAA CGG GGG AGG AAG GGA GGG AGG AG
129076_5145333_NC_001806.2(HSV1)_10_1	/5Biosg/GTG AAG AAG GGG GGG GGG AGA AGC GAG AAC AGG AAA GGC GAT GGA GCC CGG CAG AAC ACC GAG GAA AAA AAA ACC ACA GCG CAT GCG CCG GGC CGT TGT GGG GCC CCG GGC CGG GGC CCC
129076_5145333_NC_001806.2(HSV1)_10_2	/5Biosg/GGG GCC CCT TGG GTC CGC CGG GGC CCC GGG CCG GGC CGC CAC GGG GGC CGG CCG TTG GCG GTA ACC CCG AGT GTT CAT CTC AGG CCC CGG GCC GGG AAC CCG GAA AAG CCT CCG GGG GGC
129076_5145333_NC_001806.2(HSV1)_10_3	/5Biosg/CGG GGG GCC TTT TTC GCG TCG CGT GCC GGC GAG CGG GTC CGG ACG GGG CCC GGA CCG CCG CGG TCG GGG GCC CCT CGT CCC GGG CCG TAC GCG GCC TTC GCC CCG TGA GGG GAC AGA CGA
129076_5145333_NC_001806.2(HSV1)_10_4	/5Biosg/ACA GAC GAA CGA AAC ATT CCG GCG ACG GAA CGA AAA ACA CCC CAG ACG GGT TAA AGA AAC AGA AAC CGC AAC CCC CAC CAC CCC CGA AAC GGG GAA AAC GAA AAA ACA GAC CAG CGG CCG
129076_5145333_NC_001806.2(HSV1)_10_5	/5Biosg/AGC GGC CGG CCG GCG CTT AGG GGG AGG ATG TCG CCG ACG CCC CTT GGC CGC CCC GGC TGC AGG GGG GCC CGG AGA GCC GCG GCA CCC GGA CGC GCC CGG AAA GTC TTT CGC ACC ACC CGC
129076_5145333_NC_001806.2(HSV1)_10_6	/5Biosg/CCA CCC GCG ATC GGC ACG GCC GCG CCC CCG CTT TTA TAA AGG CTG AGA TGA CGC AGC AAA AAC AGG CCA CAG CAC CAC GTG GGT AGG TGA TGT AAT TTT ATT TTC CTC GTC TGC GGC CTA
129076_5145333_NC_001806.2(HSV1)_10_7	/5Biosg/GCG GCC TAA TGG ATT TCC GGG CGC GGT GCC CCT GTC TGC AGA GCA CTT AAC GGA TTG ATA TCT CGC GGG CAC GCG CGC CCT TAA TGG ACC GGC GCG GGG CGG GGG GCC GGA TAC CCA CAC
129076_5145333_NC_001806.2(HSV1)_10_8	/5Biosg/ACC CAC ACG GGC GGG GGG GGG GTG TCG CGG GCC GTC TGC TGG CCC GCG GCC ACA TAA ACA ATG ACT CTG GGC CTT TCT GCC TCT GCC GCT TGT GAG TGC GCG CGC CGG CTC TGC GGT
129076_5145334_NC_001806.2(HSV1)_11_1	/5Biosg/GCG GCG GCT GCG GCG GCC GCC GTG TTC GGT CTC GGT AGC CGG CCG GCG GGT GGA CTC GCG GGG GGC CGG AGG GTG GAA GGC AGG GGG GTG TAG GAT GGG TAT CAG GAC TTC CAC TTC CCG
129076_5145334_NC_001806.2(HSV1)_11_2	/5Biosg/ACT TCC CGT CCT TCC ATC CCC CGT TCC CCT CGG TTG TTC CTC GCC TCC CCC AAC ACC CCG CCG CTT TCC GTT GGG GTT GTT ATT GTT GTC GGG ATC GTG CGG GCC GGG GGT CGC CGG GGC
129076_5145335_NC_001806.2(HSV1)_12_1	/5Biosg/GGC GGG GGC GTG GGC GGG GGT GCT CGT CGA TCG ACC GGG CTC AGT GGG GGC GTG GGG TGG GTG GGA GAA GGC GAG GAG ACT GGG GTG GGG GTG TCG GTG GGT GGT TGT TTT TTG TGG TTG
129076_5145335_NC_001806.2(HSV1)_12_2	/5Biosg/GGT TGT TTT TTG TGG TTG TTT TTG TGT CTG TTC CCG TCC CCC GTC ACC CCC TCC CTC CGT CCC CTC CGT CCC CCC GTC GCG GGT GTT TGT GTT TGT TTA TTC CGA CAT TGG TTT ATT TAA
129076_5145335_NC_001806.2(HSV1)_12_3	/5Biosg/CGA CAT TGG TTT ATT TAA ATA AAC ACA GCC GTT CTG CGT GTC TGT TCT TGC GTG TGG CTG GGG GCT TAT ATG TGG GGT CCC GGG GGC GGG ATG GGG TTT AGC GGC GGG GGG CGG CGC GCC
129076_5145335_NC_001806.2(HSV1)_12_4	/5Biosg/GGC GGG GGG CGG CGC GCC GGA CGG GGC GCT GGA GAT AAC GGC CCC CGG GGA ACG GGG GAC CGG GGC TGG GTA TCC CGA GGT GGG TGG GTG GGC GGC GGT GGC CGG GCC GGG CCG GGC CG
129076_5145336_NC_001806.2(HSV1)_13_1	/5Biosg/AGA AGG CGG GGG GGG GGG AGA CGG GGG GAA AGC AAG GAC ACG GCC CGG GGG GTG GGA GCG CGG GCC GGG CCG CTC GTA AGA GCC GCG ACC CGG CCG CCG GGG AGC GTT GTC GCC GTC GGT
129076_5145336_NC_001806.2(HSV1)_13_2	/5Biosg/GGG GTG GGA GCG CGG GCC GGG CCG CTC GTA AGA GCC GCG ACC CGG CCG CCG GGG AGC GTT GTC GCC GTC GGT CTG CCG GCC CCC GTC CCT CCC TTT TTT GAC CAA CCA GCG CCC CCC CCC
129076_5145337_NC_001806.2(HSV1)_14_1	/5Biosg/GGG GGG GCG GGA GAC CAA GTA GGC CCG CCC ATC CGC GGC CCC TCC CGG CAG CCA CGC CCC CAG CGT CGG GTG TCA CGG GGA AAG AGC AGA GGG GAG AGG GGA GAG GGG GGG AGA GGG GAG
129076_5145337_NC_001806.2(HSV1)_14_2	/5Biosg/AGG GGG GGA GAG GGG AGA GGG GGG GAG AGG GGA GAG GGG GGG AGA GGG GAG AGG GGG GGA GAG GGG AGA GGG GGG GAG AGG GGA GAG GGG GGG AGA GGG GAG AGG GGG GGA GAG GGG AGA
129076_5145337_NC_001806.2(HSV1)_14_3	/5Biosg/GGG GGG GAG AGG GGA GAG GGG GGG AGA GGG GGT ATA TAA ACC AAC GAA AAG CGC GGG AAC GGG GAT ACG GGG CTT GTG TGG CAC GAC GTC GTG GTT GTG TTA CTG GGC AAA CAC TTG GGG
129076_5145337_NC_001806.2(HSV1)_14_4	/5Biosg/ACT GTA GGT TTC TGT GGG TGC CGA CCC TAG GCG CTA TGG GGA TTT TGG GTT GGG TCG GGC TTA TTG CCG TTG GGG TTT TGT GTG TGC GGG GGG GCT TGC CTT CAA CCG AAT ATG TTA TTC
129076_5145337_NC_001806.2(HSV1)_14_5	/5Biosg/GGA GTC GGG TGG CTC GAG AGG TGG GGG ATA TAT TAA AGG TGC CTT GTG TGC CGC TCC CGT CTG ACG ATC TTG ATT GGC GTT ACG AGA CCC CCT CGG CTA TAA ACT ATG CTT TGA TAG ACG
129076_5145337_NC_001806.2(HSV1)_14_6	/5Biosg/GTA TAT TTT TGC GTT ATC ACT GTC CCG GAT TGG ACA CGG TCT TGT GGG ATA GGC ATG CCC AGA AGG CAT ATT GGG TTA ACC CCT TTT TAT TTG TGG CGG GTT TTT TGG AGG ACT TGA GTT
129076_5145337_NC_001806.2(HSV1)_14_7	/5Biosg/ACC CCG CGT TTC CTG CCA ACA CCC AGG AAA CAG AAA CGC GCT TGG CCC TTT ATA AAG AGA TAC GCC AGG CGC TGG ACA GTC GCA AGC AGG CCG CCA GCC ACA CAC CTG TGA AGG CTG GGT
129076_5145337_NC_001806.2(HSV1)_14_8	/5Biosg/GTG TGA ACT TTG ACT ATT CGC GCA CCC GCC GCT GTG TAG GGC GAC AGG ATT TGG GAC CTA CCA ACG GAA CGT CTG GAC GGA CCC CGG TTC TGC CGC CGG ACG ATG AAG CGG GCC TGC AGC
129076_5145337_NC_001806.2(HSV1)_14_9	/5Biosg/CGA AGC CCC TCA CCA CGC CGC CGC CCA TCA TCG CCA CGT CGG ACC CCA CCC CGC GAC GGG ACG CCG CCA CAA AAA GCA GAC GCC GAC GAC CCC ACT CCC GGC GCC TCT AAC GAT GCC TCG
129076_5145337_NC_001806.2(HSV1)_14_10	/5Biosg/ACG GAA ACC CGT CCG GGT TCG GGG GGC GAA CCG GCC GCC TGT CGC TCG TCA GGG CCG GCG GGC GCT CCT CGC CGC CCT AGA GGC TGT CCC GCT GGT GTG ACG TTT TCC TCG TCC GCG CCC
129076_5145337_NC_001806.2(HSV1)_14_11	/5Biosg/CCC GAC CCT CCC ATG GAT TTA ACA AAC GGG GGG GTG TCG CCT GCG GCG ACC TCG GCG CCT CTG GAC TGG ACC ACG TTT CGG CGT GTG TTT CTG ATC GAC GAC GCG TGG CGG CCC CTG ATG
129076_5145337_NC_001806.2(HSV1)_14_12	/5Biosg/GAG CCT GAG CTG GCG AAC CCC TTA ACC GCC CAC CTC CTG GCC GAA TAT AAT CGT CGG TGC CAG ACC GAA GAG GTG CTG CCG CCG CGG GAG GAT GTG TTT TCG TGG ACT CGT TAT TGC ACC
129076_5145337_NC_001806.2(HSV1)_14_13	/5Biosg/CCC GAC GAG GTG CGC GTG GTT ATC ATC GGC CAG GAC CCA TAT CAC CAC CCC GGC CAG GCG CAC GGA CTT GCG TTT AGC GTG CGC GCG AAC GTG CCG CCT CCC CCG AGT CTT CGG AAT GTC
129076_5145337_NC_001806.2(HSV1)_14_14	/5Biosg/TTG GCG GCC GTC AAG AAC TGT TAT CCC GAG GCA CGG ATG AGC GGC CAC GGT TGC CTG GAA AAG TGG GCG CGG GAC GGC GTC CTG TTA CTA AAC ACG ACC CTG ACC GTC AAG CGC GGG GCG
129076_5145337_NC_001806.2(HSV1)_14_15	/5Biosg/GCG GCG TCC CAC TCT AGA ATC GGT TGG GAC CGC TTC GTG GGC GGA GTT ATC CGC CGG TTG GCC GCG CGC CGC CCC GGC CTG GTG TTT ATG CTC TGG GGC ACA CAC GCC CAG AAT GCC ATC
129076_5145337_NC_001806.2(HSV1)_14_16	/5Biosg/AGG CCG GAC CCT CGG GTC CAT TGC GTC CTC AAG TTT TCG CAC CCG TCG CCC CTC TCC AAG GTT CCG TTC GGA ACC TGC CAG CAT TTC CTC GTG GCG AAC CGA TAC CTC GAG ACC CGG TCG
129076_5145337_NC_001806.2(HSV1)_14_17	/5Biosg/ATT TCA CCC ATC GAC TGG TCG GTT TGA AAG GCA TCG ACG TCC GGG GTT TTT GTC GGT GGG GGC TTT TGG GTA TTT CCG ATG AAT AAA GAC GGT TAA TGG TTA AAC CTC TGG TCT CAT ACG
129076_5145337_NC_001806.2(HSV1)_14_18	/5Biosg/GGT CGG TGA TGT CGG GCG TCG GGG GAG AGG GAG TTC CCT CTG CGC TTG CGA TTC TAG CCT CGT GGG GCT GGA CGT TCG ACA CGC CAA ACC ACG AGT CGG GGA TAT CGC CAG ATA CGA CTC
129076_5145337_NC_001806.2(HSV1)_14_19	/5Biosg/CCG CAG ATT CCA TTC GGG GTG CCG CTG TGG CCT CAC CTG ACC AAC CTT TAC ACG GGG GCC CGG AAC GGG AGG CCA CAG CGC CGT CTT TCT CCC CAA CGC GCG CGG ATG ACG GCC CGC CCT
129076_5145337_NC_001806.2(HSV1)_14_20	/5Biosg/GTA CCG ACG GGC CCT ACG TGA CGT TTG ATA CCC TGT TTA TGG TGT CGT CGA TCG ACG AAT TAG GGC GTC GCC AGC TCA CGG ACA CCA TCC GCA AGG ACC TGC GGT TGT CGC TGG CCA AGT
129076_5145337_NC_001806.2(HSV1)_14_21	/5Biosg/TTA GCA TTG CGT GCA CCA AGA CCT CCT CGT TTT CGG GAA ACG CCC CGC GCC ACC ACA GAC GCG GGG CGT TCC AGC GCG GCA CGC GGG CGC CGC GCA GCA ACA AAA GCC TCC AGA TGT TTG
129076_5145337_NC_001806.2(HSV1)_14_22	/5Biosg/TGT TGT GCA AAC GCG CCC ACG CCG CTC GAG TGC GAG AGC AGC TTC GGG TCG TTA TTC AGT CCC GCA AGC CGC GCA AGT ATT ACA CGC GAT CTT CGG ACG GGC GGC TCT GCC CCG CCG TCC
129076_5145337_NC_001806.2(HSV1)_14_23	/5Biosg/CCG TGT TCG TCC ACG AGT TCG TCT CGT CCG AGC CAA TGC GCC TCC ACC GAG ATA ACG TCA TGC TGG CCT CGG GGG CCG AGT AAC CGC CCC CCC CCC ATG CCA CCC TCA CTG CCC GTC GCG
129076_5145337_NC_001806.2(HSV1)_14_24	/5Biosg/CGT GTT TGA TGT TAA TAA ATA ACA CAT AAA TTT GGC TGG TTG TTT GTT GTC TTT AAT GGA CCG CCC GCA AGG GGG GGG GGG CAT TTC AGT GTC GGG TGA CGA GCG CGA TCC GGC CGG GAT
129076_5145337_NC_001806.2(HSV1)_14_25	/5Biosg/CCT AGG ACC CCA AAA GTT TGT CTG CGT ATT CCA GGG CGG GGC TCA GTT GAA TCT CCC GCA GCA CCT CTA CCA GCA GGT CCG CGG TGG GCT GGA GAA ACT CGG CCG TCC CGG GGC AGG CGG
129076_5145337_NC_001806.2(HSV1)_14_26	/5Biosg/TTG TCG GGG GTG GAG GCG CGG CGC CCA CCC CGT GTG CCG CGC CTG GCG TCT CCT CTG GGG GCG ACC CGT AAA TGG TTG CAG TGA TGT AAA TGG TGT CCG CGG TCC AGA CCA CGG TCA AAA
129076_5145337_NC_001806.2(HSV1)_14_27	/5Biosg/TGC CGG CCG TGG CGC TCC GGG CGC TTT CGC CGC GCG AGG AGC TGA CCC AGG AGT CGA ACG GAT ACG CGT ACA TAT GGG CGT CCC ACC CGC GTT CGA GCT TCT GGT TGC TGT CCC GGC CTA
129076_5145337_NC_001806.2(HSV1)_14_28	/5Biosg/TAA AGC GGT AGG CAC AAA ATT CGG CGC GAC AGT CGA TAA TCA CCA ACA GCC CAA TGG GGG TGT GCT GGA TAA CAA CGC CTC CGC GCG GCA GGC GGT CCT GGC GCT CCC GGC CCC GTA CCA
129076_5145337_NC_001806.2(HSV1)_14_29	/5Biosg/TGA TCG CGC GGG TGC CGT ACT CAA AAA CAT GCA CCA CCT GCG CGG CGT CGG GCA GTG CGC TGG TCA GCG AGG CCC TGG CGT GGC ATA GGC TAT ACG CGA TGG TCG TCT GTG GAT TGG ACA
129076_5145337_NC_001806.2(HSV1)_14_30	/5Biosg/TCT CGC GGT GGG TAG TGA GTC CCC CGG GCC GGG TTC GGT GGA ACT GTA AGG GGA CGG CGG GTT AAT AGA CAA TGA CCA CGT TCG GAT CGC GCA GAG CCG ATA GTA TGT GCT CAC TAA TGA
129076_5145337_NC_001806.2(HSV1)_14_31	/5Biosg/CGT CAT CGC GCT CGT GGC GCT CCC GGA GCG GAT TTA AGT TCA TGC GAA GGA ATT CGG AGG AGG TGG TGC GGG ACA TGG CCA CGT ACG CGC TGT TGA GGC GCA GGT TGC CGG GCG TAA AGC
129076_5145337_NC_001806.2(HSV1)_14_32	/5Biosg/AGA TGG CGA CCT TGT CCA GGC TAA GGC CCT GGG AGC GCG TGA TGG TCA TGG CAA GCT TGG AGC TGA TGC CGT AGT CGG CGT TTA TGG CCA TGG CCA GCT CCG TAG AGT CAA TGG ACT CGA
129076_5145337_NC_001806.2(HSV1)_14_33	/5Biosg/CAA ACT CGC TGA TGT TGG TGT TGA CGA CGG ACA TGA AGC CGT GTT GGT CCC GCA AGA CCA CGT AAG GCA GGG GGG CCT CTT CCA GTA ACT CGG CCA CGT TGG CCG TCG CGT GCC GCC TCC
129076_5145337_NC_001806.2(HSV1)_14_34	/5Biosg/GCA GCT CGT CCG CAA AGG CAA ACA CCC GTG CGT ACG TGT ATC CCA TGA GCG TAT AAT TGT CCG TCT GCA GGG CGA CGG ACA TCA GCC CCC CGC GCG GCG AGC CGG TCA GCA TCT CGC AGC
129076_5145337_NC_001806.2(HSV1)_14_35	/5Biosg/CCC GGA AGA TAA CGT TGT CCA CGT ACG TGC TAA AGG GGG CGA CTT CAA ATG CCT CCC CGA AGA GCT CTT GGA GGA TTC GGA ATC TCC CGA GGA AGG CCC GCT TCA GCA GCG CAA ACT GGG
129076_5145337_NC_001806.2(HSV1)_14_36	/5Biosg/TGT GAA CGG CGG CGG TGG TCT CCG GTT CCC CGG GGG TGT AGT GGC AGT AAA ACA CGT CGA GCT GTT GTT CGT CCA GCC CCG CGA AAA TAA CGT CGA GGT CGT CGT CGG GAA AAT CGT CCG
129076_5145337_NC_001806.2(HSV1)_14_37	/5Biosg/GGC CCC CGT CCC GCG GCC CCA GTT GCT TAA AAT CAA ACG CAC GCT CGC CGG GGG CGC CTG CGT CGG CCA TTA CCG ACG CCT GCG TCG GCA CCC CCG AAG ATT TGG GGC GCA GAG ACA GAA
129076_5145337_NC_001806.2(HSV1)_14_38	/5Biosg/TCT CCG CCG TTA GTT CTC CCA TGC GGG CGT AGG CGA GGG TCC TCT GGG TCG CAT CCA GGC CCG GGC GCT GCA GAA AGT TGT AAA AGG AGA TAA GCC CGC TAA ATA TGA GCC GCG ACA GGA
129076_5145337_NC_001806.2(HSV1)_14_39	/5Biosg/ACC TGT AGG CAA ACT CCA CCG AAG TCT CCC CCT GAG TCT TTA CAA AGC TGT CGT CAC GCA ACA CTG CCT CGA AGG CCC GGA ACG TCC CAC TAA ACC CAA AAA CCA GTT TTC GCA GGC GCG
129076_5145337_NC_001806.2(HSV1)_14_40	/5Biosg/CGG TCA CCG CGA TCT GGC TGT TGA GGA CGT AAG TGA CGT CGT TGC GGG CCA CGA CCA GCT GCT GTT TGC TGT GCA CCT CGC AGC GCA TGT GCC CCG CGT CCT GGT CCT GGC TCT GCG AGT
129076_5145337_NC_001806.2(HSV1)_14_41	/5Biosg/AGT TGG TGA TGC GGC TGG CGT TGG CCG TGA GCC ACT TTT CAA TCG TCA GGC CGG GCT GGT GTG TCA GCC GTC GGT ATT CGT CAA ACT CCT TGA CCG ACA CGA ACG TAA GCA CGG GGA GGG
129076_5145337_NC_001806.2(HSV1)_14_42	/5Biosg/TGA ACA CGA CGA ACT CCC CCT CAC GGG TCA CCT TCA GGT AGG CGT GGA GCT TGG CCA TGT ACG CGC TCA CCT CTT TGT GGG AGG AGA ACA GCC GCG TCC AGC CGG GGA GGT TGG CGG GGT
129076_5145337_NC_001806.2(HSV1)_14_43	/5Biosg/TGG TGA TGT AGT TTT CCG GGA CGA CGA AGC GAT CCA CGA ACT GCA TGT GCT CCT CGG TGA TGG GCA GGC CGT ACT CCA GCA CCT TCA TGA GGT TAC CGA ACT CGT GCT CGA CGC ACC GTT
129076_5145337_NC_001806.2(HSV1)_14_44	/5Biosg/TGT TGT TAA TAA AAA TGG CCC AGC TAT ACG AGA GGC GGG CGT ACT CGC GCA GCG TGC GGT TGC AGA TGA GGT ACG TGA GCA CGT TCT CGC TCT GGC GGA CGG AAC ACC GCA GTT TCT GGT
129076_5145337_NC_001806.2(HSV1)_14_45	/5Biosg/GCT CGA AGG TCG ACT CCA GGG ACG CCG TCT GCG TCG GCG AGC CCA CAC ACA CCA ACA CGG GCC GCA GGC GGG CCG CGT ACT GGG GGG TGT GGT ACA GGG CGT TAA TCA TCC ACC AGC AAT
129076_5145337_NC_001806.2(HSV1)_14_46	/5Biosg/ACA CCA CGG CCG TGA GGA GGT GAC GCC CAA GGA GCC CGG CCT CGT CGA TGA CGA TCA CGT TGC TGC GGG TAA AGG CCG GCA GCG CCC CGT GGG TGG CCG GGG CCA ACC GCG TCA GGG CGC
129076_5145337_NC_001806.2(HSV1)_14_47	/5Biosg/CCT CGG CCA ACC CCA GGG TCC GTT CCA GGG CGG CCA GGG CGC GAA ACT CGT TCC GCA ACT CCT CGC CCC CGG AGG CGG CCA GGG CGC GCT TCG TGA GGT CCA AAA TCA CCT CCC AGT AGT
129076_5145337_NC_001806.2(HSV1)_14_48	/5Biosg/ACG TCA GAT CTC GTC GCT GCA GGT CCT CCA GCG AGG CGG GGT TGC TGG TCA GGG TGT ACG GGT ACT GTC CCA GTT GGG CCT GGA CGT GAT TCC CGC GAA ACC CAA ATT CAT GAA AGA TGG
129076_5145337_NC_001806.2(HSV1)_14_49	/5Biosg/TGT TGA TGG GTC GGC TGA GAA AGG CGC CCG AGA GTT TGG CGT ACA TGT TTT GGG CCG CAA TGC GCG TGG CGC CCG TCA CCA CAC AGT CCA AGA CCT CGT TGA TTG TCT GCA CGC ACG TGC
129076_5145337_NC_001806.2(HSV1)_14_50	/5Biosg/TCT TTC CGG AGC CAG CGT TGC CGG TGA TAA GAT ACA CCG CGA ACG GAA ACT CCC TGA GGG GCA GGC CTG CGG GGG ACT CTA AGG CCG CCA CGT CCC GGA ACC ACT GCA GAT GGG GCA CTT
129076_5145337_NC_001806.2(HSV1)_14_51	/5Biosg/GCG CTC CGT CGA GCT GTT GTT GCG AGA GCT CTC GGA TGC GCT TAA GGA TTG GCT GCA CCC CGT GCA TAG ACG TAA AAT TTA AAA AGG CCT CGG CCC TCC CTG GAA CGG CTG GTC GGT CCC
129076_5145337_NC_001806.2(HSV1)_14_52	/5Biosg/CGG GTT GCT GAA GGT GCG GCG GGC CGG GTT TCT GTC CGT CTA GCT GGC GCT CCC CGC CGG CCG CCG CCA TGA CCG CAC CAC GCT CGC GGG CCC CCA CTA CGC GTG CGC GGG GGG ACA CGG
129076_5145337_NC_001806.2(HSV1)_14_53	/5Biosg/AAG CGC TGT GCT CCC CCG AGG ACG GCT GGG TAA AGG TTC ACC CCA CCC CCG GTA CGA TGC TGT TCC GCG AGA TTC TCC ACG GGC AGC TGG GGT ATA CCG AGG GCC AGG GGG TGT ACA ACG
129076_5145337_NC_001806.2(HSV1)_14_54	/5Biosg/TCG TCC GGT CCA GCG AGG CGA CCA CCC GGC AGC TGC AGG CGG CGA TCT TTC ACG CGC TCC TCA ACG CCA CCA CTT ACC GGG ACC TCG AGG CGG ACT GGC TCG GCC ACG TGG CGG CCC GCG
129076_5145337_NC_001806.2(HSV1)_14_55	/5Biosg/GTC TGC AGC CCC AAC GGC TGG TTC GCC GGT ACA GGA ACG CCC GGG AGG CGG ATA TCG CCG GGG TGG CCG AGC GGG TGT TCG ACA CGT GGC GGA ACA CGC TTA GGA CGA CGC TGC TGG ACT
129076_5145337_NC_001806.2(HSV1)_14_56	/5Biosg/TTG CCC ACG GGT TGG TCG CCT GCT TTG CGC CGG GCG GCC CGA GCG GCC CGT CAA GCT TCC CCA AAT ATA TCG ACT GGC TGA CGT GCC TGG GGC TGG TCC CCA TAT TAC GCA AGC GAC AAG
129076_5145337_NC_001806.2(HSV1)_14_57	/5Biosg/AAG GGG GTG TGA CGC AGG GTC TGA GGG CGT TTC TCA AGC AGC ACC CGC TGA CCC GCC AGC TGG CCA CGG TCG CGG AGG CCG CGG AGC GCG CCG GCC CCG GGT TTT TTG AGC TGG CGC TGG
129076_5145337_NC_001806.2(HSV1)_14_58	/5Biosg/CCT TCG ACT CCA CGC GCG TGG CGG ACT ACG ACC GCG TGT ATA TCT ACT ACA ACC ACC GCC GGG GCG ACT GGC TCG TGC GAG ACC CCA TCA GCG GGC AGC GCG GAG AAT GTC TGG TGC TGT
129076_5145337_NC_001806.2(HSV1)_14_59	/5Biosg/GGC CCC CCT TGT GGA CCG GGG ACC GTC TGG TCT TCG ATT CGC CCG TCC AGC GGC TGT TTC CCG AGA TCG TCG CGT GTC ACT CCC TCC GGG AAC ACG CGC ACG TCT GCC GGC TGC GCA ATA
129076_5145337_NC_001806.2(HSV1)_14_60	/5Biosg/CCG CGT CCG TCA AGG TGC TGC TGG GGC GCA AGA GCG ACA GCG AGC GCG GGG TGG CCG GTG CCG CGC GGG TCG TTA ACA AGG TGT TGG GGG AGG ACG ACG AGA CCA AGG CCG GGT CGG CCG
129076_5145337_NC_001806.2(HSV1)_14_61	/5Biosg/CCT CGC GCC TCG TGC GGC TTA TCA TCA ACA TGA AGG GCA TGC GCC ACG TAG GCG ACA TTA ACG ACA CCG TGC GTG CCT ACC TCG ACG AGG CCG GGG GGC ACC TGA TAG ACG CCC CGG CCG
129076_5145337_NC_001806.2(HSV1)_14_62	/5Biosg/TCG ACG GTA CCC TCC CTG GAT TCG GCA AGG GCG GAA ACA GCC GCG GGT CTG CGG GCC AGG ACC AGG GGG GGC GGG CGC CGC AGC TTC GCC AGG CCT TCC GCA CGG CCG TGG TTA ACA ACA
129076_5145337_NC_001806.2(HSV1)_14_63	/5Biosg/TCA ACG GCG TGT TGG AGG GCT ATA TAA ATA ACC TGT TTG GAA CCA TCG AGC GCC TGC GCG AGA CCA ACG CGG GCC TGG CGA CCC AAT TGC AGG AGC GCG ACC GCG AGC TCC GGC GCG CAA
129076_5145337_NC_001806.2(HSV1)_14_64	/5Biosg/CAG CGG GGG CCC TGG AGC GCC AGC AGC GCG CGG CCG ACC TGG CGG CCG AGT CCG TGA CCG GTG GAT GCG GCA GCC GCC CTG CGG GGG CGG ACC TGC TCC GGG CCG ACT ATG ACA TTA TCG
129076_5145337_NC_001806.2(HSV1)_14_65	/5Biosg/ACG TCA GCA AGT CCA TGG ACG ACG ACA CGT ACG TCG CCA ACA GCT TTC AGC ACC CGT ACA TCC CTT CGT ACG CCC AGG ACC TGG AGC GCC TGT CGC GCC TCT GGG AGC ACG AGC TGG TGC
129076_5145337_NC_001806.2(HSV1)_14_66	/5Biosg/GCT GTT TTA AAA TTC TGT GTC ACC GCA ACA ACC AGG GCC AAG AGA CGT CGA TCT CGT ACT CCA GCG GGG CGA TCG CCG CAT TCG TCG CCC CCT ACT TTG AGT CAG TGC TTC GGG CCC CCC
129076_5145337_NC_001806.2(HSV1)_14_67	/5Biosg/GGG TAG GCG CGC CCA TCA CGG GCT CCG ATG TCA TCC TGG GGG AGG AGG AGT TAT GGG ATG CGG TGT TTA AGA AAA CCC GCC TGC AAA CGT ACC TGA CAG ACA TCG CGG CCC TGT TCG TCG
129076_5145337_NC_001806.2(HSV1)_14_68	/5Biosg/CGG ACG TCC AGC ACG CAG CGC TGC CCC CGC CCC CCT CCC CGG TCG GCG CCG ATT TCC GGC CCG GCG CGT CCC CGC GGG GCC GGT CCA GAT CGC GGT CGC CCG GAA GAA CTG CGC GAG GCG
129076_5145337_NC_001806.2(HSV1)_14_69	/5Biosg/CGC CGG ACC AGG GCG GGG GCA TCG GGC ACC GGG ATG GCC GCC GCG ACG GCC GAC GAT GAG GGG TCG GCC GCC ACC ATC CTC AAG CAG GCC ATC GCC GGG GAC CGC AGC CTG GTC GAG GCG
129076_5145337_NC_001806.2(HSV1)_14_70	/5Biosg/GCC GAG GCG ATT AGC CAG CAG ACG CTG CTC CGC CTG GCC TGC GAG GTG CGC CAG GTC GGC GAC CGC CAG CCG CGG TTT ACC GCC ACC AGC ATC GCG CGC GTC GAC GTC GCG CCT GGG TGC
129076_5145337_NC_001806.2(HSV1)_14_71	/5Biosg/CGG TTG CGG TTC GTT CTG GAC GGG AGT CCC GAG GAC GCC TAT GTG ACG TCG GAG GAT TAC TTT AAG CGC TGC TGC GGC CAG TCC AGT TAT CGC GGC TTC GCG GTG GCG GTC CTG ACG GCC
129076_5145337_NC_001806.2(HSV1)_14_72	/5Biosg/AAC GAG GAC CAC GTG CAC AGC CTG GCC GTG CCC CCC CTC GTT CTG CTG CAC CGG TTC TCC CTG TTC AAC CCC AGG GAC CTC CTG GAC TTT GAG CTT GCC TGT CTG CTG ATG TAC CTG GAG
129076_5145337_NC_001806.2(HSV1)_14_73	/5Biosg/AAC TGC CCC CGA AGC CAC GCC ACC CCG TCG ACC TTT GCC AAG GTT CTG GCG TGG CTC GGG GTC GCG GGT CGC CGC ACG TCC CCA TTC GAA CGC GTT CGC TGC CTT TTC CTC CGC AGT TGC
129076_5145337_NC_001806.2(HSV1)_14_74	/5Biosg/CAC TGG GTC CTA AAC ACA CTC ATG TTC ATG GTG CAC GTA AAA CCG TTC GAC GAC GAG TTC GTC CTG CCC CAC TGG TAC ATG GCC CGG TAC CTG CTG GCC AAC AAC CCG CCC CCC GTT CTC
129076_5145337_NC_001806.2(HSV1)_14_75	/5Biosg/TCG GCC CTG TTC TGT GCC ACC CCG ACG AGC TCC TCA TTC CGG CTG CCG GGG CCG CCC CCC CGC TCC GAC TGC GTG GCC TAT AAC CCC GCC GGG ATC ATG GGG AGC TGC TGG GCG TCG GAG
129076_5145337_NC_001806.2(HSV1)_14_76	/5Biosg/GAG GTG CGC GCG CCT CTG GTC TAT TGG TGG CTT TCG GAG ACC CCA AAA CGA CAG ACG TCG TCG CTG TTT TAT CAG TTT TGT TGA ATT TTA GGA AAT AAA CCC GGT TTT GTT TCT GTG GCC
129076_5145337_NC_001806.2(HSV1)_14_77	/5Biosg/TCC CGA CGG ATG CGC GTG TCC TTA CTC CGT CTT GGT GGG TGG GTG GCT GTG TAT GGC GTC CCA TCT GTG CGG GGA GGG GGG CAA GTC GGC ACG TAT TCG GAC AGA CTC AAG CAC ACA CGG
129076_5145337_NC_001806.2(HSV1)_14_78	/5Biosg/GGG AGC GCT CTT GTC TCA GGG CAA TGT TTT TAT TGG TCA AAC TCA GGC AAA CAG AAA CGA CAT CTT GTC GTC AAA GGG ATA CAC AAA CTT CCC CCC CTC GCC CCA TAC TCC CGC CAG CAC
129076_5145337_NC_001806.2(HSV1)_14_79	/5Biosg/CCC GGT AAA CAC CAA CTC AAT CTC GCG CAG GAT TTC GCG CAG GTG ATG AGC GCA GTC CAC GGG GGG GAG CAC AAG GGG CCG CGG GTA TAG ATC GAC GGG GAC GCC GAC CGA CTC CCC GCC
129076_5145337_NC_001806.2(HSV1)_14_80	/5Biosg/TCC GGG ACA GAC ACG CAC GAC GCG CCG CCA GTA GTG CTC TGC GTC CAG CAA GGC GCC GCC GCG GAA GGC AGT GGG GGG CAA GGG GTC GCT GGC CTC AAA GGG GGA CAC CCG AAC GCT CCA
129076_5145337_NC_001806.2(HSV1)_14_81	/5Biosg/GTA CTC CGC GTC CAA CCG TTT ATT AAA CGC GTC CAA GAT AAG GCG GTC GCA GGC GTC CTC CAT AAG GCC CCG GGC CGT GAG TGC GTC CTC CTC CGG CAC GCA TGC CGT TGT CAG GCC CAG
129076_5145337_NC_001806.2(HSV1)_14_82	/5Biosg/GAC CCG TCG CAG CGT GTC GCG TAC GAC CCC TGC CGC CGT GGT GTA CGC GGG CCC GCG GAG AGG AAA TCC CCC AAG ATG GTC AGT GTT GTC GCG GGA GTT CCA GAA CCA CAC TCC CGC CTG
129076_5145337_NC_001806.2(HSV1)_14_83	/5Biosg/GCT CCA GGC GAC TGC GTG GGT GTA GAC GCC CTC GAG GGC CAG GCA CAG TGG GTG CCG CAG CCG GAG GCC GTT GGC CCT AAG CAC GGC TCC CAC GGC CGT CTC GAT GGC CCG CCG GGC GTC
129076_5145337_NC_001806.2(HSV1)_14_84	/5Biosg/CTC GAT CAC CCC GGA AGC CGC ATC CGC GTC TTG GGG GTC CAC GTT AAA GAC ACC CCA GAA CGC ACC CCC ATC GCC CCC GCA GAC CGC GAA CTT CAC CGA GCT GGC CGT CTC CTC GAT CTG
129076_5145337_NC_001806.2(HSV1)_14_85	/5Biosg/CAG GCA GAC GGC GGC CAT TAC CCC ACC CAG GAG CTG CCG CAG CGC AGG GCA GGC GTT GCA CGT GTC CGG GAC CAG GCG CTC CAA GAC GGC CCC GGC CCA GGG CTC TGA GGG AGC GGC CAC
129076_5145337_NC_001806.2(HSV1)_14_86	/5Biosg/CAC CAG CGC GTC CAG TCT TGC TAG GCC CGT CCG GCC GTG GGG GTC CGC CAG CCC GCT CCC CCC GAG GTC GGC CAG GGC CGC CAG GAG CTG GGC GCG AAG TCC GGG GAA GCA AAA CCG CGC
129076_5145337_NC_001806.2(HSV1)_14_87	/5Biosg/CGT CCA GAC GGG CCC GAC GGC CGC GGG CGG GTC TAA CAG TTG GAT GAT TTT AGT GGC GGG ATG CCA CCG CGC CAC CGC CTC CCG CAC CGC GGG CAG GAG GCA TCC GGC TGC CGC CGA GGC
129076_5145337_NC_001806.2(HSV1)_14_88	/5Biosg/CAC GCC GGG CCA GGC TCG CGG GGG GAG GAC GAC CCT GGC CCC CAC CGC GGG CCA GGC CCC CAG GAG CGC GGC GTA AGC GGC CGC GGC CCC GCG CAC CAG GTC CCG TGC CGA CTC GGC CGT
129076_5145337_NC_001806.2(HSV1)_14_89	/5Biosg/GGC CGG CAC GGT GAA CGT GGG CCA ACC CGG AAA CCC CAG GAC GGC AAA GTA CGG GAC GGG TCC CCC CCG GAC CTC AAA CTC GGG CCC CAG AAA GGC AAA GAC GGG GGC CAG GGC CCC GGG
129076_5145337_NC_001806.2(HSV1)_14_90	/5Biosg/GGC GGC GTG GAC CGT GGT ATG CCA CTG CCG GAA AAG GGC GAC GAG CGC CGG CGC GGA GAA CTT CTC GCC GGC GCT TAC AAA GTA GTC GTA ATC GCG GGG CAG CAG CAC CCG TGC CGT GAC
129076_5145337_NC_001806.2(HSV1)_14_91	/5Biosg/TCG TTG CGG GTG CCC GCG TGG CCG CAG GCC CAC CTC GCA CAC CTC GAC CAG GTC CCC GAA CGC GCC CTC CTT CTT GAT CGG CGG AAA CGC AAG AGT CTG GTA TTC GCG CGC AAA TAG CGC
129076_5145337_NC_001806.2(HSV1)_14_92	/5Biosg/GGT TCC GGT GGT GAT GTT AAC GGT CAG CGA AGC GGC GGA CGC GCA CTG GGG GGT GTC GCG AAT GGC CGC CAG GCG CGC CCA CGC CAG CCG CGC GTC GGG ATG CTC GGC AAC GCG CGC CGC
129076_5145337_NC_001806.2(HSV1)_14_93	/5Biosg/CAG GGC CAT AGG GTC GAT GTC AAT GTT GGC CTC CGC GAC CAG GAG AGC GGC GCG AGG GGC GGC GGG CGG GCC CCA CGA CGC TCT CTC AAC TTT CAC CAC CAG TCC CGT GCG TGG GTC CGA
129076_5145337_NC_001806.2(HSV1)_14_94	/5Biosg/GCC GAT ACG CAG CGG GGC GAA CAG GGC CAC CGG CCC GGT CTG GCG CTC CAG GGC CGC CAG GAC GCA CGC GTA CAG CGC CCG CCA CAG AGT CGG GTT CTC CAG GGG CTC CAG CGG GGA GGC
129076_5145338_NC_001806.2(HSV1)_15_1	/5Biosg/CGG GCG GCC GCC ACG ACG GCC TGG ACG GAG ACG TCC GCG GAG CCG TAG AAA TCC CGC AGC TCC GTC GCG GTG ACG GAG ACC TCC GCA AAG CGC GCG CGA CCC TCC CCT GCG GCG TTG CGA
129076_5145338_NC_001806.2(HSV1)_15_2	/5Biosg/GCG TTG CGA CAT ACA AAA TAC ACC AGG GCG TGG AAG TAC TCG CGA GCG CGG GGG GGC AGC CAT ACC GCG TAA AGG GTA ATG GCG CTG ACG CTC TCC TCC ACC CAC ACG ATA TCT GCG GTG
129076_5145338_NC_001806.2(HSV1)_15_3	/5Biosg/TCT GCG GTG TCC ATC GCA CGG CCC CTA AGG ATC ACG GGC GGT CTG TGG GTC CCA TGC TGC CGT GCC TGG CCG GGC CCG GTG GGT CGC GGA AAC CGG TGA CGG GGG GGG GGC GGT TTT TGG
129076_5145339_NC_001806.2(HSV1)_16_1	/5Biosg/GGG GTT GGG GTG GGG GTG GGA AAC GGC CCG GGT CCG GGG GCC AAC TTG GCC CCT CGG TGC GTT CCG GCA ACA GCG CCG CCG GTC CGC GGA CGA CCA CGT ACC GAA CGA GTG CGG TCC CGA
129076_5145339_NC_001806.2(HSV1)_16_2	/5Biosg/GAG ACT TAT AGG GTG CTA AAG TTC ACC GCC CCC TGC ATC ATG GGC CAG GCC TCG GTG GGG AGC TCC GAC AGC GCC GCC TCC AGG ATG ATG TCA GCG TTG GGG TTG GCG CTG GAT GAG TGC
129076_5145339_NC_001806.2(HSV1)_16_3	/5Biosg/GCG TGC GCA AAC AGC GCC CCC ACG CGG GCA CGC GTA GCT TGA AGC GCG CGC CCG CAA ACT CCC GCT TGT GGG CCA TAA GCA GGG CGT ACA GCT GCC TGT GGG TCC GGC AGG CGC TGT GGT
129076_5145339_NC_001806.2(HSV1)_16_4	/5Biosg/GTC GAT GTG GTG GGC GTC CAA CAA CCC CAC GAT TGT CTG TTT GGT GAG GTT TTT AAC GCG CCC CGC CCC GGG AAA CGT CTG CGT GCT TTT GGC CAT CTG CAC GCC AAA CAG TTC GCC CCA
129076_5145339_NC_001806.2(HSV1)_16_5	/5Biosg/CAG ATT ATC TTG AAC AGC GCC ACC GCG TGG TCC GTC TCG CTA ACG GAC CCG CGC GGG GGA CAG CCG CTT AGG GCG TCG GCG ACG CGC TTG ACG GCT TCC TCC GAG AGC AGA AGT CCG TCG
129076_5145339_NC_001806.2(HSV1)_16_6	/5Biosg/CGG TTA CGT TAC AGT GGC CCA GTT CGA ACA CCA GCT GCA TGT AGC GGT CGT AGT GGG GGG TCA GTA GGT CCA GCA CGT CAT CGG GGC CGA AGG TCC TCC CAG ATC CCC CGG CCG CCG AGT
129076_5145339_NC_001806.2(HSV1)_16_7	/5Biosg/GTC CCA ATG CAG GCG CGC GGC CAT GGT GCT GCA CAG GCA CAA CAG CTC CCA GAC GGG GGT TAC GTT CAG GGT GGG GGG CAG GGC CAC GAG CTC CAG CTC TCC GGT GAC GTT GAT CGT GGG
129076_5145339_NC_001806.2(HSV1)_16_8	/5Biosg/GGG ATG ACG CCC GTG GCG TAG TGG TCA TAG ATC CGC CGA AAT ATG GCG CTG CTG CGG GTG GCC ATG GGA ACG CGG AGA CAG GCC TCC AGC AAC GCC AGG TAA ATA AAC CGC GTG CGT CCC
129076_5145339_NC_001806.2(HSV1)_16_9	/5Biosg/CCA TCA GGC TGT TGA GGT TGC GCA TGA GCG CGA CAA TTT CCG CCG GCG CGA CAT CGG ACC GGA GGT ATT TTT CGA CGA AAA GAC CCA CCT CCT CCG TCT CGG CGG CCT GGG CCG GCA GCG
129076_5145339_NC_001806.2(HSV1)_16_10	/5Biosg/CGA CGC CTC GGG ATC CCG GCA CCG CAG CTC CCG TAG ATC GCG CTG GGC CCT GAG GGC GTC GAA ATG TAC GCC CCG CAA AAA CAG ACA GAA GTC CTT TGG GGT CAG GGT ATC GTC GTG TCC
129076_5145339_NC_001806.2(HSV1)_16_11	/5Biosg/CCC CAG AAG CGC ACG CGT ATG CAG TTT AGG GTC AGC AGC ATG TGA AGG ATG TTA AGG CTG TCC GAG AGA CAC GCC AGC GTG CAT CTC TCA AAG TAG TGT TTG TAA CGG AAT TTG TTG TAG
129076_5145339_NC_001806.2(HSV1)_16_12	/5Biosg/AGA TGC GCG ACC CCC GCC CCA GCG ACG TGT CGC ATG CCG ACG CGT CAC AGC GCC CCT TGA ACC GGC GAC ACA GCA GGT TTG TGA CCT GGG AGA ACT GCG CGG GCC ACT GGC CGC AGG AAC
129076_5145339_NC_001806.2(HSV1)_16_13	/5Biosg/ACT GAC CAC GTG ATT AAG GAG CAT GGG CGT AAA GAC GGG CTC CGA GCG CGC CCC GGA GCC GTC CAT GTA AAT CAG TAG CTC CCC CTT GCG GAG GGT GCG CAC CCG TCC CAG GGA CTG GTA
129076_5145339_NC_001806.2(HSV1)_16_14	/5Biosg/TAC ACG GAC ACC ATG TCC GGT CCG TAG TTC ATG GGT TTC ACG TAG GCG AAC ATG CCA TCA AAG TGC AGG GGA TCG AAG CTG AGG CCC ACG GTT ACG ACC GTC GTG TAT ATA ACC ACG CGG
129076_5145339_NC_001806.2(HSV1)_16_15	/5Biosg/GGT ATT GGC CCC ACG TGG TCA CGT CCC CGA GGG GGG TGA GCG AGT GAA GCA ACA GCA CGC GGT CCG TAA ACT GAC GGC AGA ACC GGG CCA CGA TCT CCG CGA AGG AGA CCG TCG ACG AAA
129076_5145339_NC_001806.2(HSV1)_16_16	/5Biosg/AAA AAT GCA GAT GTT ATC GCC CCC GCC AAG GCG CGC TTC CAG CTC CCC AAA GAA CGT GGC CCC CCG GGC GTC CGG AGA GGC GTC CGG AGA CGG GCC GCT CGG CGG CCC GGG CGG GCG CAG
129076_5145339_NC_001806.2(HSV1)_16_17	/5Biosg/AGG GCA GCC TGC AGG AGC TCG GTC CCC AGA CGC GGG AGA AAC AGG CAC CGG CGC GCC GAA AAC CCG GGC ATG GCG TAC TCG CCG ACC ACC ACA TGC ACG TTT TTT TCG CCC CGG AGA CCG
129076_5145339_NC_001806.2(HSV1)_16_18	/5Biosg/CGC ACA GGA AGT CCA CCA ACT GCG CGT TGG CGG TTG CGT CCA TGG CGA TGA TCC GAG GAC AGG TGC GCA GCA GGC GTA GCA TTA ACG CAT CCA CGC GGC CCA GTT GCT GCA TCG TTG GCG
129076_5145339_NC_001806.2(HSV1)_16_19	/5Biosg/CGA ATA GAG CTG GCC CAG CGT CGA CAT AAC CTC GTC CAG AAC GAG GAC GTC GTA GTT GTT CAG AAG GTT GGG GCC CAC GCG ATG AAG GCT TTC CAC CTG GAC GAT AAG TCG GTG GAA GGG
129076_5145339_NC_001806.2(HSV1)_16_20	/5Biosg/GGG CGG TCG TTC ATA ATG TAA TTG GTG GAT GAG AAG TAG GTG ACA AAG TCG ACC AGG CCT GAC TCA GCG AAC CGC GTC GCT AGG GTC TGG GTA AAA CTC CGA CGA CAG GAG ACG ACG AGC
129076_5145339_NC_001806.2(HSV1)_16_21	/5Biosg/GCA CAC TCG TGT CCG GAG AGT GGA TCG CTT CCC GCA GCC AGC GGA TCA GCG CGG TAG TTT TTC CCG ACC CCA TTG GCG CGC GGA CCA CAG TCA CGC ACC TGG CCG TCG GGG CGC TCG CGT
129076_5145339_NC_001806.2(HSV1)_16_22	/5Biosg/GTT GGG GAA GGT GAC GGG TCC GTG CTG CTG CCG CTC GAT CGT TGT TTT CGG GTG AAC CCG GGG CAC CCA TTC GGC CAA ATC CCC CCC GTA CAA CAT CCG CGC TAG CGA TAC GCT CGA CGT
129076_5145339_NC_001806.2(HSV1)_16_23	/5Biosg/GTG TAC TGT TCG CAC TCG TCG TCC CCA ATG GGA CGC CCG GCC CCC AGA GGA TCT CCC GAC TCC GCG CCC CCC ACG AAA GGC ATG ACC GGG GCG CGG ACG GCG TGG TGG GTC TGG TGT GTG
129076_5145339_NC_001806.2(HSV1)_16_24	/5Biosg/TGC AGG TGG CGA CGT TTG TGG TCT CTG CGG TCT GCG TCA CGG GGC TCC TCG TCC TGG CCT CTG TGT TCC GGG CAC GGT TTC CCT GCT TTT ACG CCA CGG CGA GCT CTT ATG CCG GGG TGA
129076_5145339_NC_001806.2(HSV1)_16_25	/5Biosg/GAA CTC CAC GGC CGA GGT GCG CGG GGG TGT AGC CGT GCC CCT CAG GTT GGA CAC GCA GAG CCT TGT GGG CAC TTA TGT AAT CAC GGC CGT GTT GTT GTT GGC CGT GGC CGT GTA TGC C
129076_5145340_NC_001806.2(HSV1)_17_1	/5Biosg/CCG TGG TCG GCG CCG TGA CCT CCC GCT ACG ACC GCG CCC TGG ACG CGG GCC GCC GTC TGG CTG CGG CCC GCA TGG CCA TGC CGC ACG CCA CGC TGA TCG CCG GAA ACG TCT GCT CTT GGT
129076_5145340_NC_001806.2(HSV1)_17_2	/5Biosg/CTG CTC TTG GTT GCT GCA GAT CAC CGT CCT GTT GCT GGC CCA TCG CAT CAG CCA GCT GGC CCA CCT GGT TTA CGT CCT GCA CTT TGC GTG TCT GGT GTA TTT TGC GGC CCA TTT TTG CAC
129076_5145340_NC_001806.2(HSV1)_17_3	/5Biosg/CAT TTT TGC ACC AGG GGG GTC CTG AGC GGG ACG TAT CTG CGT CAG GTG CAC GGC CTG ATG GAG CTG GCC CCG ACC CAT CAT CGC GTC GTC GGC CCG GCT CGC GCC GTG CTG ACA AAC GCC
129076_5145340_NC_001806.2(HSV1)_17_4	/5Biosg/TGA CAA ACG CCT TGC TGT TGG GCG TCT TCC TGT GCA CGG CCG ACG CCG CGG TAT CCC TGA ATA CCA TCG CCG CGT TCA ACT TTA ATT TTT CGG CCC CGG GCA TGC TCA TCT GCC TGA CCG
129076_5145340_NC_001806.2(HSV1)_17_5	/5Biosg/CTG CCT GAC CGT GCT GTT CGC CAT TCT CGT CGT ATC GCT GTT GTT GGT GGT CGA GGG GGT GTT GTG TCA CTA CGT GCG CGT GTT GGT GGG CCC CCA CCT GGG GGC CGT GGC CGC CAC GGG
129076_5145340_NC_001806.2(HSV1)_17_6	/5Biosg/GCC GCC ACG GGC ATC GTC GGC CTG GCC TGC GAG CAC TAT TAC ACC AAC GGC TAC TAC GTT GTG GAG ACG CAG TGG CCG GGG GCT CAG ACG GGA GTC CGC GTC GCC CTC GCC CTG GTC GCC
129076_5145341_NC_001806.2(HSV1)_18_1	/5Biosg/ACC CGC GCC TAT CTG TAT CAC AGG CGG CAC CAC ACC AAA TTT TTT ATG CGC ATG CGC GAC ACG CGA CAC CGC GCA CAT TCC GCC CTC AAG CGC GTA CGC AGT TCC ATG CGC GGA TCG CGA
129076_5145341_NC_001806.2(HSV1)_18_2	/5Biosg/GAC GGC CGC CAC AGG CCC GCA CCC GGC AGC CCG CCC GGG ATT CCC GAA TAT GCG GAA GAC CCC TAC GCG ATC TCA TAC GGC GGC CAG CTC GAC CGG TAC GGA GAT TCC GAC GGG GAG CCG
129076_5145341_NC_001806.2(HSV1)_18_3	/5Biosg/ATT TAC GAC GAG GTG GCG GAC GAC CAA ACC GAC GTA TTG TAC GCC AAG ATA CAA CAC CCG CGG CAC CTG CCC GAC GAC GAT CCC ATC TAT GAC ACC GTT GGG GGG TAC GAC CCC GAG CCC
129076_5145341_NC_001806.2(HSV1)_18_4	/5Biosg/GCC GAG GAC CCC GTG TAC AGC ACC GTC CGC CGT TGG TAG CTG TTT GGT TCC GTT TTA ATA AAC CGT TTG TGT TTA ACC CGA CCG TGG TGT ATG TCT GGT GTG TGG CGT CCG ATC CCG TTA
129076_5145341_NC_001806.2(HSV1)_18_5	/5Biosg/CTA TCA CCG TCC CCC CCC CCC CCT CAA CCC CGG CGA TTG TGG GTT TTT TAA AAA CGA CAC GCG TGC GAC CGT ATA CAG AAC ATT GTT TTG GTT TTT ATT CGC TAT CGG ACA TGG GGG GTG
129076_5145341_NC_001806.2(HSV1)_18_6	/5Biosg/GAA ACT GGG TGG CGG GGC AGG CGC CTC CGG GGG TCC GCC GGT GAG TGT GGC GCG AGG GGG GGT CCG ATG AAC GCA GGC GCT GTC TCC CCG GGG CCC GCG TAA CCC CGC GCA TAT CCG GGG
129076_5145341_NC_001806.2(HSV1)_18_7	/5Biosg/GCA CGT AGA AAT TAC CTT CCT CTT CGG ACT CGA TAT CCA CGA CGT CAA AGT CGT GGG CGG TCA GCG AGA CGA CCT CCC CGT CGT CGG TGA TGA GGA CGT TGT TTC GGC AGC AGC AGG GCC
129076_5145341_NC_001806.2(HSV1)_18_8	/5Biosg/GGG CCC CGG AGA ACG AGA GGC CCA TAG CTC GGC GAG CGT GTC GTC GAA TGC CAG GCG GCT GCT TCG CTG GAT GGC CTT ATA GAT CTC CGG ATC GAT GCG GAC GGG GGT AAT GAT CAG GGC
129076_5145341_NC_001806.2(HSV1)_18_9	/5Biosg/GAT CGG AAC GGC CTG GTT CGG GAG AAT GGA CGC CTT GCT GGG TCC TGC GGC CCC GAG AGC CCC GGC GCC GTC CTC CAG GCG GAA CGT TAC GCC CTC CTC CGC GCT GGT GCG GTG CCT GCC
129076_5145341_NC_001806.2(HSV1)_18_10	/5Biosg/GAT AAA CGT CAC CAG ATG CGG GTG GGG GGG GCA GTC GGG GAA GTG GCT GTC GAG CAC GTA GCC CTG CAC CAA GAT CTG CTT AAA GTT CGG GTG ACG GGG GTT CGC GAA GAC GGG CTC GCG
129076_5145341_NC_001806.2(HSV1)_18_11	/5Biosg/GCG GAC CAG ATC CCC GGA GCT CCA GGA CAC GGG GGA GAT GGT GTG GCG TCC GAG GTC GGG GGC GCC AAA CAG AAG CAC CTC CGA GAC AAC GCC GCT ATT TAA CTC CAC CAA GGC CCG ATC
129076_5145341_NC_001806.2(HSV1)_18_12	/5Biosg/CGC GGC GGA GCA CCG CCT TTT TTC GCC CGA GGC GTG GGC CTC TGA CCA GGC CTG GTC TTG CGT GAC GAG AGC CTC CTC CGG GCC GGG GAC GCG CCC GGG CGC GAA GTA TCG CAC GCT GGG
129076_5145341_NC_001806.2(HSV1)_18_13	/5Biosg/CTT CGG GAT CGA CCG GAT AAA TGC CCG GAA CGC CTC CGG GGA CCG GTG TGC CAT CAA GTC CTC GTA CGC GGA GGC CGT GGG GTC GCT GGG GTC CAT GGG GTC GAA AGC GTA CTT GGC CCG
129076_5145341_NC_001806.2(HSV1)_18_14	/5Biosg/GCA TTT GAC CTC GTA AAA GGC CAG GGG GGT CTT GGG GAC TGG GGC CAG GTA GCC GTG AAT GTC CCG AGG ACA GAC GAG AAT ATC CAG GGA CGC CCC GAC CAT CCC CGT GTG ACC GTC CAT
129076_5145341_NC_001806.2(HSV1)_18_15	/5Biosg/GAG GAC CCC ACA CGT ATG CAC GTT CTC TTC GGC GAG GTC GCT GGG TTC GTG GAA GAT AAA GCG CCG CGT GTC GGC GCC GGC CTC GCC GCC GTC GTC CGC GCG GCC CAC GCA GTA GCG AAA
129076_5145341_NC_001806.2(HSV1)_18_16	/5Biosg/CAG CAG GCT TCG GGC CGT CGG CTC GTT CAC CCG CCC GAA CAT CAC CGC CGA AGA CTG TAC ATC CGG CCG CAG GCT GGC GTT GTG CTT CAG CCA CTG GGG CGA GAA ACA CGG ACC CTG GGG
129076_5145341_NC_001806.2(HSV1)_18_17	/5Biosg/GCC CCA GCG GAG GGT GGA TGC GGT CGT GAG GCC CCG CCG GAG CAG GGC CCA TAG CTG GCA GTC GGC CTG GTT TTG CGT GGC CGC CTC GTA AAA CCC CAT GAG GGG CCG GGG CGC CAC GGC
129076_5145341_NC_001806.2(HSV1)_18_18	/5Biosg/GTC CGC GGC GGC CGG GGG CCC GCG GCG CGT CAG GCG CCA TAG GTG CCG ACC GAG TCC GCG GTC CAC CAT ACC CGC CTC CTC GAG GAC CAC GGC CAG GGA ACA CAG ATA ATC CAG GCG GGC
129076_5145341_NC_001806.2(HSV1)_18_19	/5Biosg/CCA GAG GGG ACC GAT GGC CAG AGG GGC GCG GAC GCC GCG CAG CAA CCC GCG CAG GTG GCG CTC GAA CGT CTC GGC TAG TAT ATG GGA GGG CAG CGC GTT GGG GAT CAC CGA CGC CGA CCA
129076_5145341_NC_001806.2(HSV1)_18_20	/5Biosg/CAT AGA GTC AAG GTC CGG GGA GTC GGG ATC GGC GTC CGG GTC GCG GGC GTG GGT GCC CCC AGG AGA TAG CGG AAT GTC TGG GGT CGG AGG CCC TGA GGC GTC AGA AAG TGC CGG CGA CGC
129076_5145341_NC_001806.2(HSV1)_18_21	/5Biosg/GGC CCG GGG CTT TTC GTC TGC GGT GTC GGT GGC GTG CTG ATC ACG TGG GGG GTT AAC GGG CGA ATG GGA GCT CGG GTC CAC AGC TGA CGT CGT CTG GGG TGG GGG GGG CAG GGG ACG GAA
129076_5145341_NC_001806.2(HSV1)_18_22	/5Biosg/GGT GGT TGT CAG CGG AAG ACT GTT AGG GCG GGG GCG CTT GGG GGG GCT GTC GGG GCC ACG AGG GGT GTC CTC GGC CAG GGC CCA GGG ACG CTT AGT CAC GGT GCG TCC CGG CGG ACA TGC
129076_5145341_NC_001806.2(HSV1)_18_23	/5Biosg/TGG GCC TAC CGT GGA CTC CAT TTC CGA GAC GAC GTG GGG GGA GCG GTG GTT GAG CGC GCC GCC GGG TGA ACG CTG ATT CTC ACG ACA GCG CGT GCC GCG CGC ACG GGT TGG TGT GAC ACA
129076_5145341_NC_001806.2(HSV1)_18_24	/5Biosg/GGC GGG ACA CCA GCA CCA GGA GAG GCT TAA GCT CGG GAG GCA GCG CCA CCG ACG ACA GTA TCG CCT TGT GTG TGT GCT GGT AAT TTA TAC ACC GAT CCG TAA ACG CGC GCC GAA TCT TGG
129076_5145341_NC_001806.2(HSV1)_18_25	/5Biosg/GAT TGC GGA GGT GGC GCC GGA TGC CCT CTG GGA CGT CAT ACG CCA GGC CGT GGG TGT TGG TCT CGG CCG AGT TGA CAA ACA GGG CTG GGT GCA GCA CGC AGC GAT AGG CGA GCA GGG CCA
129076_5145341_NC_001806.2(HSV1)_18_26	/5Biosg/GGG CGA AGT CCG GCG ACA GCT GGT TGT TAA AAT ACT GGT AAC CGG GAA ACC GGG TCA CGG GTA CGC CCA GGC TCG GGG CGA CGT ACA CGC TAA CCA CCA ACT CCA GCA GCG TCT GGC CCA
129076_5145341_NC_001806.2(HSV1)_18_27	/5Biosg/GGG CGT ACA GGT CAA CCG CTA ACC CGA CGT CGT GCT TCA GGC GGT GGT TGG TAA ATT CGG CCC GTT CGT TGT TAA GGT ATT TCA CCA ACA GCT CCG GGG GCT GGT TAT ACC CGT GAC CCA
129076_5145341_NC_001806.2(HSV1)_18_28	/5Biosg/CCA GGG TGT GAA AGT TGG CTG TGG TTA GGG CGG TGG GCA TGC CAA ACA TCC GGG GGG ACT TGA GGT CCG GCT CCT GGA GGC AAA ACT GCC CCC GGG CGA TCG TGG AGT TGG AGT TGA GGG
129076_5145341_NC_001806.2(HSV1)_18_29	/5Biosg/TGA CGA GGC TAA AGT CGG CGA GGA CGG CCC GCC GGA GCG AGA CGG CGT CCG ACC GCA GCA TGA CGA GGA TGT TGG CGC ACT TGA TAT CCA GGT GGC TGA TCC CGC AGG TGG TGT TTA AAA
129076_5145341_NC_001806.2(HSV1)_18_30	/5Biosg/ACA CAA CGG CGC GGG CCA GCT CCG TGA AGC ACT GGT GGA GGG CCG TCG AGA CCG AGG GGT TTG TTG TGC GCA GGG ACG CCA GTT GGC CGA TAT ACT TAC CGA GGT CCA TGT CGT ACG CGG
129076_5145341_NC_001806.2(HSV1)_18_31	/5Biosg/GGA ACA CTA TCT GTC GTT GTT GCA GCG AGA ACC CGA GGG GCG CGA TGA AGC CGC GGA TGT TGT GGG TGC GGC CGG CGC GTA GAA CGC ACT CCC CGA CCA ACA GGG TCG CGA TGA GCT CAA
129076_5145341_NC_001806.2(HSV1)_18_32	/5Biosg/CGG CAA ACC ACT CCT TTT CCT TTA TGG TCT TAA CGG CAA GCT TAT GTT CGC GAA TCA GTT GGA CGT CAC CGT ATC CCC CAG ACC CCC CGA AGC TTC GGG CCC CGG GGA TCT CGA GGG TCG
129076_5145341_NC_001806.2(HSV1)_18_33	/5Biosg/TGT AGT GTA GGG CGG GGT TGA TGG CGA ACA CGG GGC TGC ATA GCT TGC GGA TGC GCG TGA GGG TGA GGA TGT GCG AGG GGG ACG AGG GGG GTG CGG TTA ACG CCG CCT GGG ATC TGC GCA
129076_5145341_NC_001806.2(HSV1)_18_34	/5Biosg/GGG GCG GGC GGT TCA GTT TGG CCG CCG TAC CGG GCG TCT CGG GGG ACG CGC GGC GAT GAG ACG AGC GGC TCA TTC GCC ATC GGG ATA GTC CCG CGC GAA GCC GCT CGC GGA GGC CGG ATC
129076_5145341_NC_001806.2(HSV1)_18_35	/5Biosg/GGT GGC GGG ACC CGT GGG AGG AGC GGG AGA CGG CGG CGT CCT GGA GAG AGG GGC CGC TGG GGC GCC CGG AGG CCC CGT GGG GGT TGG AGT GTA CGT AGG ATG CGA GCC AAT CCT TGA AGG
129076_5145341_NC_001806.2(HSV1)_18_36	/5Biosg/ACC GTT GGC GTG CAC CTT GGG GGC TGA GGT TAG CTG CCA CAT GAC CAG CAG GTC GCT GTC TGC GGG ACT CAT CCA TCC TTC GGC CAG GTC GCC GTC TCC CCA CAG AGA AGC GTT GGT CGC
129076_5145341_NC_001806.2(HSV1)_18_37	/5Biosg/TGC TTC CTC GAG TTG CTC CTC CTG GTC CGC AAG ACG ATC GTC CAC GGC GTC CAG GCG CTC ACC AAG CGC CGG ATC GAG GTA CCG TCG GTG TGC GGT TAG AAA GTC ACG ACG CGC CGC TTG
129076_5145341_NC_001806.2(HSV1)_18_38	/5Biosg/CTC CTC CAC GCG AAT TTT AAC ACA GGT CGC GCG CTG TCG CAT CAT CTC TAA GCG CGC GCG GGA CTT TAG CCG CGC CTC CAA TTC CAA GTG GGC CGC CTT TGC AGC CAT AAA GGC GCC AAC
129076_5145341_NC_001806.2(HSV1)_18_39	/5Biosg/AAA CCG AGG ATC TTG GGT GCT GAC GCC CTC CCG GTG CAG CTG CAG GGT CTG GTC CTT GTA AAT CTC GGC TCG GAG GTG CGT CTC GGC CAG GCG TCG GCG CAG GGC CGC GTG GGC GGC ATC
129076_5145341_NC_001806.2(HSV1)_18_40	/5Biosg/TCG GTC CAT TCC GCC ACC CTG CGG GCG ACC CGG GGG GTG CTC TGA TAG TCT CGC GTG CCC AAG GCC CGT GAT CGG GGT ACT TCG CCG CCG CGA CCC GCC ACC CGG TGT GCG CGA TGT TTG
129076_5145341_NC_001806.2(HSV1)_18_41	/5Biosg/GTC AGC AGC TGG CGT CCG ACG TCC AGC AGT ACC TGG AGC GCC TCG AGA AAC AGA GGC AAC TTA AGG TGG GCG CGG ACG AGG CGT CGG CGG GCC TCA CCA TGG GCG GCG ATG CCC TAC GAG
129076_5145341_NC_001806.2(HSV1)_18_42	/5Biosg/TGC CCT TTT TAG ATT TCG CGA CCG CGA CCC CCA AGC GCC ACC AGA CCG TGG TCC CTG GCG TCG GGA CGC TCC ACG ACT GCT GCG AGC ACT CGC CGC TCT TCT CGG CCG TGG CGC GGC GGC
129076_5145341_NC_001806.2(HSV1)_18_43	/5Biosg/TGC TGT TTA ATA GCC TGG TGC CGG CGC AAC TAA AGG GGC GTG ATT TCG GGG GCG ACC ACA CGG CCA AGC TGG AAT TCC TGG CCC CCG AGT TGG TAC GGG CGG TGG CGC GAC TGC GGT TTA
129076_5145341_NC_001806.2(HSV1)_18_44	/5Biosg/AGG AGT GCG CGC CGG CGG ACG TGG TGC CTC AGC GTA ACG CCT ACT ATA GCG TTC TGA ATA CGT TTC AGG CCC TCC ACC GCT CCG AAG CCT TTC GCC AGC TGG TGC ACT TTG TGC GGG ACT
129076_5145341_NC_001806.2(HSV1)_18_45	/5Biosg/TTG CCC AGC TGC TCA AAA CCT CCT TCC GGG CCT CCA GCC TCA CGG AGA CCA CGG GCC CCC CCA AAA AAC GGG CCA AGG TGG ACG TGG CCA CCC ACG GCC GGA CGT ACG GCA CGC TGG AGC
129076_5145341_NC_001806.2(HSV1)_18_46	/5Biosg/TGT TCC AAA AAA TGA TCC TTA TGC ACG CCA CCT ACT TTC TGG CCG CCG TGC TCC TCG GGG ACC ACG CGG AGC AGG TCA ACA CGT TCC TGC GTC TCG TGT TTG AGA TCC CCC TGT TTA GCG
129076_5145341_NC_001806.2(HSV1)_18_47	/5Biosg/ACG CGG CCG TGC GCC ACT TCC GCC AGC GCG CCA CCG TGT TTC TCG TCC CCC GGC GCC ACG GCA AGA CCT GGT TTC TGG TGC CCC TCA TCG CGC TGT CGC TGG CCT CCT TTC GGG GGA TCA
129076_5145341_NC_001806.2(HSV1)_18_48	/5Biosg/AGA TCG GCT ACA CGG CGC ACA TCC GCA AGG CGA CCG AGC CGG TGT TTG AGG AGA TCG ACG CCT GCC TGC GGG GCT GGT TCG GTT CGG CCC GAG TGG ACC ACG TTA AAG GGG AAA CCA TCT
129076_5145341_NC_001806.2(HSV1)_18_49	/5Biosg/CCT TCT CGT TTC CGG ACG GGT CGC GCA GTA CCA TCG TGT TTG CCT CCA GCC ACA ACA CAA ACG TAA GTC CTC TTT TCT TTC GCA TGG CTC TCC CAA GGG GCC CCG GGT CGA CCC GAC CCA
129076_5145342_NC_001806.2(HSV1)_19_1	/5Biosg/CAC ACA ACC AGA CGC GGG AGG AAA GTC TGC CCC GTG GGC ACT GAT TTT TAT TCG GGA TCG CTT GAG GAG GCC CGG GCA ACG GCC CGG GCA ACG GTG GGG CAA CTC GTA GCA AAT AGG CGA
129076_5145342_NC_001806.2(HSV1)_19_2	/5Biosg/CTG ATG TAC GAA GAG AAG ACA CAC AGG CGC CAC CCG GCG CTG GTC GGG GGG ATG TTG TCC GCG CCG CAC CGT CCC CCG ACG ACC TCT TGC AGA CGG TCC GTG ATG CAA GGA CGG CGG GGG
129076_5145342_NC_001806.2(HSV1)_19_3	/5Biosg/GCC TGC AGC AGG GTG ACC GTA TCC ACG GGA TGG CCA AAG AGA AGC GGA CAC AGG CTA GCA TCC CCC TGG ACC GCC AGG GTA CAC TGG GCC ATC TTG GCC CAC AGA CAC GGG GCG ACG CAG
129076_5145342_NC_001806.2(HSV1)_19_4	/5Biosg/GGA CAG GAC TCC GTT ACG ACG GAG GAG AGC CAC AGT GCG TTG GCG GAA TCG ATG TGG GGC GGC GGG GCG CAG GAC TCG CAG CCC CCC GGG TGG TTG GTG ATC CTG GCC AGG AGC CAT CCC
129076_5145342_NC_001806.2(HSV1)_19_5	/5Biosg/AGA TGG CGG GCC CTG CTT CCC GGT GGA CAG AGC GAC CCC AGG TCG CTG TCC ATG GCC CAG CAG TAG ATC TGG CCG CTG GGG AGG TGC CAC CAG GCC CCC GGG CCC AAG GCG CAG CAC GCG
129076_5145342_NC_001806.2(HSV1)_19_6	/5Biosg/CCC GGC TCC GGG GGG GTC TTC GCG GGG ACC AGA TAC GCG CCA TCC AGC TCG CCG ACC ACT GGC TCC TCC GCG AGC TGT TCG GTG GTT GGG TCG GGG GTT TCC TCC GGG GGG GTG GCC GCC
129076_5145342_NC_001806.2(HSV1)_19_7	/5Biosg/CGT ATG CGT GCG AAC GTG AGG GTG CAC AGG AGC GGG GTC AGG GGG TGC GTC ACG CTC CGG AGG TGG ACG ATC GCG CAG TAG CGG CGC TCG CGG TTA AAG AAA AAG AGG GCA AAG AAG GTG
129076_5145342_NC_001806.2(HSV1)_19_8	/5Biosg/TTC GGG GGC AAC CGC AGC GCC TTG GGG CGC GTC AGA TAC AGA AAA ATC TCG CAG AAG AGG GCG CGC CCG GGG TCT GGG TTA GGA AGG GCC ACC TGA CAC AGA GGC TCG GTG AGG ACC GTT
129076_5145342_NC_001806.2(HSV1)_19_9	/5Biosg/AGA CAC CGA AAG ATC TTG AGC CGC TCG TCC GCC CGA ACG ACG CGC CAC ACA AAG ACG GAG TTG ACA ATG CGC GCG ATA GAG TCG ACG TCC GTC CCC AGG TCG TCG ACT CTA TCG CGC GTG
129076_5145342_NC_001806.2(HSV1)_19_10	/5Biosg/CCG CGA GCT CCG GCC CGG GAA TCC GGC CGG GGC AAG GTC CCC GGG GGA CCA GGC GGC GCC AGG GGC CGC CGG GGT CCC AGC TGC GCC ATG CCG GGG GCG GGG GGA GGG CAA ACC CCA GAG
129076_5145342_NC_001806.2(HSV1)_19_11	/5Biosg/GCG GGG GCC AAC GGC GCG GGG AGG AGT GGG TGG GCG AGG TGG CCG GGG GAA GGC GCC CGC TAG CGA GAC CGG CCG TTC CCG GAC GAC ACC TTG CGA CAA AAC CTA AGG ACA GCG GCC CGC
129076_5145342_NC_001806.2(HSV1)_19_12	/5Biosg/GCG ACG GGG TCC GAG AGG CTA AGG TAG GCC GCG ATG TTA ATG GTG AAC GCA AAG CCG CCG GGA AAG ACA ACT ATG CCA CAG AGG CGG CGA TTA AAC CCC AGG CAG AGG TAG GCG TAG CTT
129076_5145342_NC_001806.2(HSV1)_19_13	/5Biosg/TCC CCG GGC AGG TAT TGC TCG CAG ACC CTG CGT GGG GCT GTG GAG GGG ACG GCC TCC ATG AAG CGA CAT TTA CTC TGC TCG CGT TTA CTG ACG TCA CCA TCC ATC GCC ACG GCG ATT GGA
129076_5145342_NC_001806.2(HSV1)_19_14	/5Biosg/CGA TTG TTA AGC CGC AGC GTG TCT CCG CTT GTG CTG TAG TAG TCA AAA ACG TAA TGG CCG TCG GAG TCG GCA AAG CGG GCC GGG AGG TCG TCG CCG AGC GGG ACG ACC CGC CGC CCC CGA
129076_5145342_NC_001806.2(HSV1)_19_15	/5Biosg/CCG CCC CGT CCC CCC AGG TGT GCC AGG ACG GCC AGG GCA TAC GCG GTG TGA AAA AAG GCG TCG GGG GCG GTC CCC TCG ACG GCG CGC ATC AGG TTC TCG AGG AGA ATG GGG AAG CGC CTG
129076_5145342_NC_001806.2(HSV1)_19_16	/5Biosg/GTC ACC TCC CCC AAC CAC GCG CGT TGG TCG GGG CCA AAG TCA TAG CGC AGG CGC TGT GAG ATT CGC GGG CCG CCC TGA AGC GCG GCC CGG ATG GCC TGG CCC AGG GCC CGG AGG CAC GCC
129076_5145342_NC_001806.2(HSV1)_19_17	/5Biosg/AGA TGT ATG CGC GCG GTA AAG GCG ACC TCG GCG GCG ATG TCA AAG GGC GGC AGG ACG GGG CGC GGG TGG CGC AGG GGC ACC TCG AGC GCG GGA AAG CGT AGC AGC AGC TCC GCC TGC CCA
129076_5145342_NC_001806.2(HSV1)_19_18	/5Biosg/GCG GGA GAC AGC TGG TGG GGG CGC ACG ACG CGT TCT GCG GCG CAG GCC TCG GTC AGG GCC GTG GCC AGC GCC GAG GAC AGC AGC GGA GGG CGG GCG CGT CGC CCG CCC CAC GCC ACG GAG
129076_5145342_NC_001806.2(HSV1)_19_19	/5Biosg/TTC TCG TAG GAG ACG ACG ACG AAG CGC TGC TTG GTT CCG TAG TGG TGG CGC AGG ACC ACG GAG ATA GAA CGA CGG CTC CAC AGC CAG TCC GGC CGG TCG CCG CCG GCC AGG GCT TCC CAT
129076_5145342_NC_001806.2(HSV1)_19_20	/5Biosg/CCG CGA TCC AAC CAC TCG ACC AGC GAC CGC GGC TTT GCG GTA CCA GGG GTA AGG GTT AGA ACG TCG TTC AGG ATG TCC TCG CCC CCG GGC CCG TGG GGC GCT GGG GCC ACA AAG CGG CCC
129076_5145342_NC_001806.2(HSV1)_19_21	/5Biosg/CCG CCG GGG GGC TCC AGA CCC GCC AGC ACC GCA TCT GCG TCA GCC GCC CCC ATG GCG CCC CCG CTG ACG GCC TGG TGA ACC AGG GCG CCC TGG CGT AGC CCC GAT GCA ACG CCA CAG GCC
129076_5145342_NC_001806.2(HSV1)_19_22	/5Biosg/GCA CGC CCG GTC CGC GCT CGG ACC GGG TGG CGG CGG GTG ACG TCC TGC ACT GCC CGC TGA ACC AAC GCG AGG ATC TCC TCG TTC TCC TGT GCG ATG GAC ACG TCC TGG GCC GCG GTC GTG
129076_5145342_NC_001806.2(HSV1)_19_23	/5Biosg/TCG CCG CCG GGG GCC GTC AGC TGC TCC TCC GGG GAG ATG GGG GGG TCG GAC GCC CCG ACG ATG GGC GGG TCT GCG GGC GCC CCC GCG TGG GGC CGG GCC AAG GGC TGC GGA CGC GGG GAC
129076_5145342_NC_001806.2(HSV1)_19_24	/5Biosg/GCG CTT TCC CCC AGA CCC ATG GAC AGG TGG GCC GCA GCC TCC TTC GCG GCC GGC GGG GCG GCG GCG CCA AGC AGA GCG ACG TAG CGG CAC AAA TGC CGA CAG ACG CGC ATG ATG CGC GTG
129076_5145342_NC_001806.2(HSV1)_19_25	/5Biosg/CTG TCG GCC GCG TAG CGC GTG TTG GGG GGG ACG AGC TCG TCG TAA CTA AAC AGA ATC ACG CGG GCA CAG CTC GCC CCC GAG CCC CAC GCA AGG CGC AGC GCC GCC ACG GCG TAC GGG TCA
129076_5145342_NC_001806.2(HSV1)_19_26	/5Biosg/TAG ACG CCC TGC GCG TCA CAC ACC ACG GGC AGG GAG ACG AAC AAC CCC CCG GCG CTG GAC GCA CGC GGA AGG AGG CCA GGG TGT GCC GGC ACG ACG GGG GCC AGA AGC TCC CCC ACC GCA
129076_5145342_NC_001806.2(HSV1)_19_27	/5Biosg/TCC GCG GGC ACG TAG GCG GCA AAC GCC GTG CAC CAC GGG GTA CAG TCG CCG GTG GCA TGA GCC CGA GTC TGG ATT TCG ACC TGG AAG TTT GCG GCC GTC CCG AGT CCG GGG CGG CCG CGC
129076_5145342_NC_001806.2(HSV1)_19_28	/5Biosg/ATC AGG GCG GCC AGA GGG ATT CCC GCG GCC GCC AGG CAC TCG CTG GAT ATG ATG ACG TGA ACC AAA GAC GAG GGC CGA CCC GGG CCG TGG CCG AGA TCG TAC TGG ACC TCG TTG GCC AAG
129076_5145342_NC_001806.2(HSV1)_19_29	/5Biosg/TGC GCG TTC ATG GTT CGG GGG TGG GTG TGG GTG TGT AGG CGA TGC GGG TCC CCC GAG TCC GCG GGA AGG GCG TGG GTT TGG CGC GCG TAT GCG TAT TCG CCA ACG GAG GCG TGC GTG CTT
129076_5145342_NC_001806.2(HSV1)_19_30	/5Biosg/ATG CGC GGC GCG TTT CTT CTG TCT CTA GGG AAT CCG AGG CCA GGA CTT TAA CCT GCT CTT TGT CGA CGA GGC CAA CTT TAT TCG CCC GGA TGC GGT CCA GAC GAT TAT GGG CTT TCT CAA
129076_5145342_NC_001806.2(HSV1)_19_31	/5Biosg/CCA GGC CAA CTG CAA GAT TAT CTT CGT GTC GTC CAC CAA CAC CGG GAA GGC CAG TAC GAG CTT TTT GTA CAA CCT CCG CGG GGC CGC AGA CGA GCT TCT CAA CGT GGT GAC CTA TAT ATG
129076_5145342_NC_001806.2(HSV1)_19_32	/5Biosg/CGA TGA TCA CAT GCC GAG GGT GGT GAC GCA CAC AAA CGC CAC GGC CTG TTC TTG TTA TAT CCT CAA CAA GCC CGT TTT CAT CAC GAT GGA CGG GGC GGT TCG CCG GAC CGC CGA TTT GTT
129076_5145342_NC_001806.2(HSV1)_19_33	/5Biosg/TCT GGC CGA TTC CTT CAT GCA GGA GAT CAT CGG GGG CCA GGC CAG GGA GAC CGG CGA CGA CCG GCC CGT TCT GAC CAA GTC TGC GGG GGA GCG GTT TCT GTT GTA CCG CCC CTC GAC CAC
129076_5145342_NC_001806.2(HSV1)_19_34	/5Biosg/CAC CAA CAG CGG CCT CAT GGC CCC CGA TTT GTA CGT GTA CGT GGA TCC CGC GTT CAC GGC CAA CAC CCG AGC CTC CGG GAC CGG CGT CGC TGT CGT CGG GCG GTA CCG CGA CGA TTA TAT
129076_5145342_NC_001806.2(HSV1)_19_35	/5Biosg/CAT CTT CGC CCT GGA GCA CTT TTT TCT CCG CGC GCT CAC GGG CTC GGC CCC CGC CGA CAT CGC CCG CTG CGT CGT CCA CAG TCT GAC GCA GGT CCT GGC CCT GCA TCC CGG GGC GTT TCG
129076_5145342_NC_001806.2(HSV1)_19_36	/5Biosg/CGG CGT CCG GGT GGC GGT CGA GGG AAA TAG CAG CCA GGA CTC GGC CGT CGC CAT CGC CAC GCA CGT GCA CAC AGA GAT GCA CCG CCT ACT GGC CTC GGA GGG GGC CGA CGC GGG CTC GGG
129076_5145342_NC_001806.2(HSV1)_19_37	/5Biosg/CCC CGA GCT TCT CTT CTA CCA CTG CGA GCC TCC CGG GAG CGC GGT GCT GTA CCC CTT TTT CCT GCT CAA CAA ACA GAA GAC GCC CGC CTT TGA ACA CTT TAT TAA AAA GTT TAA CTC CGG
129076_5145342_NC_001806.2(HSV1)_19_38	/5Biosg/GGG CGT CAT GGC CTC CCA GGA GAT CGT TTC CGC GAC GGT GCG CCT GCA GAC CGA CCC GGT CGA GTA TCT GCT CGA GCA GCT AAA TAA CCT CAC CGA AAC CGT CTC CCC CAA CAC TGA CGT
129076_5145342_NC_001806.2(HSV1)_19_39	/5Biosg/CCG TAC GTA TTC CGG AAA ACG GAA CGG CGC CTC GGA TGA CCT TAT GGT CGC CGT CAT TAT GGC CAT CTA CCT CGC GGC CCA GGC CGG ACC TCC GCA CAC ATT CGC TCC TAT CAC ACG CGT
129076_5145342_NC_001806.2(HSV1)_19_40	/5Biosg/CTC GTG AGC GCC CAA TAA ACA CAC CCA GGT ATG CTA CGC ACG ACC ACG GTG TCG TCT GTT AAG GGG GGG GGG GGA AGG GGG TGT TGG CGG GAA GCG TGG GAA CAC GGG GGA TTC TCT CAC
129076_5145342_NC_001806.2(HSV1)_19_41	/5Biosg/GAC CGG CAC CAG TAC CAC CCC CCT GTG AAC ACA GAA ACC CCA ACC CAA ATC CCA TAA ACA TAC GAC ACA CAG GCA TAT TTT GGA ATT TCT TAG GTT TTT ATT TAT TTA GGT ATG CTG GGG
129076_5145342_NC_001806.2(HSV1)_19_42	/5Biosg/TTT CTC CCT GGA TGC CCA CCC CCA CCC CCC CGT GGG TCT AGC CGG GCC TTA GGG ATA GCG TAT AAC GGG GGC CAT GTC TCC GGA CCG CAC AAC GGC CGC GCC GTC AAA GGT GCA CAC CCG
129076_5145342_NC_001806.2(HSV1)_19_43	/5Biosg/AAC CAC GGG AGC CAG GGC CAA GGT GTC TCC TAG TTG GCC CGC GTG GGT CAG CCA GGC GAC GAG CGC CTC GTA AAG CGG CAG CCT TCG CTC TCC ATC CTG CAT CAG GGC CGG GGC TTC GGG
129076_5145342_NC_001806.2(HSV1)_19_44	/5Biosg/GTG AAT GAG CTG GGC GGC CTC CCG CGT GAC ACT CTG CAT CTG CAG TAG AGC GTT CAC GTA CCC GTC CTG GGC ACT TAG CGC AAA GAG CCG GGG GAT TAG CGT AAG GAT GAT GGT GGT TCC
129076_5145342_NC_001806.2(HSV1)_19_45	/5Biosg/CTC CGT GAT CGA GTA AAC CAT GTT AAG GAC CAG CGA TCG CAG CTC GGC GTT TAC GGG ACC GAG TTG TTG GAC GTC CGC CAG CAG CGA GAG GCG ACT CCC GTT GTA GTA CAG CAC GTT GAG
129076_5145342_NC_001806.2(HSV1)_19_46	/5Biosg/GTC TGG CAG CCC TCC GGG GTT TCT GGG GCT GGG GTT CAG GTC CCG GAT GCC CCT GGC CAC GAG CCG CGC CAC GAT TTC GCG CGC CAG GGG CGA TGG AAG CGG AAC GGG AAA CCG CAA CGT
129076_5145342_NC_001806.2(HSV1)_19_47	/5Biosg/GAG GTC CAG CGA ATC CAG GCG CAC GTC CGT CGC TTG GCC CTC GAA CAC GGG CGG GAC GAG GCT GAT GGG GTC CCC GTT ACA GAG ATC TAC GGG GGA GGT GTT GCG AAG GTT AAC GGT GCC
129076_5145342_NC_001806.2(HSV1)_19_48	/5Biosg/GGC GTG GGT GAG GCC CAC GTC CAG GGG GCA GGC GAC GAT TCG CGT GGG AAG CAC CCG GGT GAT GAC CGC GGG GAA GCG CCT TCG GTA CGC CAG CAA CAA CCC CAA CGT GTC GGG ACT GAC
129076_5145342_NC_001806.2(HSV1)_19_49	/5Biosg/GCC TCC GGA GAC GAA GGA TTC GTG CGC CAC GTC GGC CAG CGT CAG TTG CCG GCG GAT GGT CGG CAG GAA TAC CAC CCG CCC TTC GCA GCG CTG CAG CGC CGC CGC ATC GGG GCG CGA GAT
129076_5145342_NC_001806.2(HSV1)_19_50	/5Biosg/GCC CGA GGG TAT CGC GAT GTC AGT TTC AAA GCC GTC CGC CAG CAT GGC GCC GAT CCA CGC GGC AGG GAG TGC AGT GGT GGT TCG GGT GGC GGG AGG AGC GCG GTG GGG GTC AGC GGC GTA
129076_5145342_NC_001806.2(HSV1)_19_51	/5Biosg/GCA GAG ACG GGC GAC CAA CCT CGC ATA GGA CGG GGG GTG GGT CTT AGG GGG TTG GGA GGC GAC AGG GAC CCC AGA GCA TGC GCG GGG AGG TCT GTC GGG CCC AGA CGC ACC GAG AGC GAA
129076_5145342_NC_001806.2(HSV1)_19_52	/5Biosg/TCC GTC CGC GGA GTC CCG GCT TGG GTT TTA TGG GGC CCG GCC CTC GGA ATC GCG GCT TGT CGG CGG GGA CAA AGG GGG CGG GGC TAG GGG CTT GCG GAA ACA GAA GAC GCG TGG GAT AAA
129076_5145342_NC_001806.2(HSV1)_19_53	/5Biosg/AGA ATC GCA CTA CCC CAA GGA AGG GCG GGG CGG TTT ATT ACA GAG CCA GTC CCT TGA GCG GGG ATG CGT CAT AGA CGA GAT ACT GCG CGA AGT GGG TCT CCC GCG CGT GGG CTT CCC CGT
129076_5145342_NC_001806.2(HSV1)_19_54	/5Biosg/TGC GGG CAC TGC GGA GGA GGG CGG GGT CGC TGG CGC AGG TGA GCG GGT AGG CCT CCT GAA ACA GGC CAC ACG GGT CCT CCA CGA GTT CGC GGC ACC CCG GGG GGC GCT TAA ACT GTA CGT
129076_5145342_NC_001806.2(HSV1)_19_55	/5Biosg/CGC TGG CGG CGG TGG CCG TGG ACA CCG CCG AAC CCG TCT CCA CGA TCA GGC GCT CCA GGC AGC GAT GTT TGG CGG CGA TGT CGG CCG ACG TAA AGA ACT TAA AGC AGG GGC TGA GCA CCG
129076_5145342_NC_001806.2(HSV1)_19_56	/5Biosg/GCG AGG CCC CGT TGA GGT GGT AGG CCC CGT TAT AGA GCA GGT CCC CGT ACG AAA ATC GCT GCG ACG CCC ACG GGT TGG CCG TGG CCG CGA AGG CCC GGG ACG GGT CGC TCT GGC CGT GGT
129076_5145342_NC_001806.2(HSV1)_19_57	/5Biosg/CGT ACA TGA GGG CGG TGA CAT CCC CCT CCT TGT CCC CCG CGT AAA CGC CCC CGG CGG CGC GTC CCC GGG GGT TGC AGG GCC GGC GGA AGT AGT TGA CGT CGG TCG ACA CGG GGG TGG CGA
129076_5145342_NC_001806.2(HSV1)_19_58	/5Biosg/TAA ACT CAC ACA CGG CGT CCT GGC CGT GGT CCA TCC CTG CGC GCC GCG GCA CCT GGG CGC ACC CGA ACA CGG GGA CGG GCT GGG CCG GCC CCA GGC GGT TTC CCG CCA CGA CCG CGT TCC
129076_5145342_NC_001806.2(HSV1)_19_59	/5Biosg/GCA GGT ACA CGG CTG CCG CGT TGT CCA GGA GAG GGG GAG CCC CGC GGC CCA GGT AAA AGT TTT GGG GAA GGT TGC CCA TGT CGG TGA CGG GGT TGC GGA CGG TTG CCG TGG CCA CGA CGG
129076_5145342_NC_001806.2(HSV1)_19_60	/5Biosg/CGG TGT AGC CCA CGC CCA GGT CCA CGT TCC CGC GCG GCT GGG TGA GCG TGA AGT TTA CCC CCC CGC CAG TTT CGT GCC GGG CCA CCT GGA GCT GGC CCA GGA AGT ACG CCT CCG ACG CGC
129076_5145342_NC_001806.2(HSV1)_19_61	/5Biosg/GCT CCG AGA ACA GCA CGT TCT CAG TCA CAA AGC GGT CCT GTC GGA CGA CGG TGA ACC CAA ACC CGG GAT GGA GGC CCG TCT TGA GCT GAT GAT GCA AGG CCA CGG GAC TGA TCT TGA AGT
129076_5145342_NC_001806.2(HSV1)_19_62	/5Biosg/ACC CCG CCA TGA GCG CGT AGG TCA GCG CGT TCT CCC CGG CCG CGC TCT CGC GGA CGT GCT GCA CGA CGG GCT GTC GGA TCG ACG AAA AGT AGT TGG CCC CCA GAG CCG GGG GGA CCA GGG
129076_5145342_NC_001806.2(HSV1)_19_63	/5Biosg/GGA CCT GCC GCG ACA GGT CGC GCA GGG CCG GGG GGA AAT TGG GCG CGT TCG CCA CGT GGT CGG CCC CGG CGA ACA GCG CGT GGA CGG GGA GGG GGT AAA AAT AGT CGC CAT TTT GGA TGG
129076_5145342_NC_001806.2(HSV1)_19_64	/5Biosg/TAT GGT CCA GAT GCT GGG GGG CCA TCA GCA GGA TTC CGG CGT GCA ACG CCC CGT CGA ATA TGC GCA TGT TGG TGG TGG ACG CGG TGT TGG CGC CCG CGT CGG GCG CCG CCG AGC AGA GCA
129076_5145342_NC_001806.2(HSV1)_19_65	/5Biosg/GCG CCG TTG TGC GTT CGG CCA TGT TGT GGG CCA GCA CCT GCA GCG TGA GCA TGG CGG GCC CGT CCA CTA CCA CGC GCC CGT TGT GAA ACA TGG CGT TGA CCG TGT TGG CCA CCA GAT TGG
129076_5145342_NC_001806.2(HSV1)_19_66	/5Biosg/CCG GGT GCA GGG GGT GCG CGG GGT CCG TCA CGG GGT CGC TGG GGC ACT CCT CGC CGG GGG CGA TCT CCG GGA CCA CCA TGT TCT GCA GGG TGG CGT ATA CGC GGT CGA AGC GAA CCC CCG
129076_5145342_NC_001806.2(HSV1)_19_67	/5Biosg/CGG TGC AGC AGC GGC CCC GCG AGA AGG CGG GCA CCA TCA CGT AGT AGT AAA TCT TGT GGT GCA CGG TCC AGT CCG CCC CCC GGT GCG GCC GGT CAT CCG CGG CGT CCG CGG CTC GGG CCT
129076_5145342_NC_001806.2(HSV1)_19_68	/5Biosg/GGG TGT TGT GCA GCA GCT GGC CGT CGT TGC GGT TGA AGT CCG CGG TCG CCA CGT TAC ATG CCG CCG CGT ACA CGG GGT CGT GGC CCC CCG CGC TAA CCC GGC AGT CGC GAT GGC GGT CCA
129076_5145342_NC_001806.2(HSV1)_19_69	/5Biosg/GGG CCG CGC GCC GCA TCA GGG CGT CAC AGT CCC ACA CGA GGG GTG GCA GCA GCG CCG GGT CTC GCA TTA GGT GAT TCA GCT CGG CTT GCG CCT GCC CGC CCA GCT CCG GGC CGG TCA GGG
129076_5145342_NC_001806.2(HSV1)_19_70	/5Biosg/TAA AGT CAT CAA CCA GCT GGG CCA GGG CCT CGA CGT GCG CCA CCA GGT CCC GGT ACA CGG CCA TGC ACT CCT CGG GAA GGT CTC CCC CGA GGT AGG TCA CGA CGT ACG AGA CCA GCG AGT
129076_5145342_NC_001806.2(HSV1)_19_71	/5Biosg/AGT CGT TCA CGA ACG CCG CGC ACC GCG TGT TGT TCC AGT AGC TGG TGA TGC ACT GGA CCA CGA GCC GGG CCA GGG CGC AGA AGA CGT GCT CGC TGC CGT GTA TGG CGG CCT GCA GCA GGT
129076_5145342_NC_001806.2(HSV1)_19_72	/5Biosg/AAA ACA CCG CCG GGT AGT TGC GGT CGT CGA ACG CCC CGC GAA CGG CGG CGA TGG TGG CGG GGG CCA TGG CGT GGC GTC CCA CCC CCA GCT CCA GGC CCC GGG CGT CCC GGA ACG CCG CCG
129076_5145342_NC_001806.2(HSV1)_19_73	/5Biosg/GAC ATA GCG CCA GGG GCA AGT TGC CGT TCA CCA CGC GCC AGG TGG CCT GGA TCT CCC CCG GGC CGG CCG GGG GAA CGT CCC CCC CCG GCA GCT CCA CGT CGG CCA CCC CCA CAA AGA AGT
129076_5145342_NC_001806.2(HSV1)_19_74	/5Biosg/CGA ACG CGG GGT GCA GCT CAA GAG CCA GGT TGG CGT TGT CGG GCT GCA TAA ACT GCT CCG GGG TCA TCT GGC CTT CCG CGA CCC ATC GGA CCC GCC CGT GGG CCA GGC GCT GCC CCC AGG
129076_5145342_NC_001806.2(HSV1)_19_75	/5Biosg/CGT TCA AAA ACA GCT GCT GCA TGT CTG CGG CGG GGC CGG CCG GGG CCG CCA CGT ACG CCC CGT ACG GAT TGG CGG CTT CGA CGG GGT CGC GGT TAA GGC CCC CGA CCG CCG CGT CAA CGT
129076_5145342_NC_001806.2(HSV1)_19_76	/5Biosg/TCA TCA GCG AAG GGT GGC ACA CGG TCC CGA TCG CGT GTT CCA GAG ACA GGC GCA GCA CCT GGC GGT CCT TCC CCC AAA AAA ACA GCT GGC GGG GCG GGA AGG CGC GGG GAT CCG GGT GGC
129076_5145342_NC_001806.2(HSV1)_19_77	/5Biosg/CGG GGG CGG GGA CTA GGT CCC CGG CGT GCG CGG CAA ACC GTT CCA TGA CCG GAT TGA ACA GGC CCA GGG GCA GGA CGA ACG TCA GGT CCA TGG CGC CCA CCA GGG GGT AGG GAA CGT TGG
129076_5145342_NC_001806.2(HSV1)_19_78	/5Biosg/TGG CGG CGT AGA TGC GCT TCT CCA GGG CCT CCA GAA AGA CCA GCT TCT CGC CGA TGG ACA CCA GAT CCG CGC GCA CGC GCG TCG TCT GGG GGG CGC TCT CGA GCT CGT CCA GCG TCT GCC
129076_5145342_NC_001806.2(HSV1)_19_79	/5Biosg/GGT TCA GGT CGA GCT GCT CCT CCT GCA TCT CCA GCA GGT GGC GGC CCA CGT CGT CCA GAC TTC GCA CGG CCT TGC CCA TCA CGA GCG CCG TGA CCA GGT TGG CCC CGT TCA GGA CCA TCT
129076_5145342_NC_001806.2(HSV1)_19_80	/5Biosg/CGC CGT ACG TCA CCG GCA CGT CGG CTT CGG TGT CCT CCA CTT TCA GGA AGG ACT GCA GGA GGC GCT GTT TGA TCG GGG CGG TGG TGA CGA GCA CCC CGT CGA CCG GCC GCC CGC GCG TGT
129076_5145342_NC_001806.2(HSV1)_19_81	/5Biosg/CGG CAT GCG TCA GAC GGG GCA CGG CCA CGG AGG GCT GCG TGG CCG TGG TGA GGT CCA CGA GCC AGG CCT CGA CGG CCT CCC GGC GGT GGC CCG CCT TGC CCA GGA AAA AGC TCG TCT CGC
129076_5145342_NC_001806.2(HSV1)_19_82	/5Biosg/AGA AGC TTC GCT TTA GCT CGG CGA CCA GGG TCG CCC GGG CCA CCC TGG TGG CCA GGC GGC CGT TGT CCA GGT ATC GTT GCA TCG GCA ACA ACA AAG CCA GGG GCG GCG CCT TTT CCA GCA
129076_5145342_NC_001806.2(HSV1)_19_83	/5Biosg/GCA CGT GCA GCA TCT GGT CGG CCG TGC CGC GCT CAA ACG CCC CGA GGA CGG CCT GGA CGT TGC GAG CGA GCT GTT GGA TGG CGC GCA ACT GGC GAT GCG CGC CGA TAC CCG TCC CGT CCA
129076_5145342_NC_001806.2(HSV1)_19_84	/5Biosg/GGG CCT CCC CCG TGA GCA GGG CGA TGG CCT CGG TGG CCA GGC TGA AGG CGG CGT TCA GGG CCC GGC GGT CGA TAA TCT TGG TCA TGT AAT TGT GTG TGG GTT GCT CGA TGG GGT GCG GGC
129076_5145342_NC_001806.2(HSV1)_19_85	/5Biosg/CGT CGC GGG CAA TCA GCG GCT GGT GGA CCT CGA ACT GTA CGC GCC CCT CGT TCA TGT AGG CCA GCT CCG GAA ACT TGG TAC ACA CGC ACG CCA CCG ACA ACC CGA GCT CCA GAA AGC GCA
129076_5145342_NC_001806.2(HSV1)_19_86	/5Biosg/CGA GCG ACA GGG TGT TGC AAT ACG ACC CCA GCA GGG CGT CGA ACT CGA CGT CGT ACA GGC TGT TTG CAT CGG AGC GCA CGC GGG AAA AAA AAT CAA ACA GGC GTC GAT GCG ACG CCA CCT
129076_5145342_NC_001806.2(HSV1)_19_87	/5Biosg/CGA TCG TGC TAA GGA GGG ACC CGG TCG GCA CCA TGG CCG CGG CAT ACC GGT ATC CCG GAG GGT CGC GGT TGG GAG CGG CCA TGG GGT CGC GTG GAG ATC GGC TGT CTC TAG CGA TAT TGG
129076_5145342_NC_001806.2(HSV1)_19_88	/5Biosg/CCC GGG GAG GCT AAG ATC CAC CCC AAC GCC CGG CCA CCC GTG TAC GTG CCC GAC GGC CCA AGG TCC ACC GAA AGA CAC GAC GGG CCC GGA CCC AAA AAG GCG GGG GAT GCT GTG TGA GAG
129076_5145342_NC_001806.2(HSV1)_19_89	/5Biosg/GCC GGG TGC CGG TCG GGG GGG AAA GGC ACC GGG AGA AGG CTG CGG CCT CGT TCC AGG AGA ACC CAG TGT CCC CAA CAG ACC CGG GGA CGT GGG ATC CCA GGC CTT ATA TAC CCC CCC CCC
129076_5145343_NC_001806.2(HSV1)_20_1	/5Biosg/CCC CCC CCC GCC CCA CCC CCG TTA GAA CGC GAC GGG TGC ATT CAA GAT GGC CCT GGT CCA AAA GCG TGC CAG GAA GAA ATT GGC AGA GGC GGC AAA GCT GTC CGC CGC CGC CAC CCA CAT
129076_5145343_NC_001806.2(HSV1)_20_2	/5Biosg/CAC ATC GAG GCC CCG GCC GCG CAG GCT ATC CCC AGG GCC CGT GTG CGC AGG GGA TCG GTG GGC GGC AGC ATT TGG TTG GTG GCG ATA AAG TGG AAA AGC CCG TCC GGA CTG AAG GTC TCG
129076_5145343_NC_001806.2(HSV1)_20_3	/5Biosg/TCT CGT GGG CGG CGG CGA ACA AGG CAC ACA GGG CCG TGC CTC CCA AAA ACA CGG ACA TCC CCC AAA ACA CGG GCG CCG ACA ACG GCA GAC GAT CCC TCT TGA TGT TAA CGT ACA GGA GGA
129076_5145343_NC_001806.2(HSV1)_20_4	/5Biosg/GAG GAG CGC CCG CAC CGC CCA CGT AAC GTA GTA GCC GAC GAT GGC GGC CAG GAT ACA GGC CGG CGC CAC CAC CCT TCC GGT CAG CCC GTA ATA CAT GCC CGC TGC CAC CAT CTC CAA CGG
129076_5145343_NC_001806.2(HSV1)_20_5	/5Biosg/AAC GGC TTC AGG ACC AAA AAC GAC CAA AGG AAC AGA ATC ACG CGC TTT GAA AAG ACC GGC TGG GTA TGG GGC GGA AGA CGC GAG TAT GCC GAA CTG ACA AAA AAA TCA GAG GTG CCG TAC
129076_5145343_NC_001806.2(HSV1)_20_6	/5Biosg/CGT ACG AGG ACA ATG AAA ACT GTT CCT CCA GCG GCA GTT CTC CCT CCT CCC CCC CGA AGG CGG CCT CGT CGA CCA GAT CTC GAT CCA CCA GAG GAA GGT CAT CCC GCA TGG TCA TGG GGT
129076_5145343_NC_001806.2(HSV1)_20_7	/5Biosg/GGG GTG TGC GGT GGA GGT GGG GAG ACC GAA ACC GCA AAG GGT CGC TTA CGT CAG CAG GAT CCC GAG ATC AAA GAC ACC CGG GTT CTT GCA CAA ACA CCA CCC GGG TTG CAT CCG CGG AGG
129076_5145343_NC_001806.2(HSV1)_20_8	/5Biosg/GGA GGC GAG TGT TTT GAT AAG GCC GTT CCG CGC CTT GAT ATA ACC TTT GAT GTT GAC CAC AAA ACC CGG AAT TTA CGC CTA CGC CCC AAT GCC CAC GCA AGA TGA GGT AGG TAA CCC CCC
129076_5145343_NC_001806.2(HSV1)_20_9	/5Biosg/CCC CCC GTG GGT GTG ACG TTG CGT TTA GTT CAT TGG AGG CCA AGG GGA AAA ATG GGG TGG GGA GGA AAC GGA AAA CCC AGT AGG CCG TGT CGG GAA CAC GCC CGG GGT TGT CCT CAA AAG
129076_5145343_NC_001806.2(HSV1)_20_10	/5Biosg/AAA AGG CAG GGT CCA TAC TAC GGA AGC CGT CGT TGT ATT CGA GAC CTG CCT GTG CAA CGC ACG TCG GGG TTG CCT GTG TCC GGT TCG GCC CCC ACC GCG TGC GGC ACG CAC GAG GAC GAG
129076_5145343_NC_001806.2(HSV1)_20_11	/5Biosg/ACG AGT CCG CGT GCT TTA TTG GCG TTC CAA GCG TTG CCC TCC AGT TTC TGT TGT CGG TGT TCC CCC ATA CCC ACG CCC ACA TCC ACC GTA GGG GGC CTC TGG GCC GTG TTA CGT CGC CGC
129076_5145343_NC_001806.2(HSV1)_20_12	/5Biosg/GCC GCC CGC GAT GGA GCT TAG CTA CGC CAC CAC CAT GCA CTA CCG GGA CGT TGT GTT TTA CGT CAC AAC GGA CCG AAA CCG GGC CTA CTT TGT GTG CGG GGG GTG TGT TTA TTC CGT GGG
129076_5145343_NC_001806.2(HSV1)_20_13	/5Biosg/GTG GGG CGG CCG TGT GCC TCG CAG CCC GGG GAG ATT GCC AAG TTT GGT CTG GTC GTT CGA GGG ACA GGC CCA GAC GAC CGC GTG GTC GCC AAC TAT GTA CGA AGC GAG CTC CGA CAA CGC
129076_5145343_NC_001806.2(HSV1)_20_14	/5Biosg/AAC GCG GCC TGC AGG ACG TGC GTC CCA TTG GGG AGG ACG AGG TGT TTC TGG ACA GCG TGT GTC TTC TAA ACC CGA ACG TGA GCT CCG AGC TGG ATG TGA TTA ACA CGA ACG ACG TGG AAG
129076_5145343_NC_001806.2(HSV1)_20_15	/5Biosg/GGA AGT GCT GGA CGA ATG TCT GGC CGA GTA CTG CAC CTC GCT GCG AAC CAG CCC GGG TGT GCT AAT ATC CGG GCT GCG CGT GCG GGC GCA GGA CAG AAT CAT CGA GTT GTT TGA ACA CCC
129076_5145343_NC_001806.2(HSV1)_20_16	/5Biosg/CAC CCA ACG ATA GTC AAC GTT TCC TCG CAC TTT GTG TAT ACC CCG TCC CCA TAC GTG TTC GCC CTG GCC CAG GCG CAC CTC CCC CGG CTC CCG AGC TCG CTG GAG GCC CTG GTG AGC GGC
129076_5145343_NC_001806.2(HSV1)_20_17	/5Biosg/GCG GCC TGT TTG ACG GCA TCC CCG CCC CAC GCC AGC CAC TTG ACG CCC ACA ACC CGC GCA CGG ATG TGG TTA TCA CGG GCC GCC GCG CCC CAC GAC CCA TCG CCG GGT CGG GGG CGG GGT
129076_5145344_NC_001806.2(HSV1)_21_1	/5Biosg/GGG GTC GGG GGG CGC GGG CGC CAA GCG GGC CAC CGT CAG CGA GTT CGT GCA AGT CAA ACA CAT TGA CCG CGT GGG CCC CGC TGG CGT TTC GCC GGC GCC TCC GCC AAA CAA CAC CGA CTC
129076_5145344_NC_001806.2(HSV1)_21_2	/5Biosg/CGA GTT CCC TGG TGC CCG GGG CCC AGG ATT CCG CCC CGC CCG GCC CCA CGC TAA GGG AGC TGT GGT GGG TGT TTT ATG CCG CAG ACC GGG CGC TGG AGG AGC CCC GCG CCG ACT CTG GCC
129076_5145344_NC_001806.2(HSV1)_21_3	/5Biosg/CTC ACC CGC GAG GAG GTA CGT GCC GTA CGT GGG TTC CGG GAG CAG GCG TGG AAA CTG TTT GGC TCC GCG GGG GCC CCG CGG GCG TTT ATC GGG GCC GCG TTG GGC CTG AGC CCC CTC CAA
129076_5145344_NC_001806.2(HSV1)_21_4	/5Biosg/AAA GCT AGC CGT TTA CTA CTA TAT CAT CCA CCG AGA GAG GCG CCT GTC CCC CTT CCC CGC GCT AGT CCG GCT CGT AGG CCG GTA CAC ACA GCG CCA CGG CCT GTA CGT CCC TCG GCC CGA
129076_5145344_NC_001806.2(HSV1)_21_5	/5Biosg/ACG ACC CAG TCT TGG CCG ATG CCA TCA ACG GGC TGT TTC GCG ACG CGC TGG CGG CCG GAA CCA CAG CCG AGC AGC TCC TCA TGT TCG ACC TTC TCC CCC CAA AGG ACG TGC CGG TGG GAA
129076_5145344_NC_001806.2(HSV1)_21_6	/5Biosg/AGC GAC GTG CAG GCC GAC AGC ACC GCT CTG CTG CGC TTT ATA GAA TCG CAA CGT CTC GCC GTC CCC GGG GGG GTG ATC TCC CCC GAG CAC GTC GCG TAC CTT GGT GCG TTC CTG AGC GTG
129076_5145344_NC_001806.2(HSV1)_21_7	/5Biosg/GCT GTA CGC TGG CCG CGG GCG CAT GTC CGC AGC CAC GCA CAC CGC GCG GCT GAC AGG GGT GAC CTC CCT GGT GCT AGC GGT GGG TGA CGT GGA CCG TCT TTC CGC GTT TGA CCG CGG AGC
129076_5145344_NC_001806.2(HSV1)_21_8	/5Biosg/CGG CGG GCG CGG CCA GCC GCA CGC GGG CCG CCG GGT ACC TGG ATG TGC TTC TTA CCG TTC GTC TCG CTC GCT CCC AAC ACG GAC AGT CTG TGT AAA AGA CCC CAA TAA ACG TAT ATC GCT
129076_5145344_NC_001806.2(HSV1)_21_9	/5Biosg/TAC TAC ACC CTT GTG TGT CAA TGG ACG CCT CTC CGG GGG GGG GGG AGG GAA AGC AAA GAG GGG CTG GGG GAG CGG CAC CAC CGG GGC CTG AAC AAA CAA ACC ACA GAC ACG GTT ACA GTT
129076_5145344_NC_001806.2(HSV1)_21_10	/5Biosg/TTA TTC GGT CGG GCG GAG AAA CGG CCG AAG CCA CGC CCA CTT TAT TCG CGT CTC CAA AAA AAC GGG ACA CTT GTC CGG AGA ACC TTT AGG ATG CCA GCC AGG GCG GCG GTA ATC ATA ACC
129076_5145344_NC_001806.2(HSV1)_21_11	/5Biosg/CAC GCC CAG CGC AGA GGC GGC CAG AAA CCC GGG CGC AAT TGC GGC CAC GGG CTG CGT GTC AAA GGC TAG CAA ATG AAT GAC GGT TCC GTT TGG AAA TAG CAA CAA GGC CGT GGA CGG CAC
129076_5145344_NC_001806.2(HSV1)_21_12	/5Biosg/CGT CGC TCG AAA ACA CGC TTG GGG CGC CCT CCG TCG GCC CGG CGG CGA TTT GCT GCT GTG TGT TGT CCG TAT CCA CCA GCA ACA CAG ACA TGA CCT CCC CGG CCG GGG TGT AGC GCA TAA
129076_5145344_NC_001806.2(HSV1)_21_13	/5Biosg/AAC ACG GCC CCC ACG AGC CCC AGG TCG CGC TGG TTT TGG GTG CGC ACC AGC CGC TTG GAC TCG ATA TCC CGG GTG GAG CCT TCG CAT GTC GCG GTG AGG TAG GTT AGG AAC AGT GGG CGT
129076_5145344_NC_001806.2(HSV1)_21_14	/5Biosg/TCG GAC GTC GAC GCC GGT GAG CTT GTA GCC GAT CCC CCG GGG CAG AGG GGA GTG GGT GAC GAC GTA GCT GGC GTT GTG GGT GAT GGG TAC CAG GAT CCG TGG CTC GAC GTT GGC AGA CTG
129076_5145344_NC_001806.2(HSV1)_21_15	/5Biosg/GCC CCC CGC ACC GAT GTG AGG CCT CAG GGA CGA AGG CGC GGA TCA GGG CGT TGT AGT GTG CCC AAC GCG TCA GGG TCG AGG CGA GGC CGT GGG TCT GCT GGG CCA GGA CTT CGA CCG GGG
129076_5145344_NC_001806.2(HSV1)_21_16	/5Biosg/GTC TCG GAT CGG GTG GCT TGA GCC AGC GCG TCC AGG ATA AAC ACG CTC TCG TCT AGA TCA AAG CGC AGG GAG GCC GCG CAT GGC GAA AAG TGG TCC GGA AGC CAA AAG AGG GTT TTC TGG
129076_5145344_NC_001806.2(HSV1)_21_17	/5Biosg/GTG GTC GGC CCG GGC CAG CGC GGT CCG GAG GTC GGC GTT GGT CGC TGC GGC GAC GTC GGA CGT ACA CAG GGC CGA GGC TAT CAG AAG GCT CCG GCG GGC GCG TTC CCG CTG CAC CGC CGA
129076_5145344_NC_001806.2(HSV1)_21_18	/5Biosg/AGG GGA CGC CAG CCA AGA ACG GCT GCC GGA GGA CAG CCG AGG CGT AAA ATA GCG CCC GGT GGA CGA CCG GGG TGG TCA GCA CGC GGC CCC CTA GAA ACT CGG CAT ACA GGG CGT CGA TGA
129076_5145344_NC_001806.2(HSV1)_21_19	/5Biosg/AGA TGG GCT GCG CTG GGC GCC ACT GCG TCG TAC GCC GAG GGG CTA TCC AGC ACG AAG GCC AGC TGA TAG CCC AGC GCG TGT AAT GCC AAG CTC TGT TCG CGC TCC AGA ATC TCG GCC ACC
129076_5145344_NC_001806.2(HSV1)_21_20	/5Biosg/CAG GTG CTG GAG CCG AGC CTC TAG CTG CAG GCG GGC CGT GGG ATC CAA GAC TGA CAC ATT AAA AAA CAC AGA ATC CGC GGC ACA GCC CGC GGC CCC GCG GGC GGC CAA CCC GGC AAG CGC
129076_5145344_NC_001806.2(HSV1)_21_21	/5Biosg/CGC GCG AGT GGG CCA AAA AGC CTA GCA GGT CGG AGA GGC AGA CCG CGC CGT TTG CGT GGG CGG CGT TCA CGA AAG CAA AAC CCG ACG TCG CGA GCA GCC CCG TTA GGC GCC AGA AGA GAG
129076_5145344_NC_001806.2(HSV1)_21_22	/5Biosg/GGG GGG CGC GGG CCC TGC TCG GCG CCC GCG TCC CCC GAG AAA AAC TCC GCG TAT GCC CGC GAC AGG AAC TGG GCG TAG TTC GTG CCC TCC TCC GGG TAG CCG CCC ACG CGG CGG AGG GCG
129076_5145344_NC_001806.2(HSV1)_21_23	/5Biosg/GTC CAG CGC GGA GCC GTT GTC GGC CCG CGT CAG GGA CCC TAG GAC AAA GAC CCG ATA CCG GGG GCC GCC CGG GGG CCC GGG AAG AGC CCC CGG GGG GTT TTC GTC CGC GGG GTC CCC GAC
129076_5145344_NC_001806.2(HSV1)_21_24	/5Biosg/CCC GAT CTA GCG TCT GGC CCG CGG GGA CCA CCA TCA CTT CCA CCG GAG GGC TGT CGT GCA TGG ATA TCA CGA GCC CCA TGA ATT CCC GCC CGT AGC GCG CGC GCA CCA GCG CGG CAT CGC
129076_5145344_NC_001806.2(HSV1)_21_25	/5Biosg/CAC CCG AGC ACC AGC TCC CCC GTC GTC CAG ATG CCC ACG GGC CAC GTC GAG GCC GAC GGG GAG AAA TAC ACG TAC CTA CCT GGG GAT CTC AAC AGG CCC CGG GTG GCC AAC CAG GTC GTG
129076_5145344_NC_001806.2(HSV1)_21_26	/5Biosg/GGA CGC GTT GTG CAG GTG CGT GAT GTC CAG CTC CGT CGT CGG GTG CCG CCG GGC CCC AAC CGG CGG TCG GGG GGG CGG TGT ATC ACG CGG CCC GCT CGG GTG GCT CGC CGT CGC CAC GTT
129076_5145344_NC_001806.2(HSV1)_21_27	/5Biosg/TGT CTC CCC GCG GGA ACG TCA GGG CCT CGG GGT CAG GGA CGG CCG AAA ACG TTA CCC AGG CCC GGG AAC GCA GCA ACA CGG AGG CGG CTG GAT TGT GCA AGA GAC CCT TAA GGG GGG CGA
129076_5145344_NC_001806.2(HSV1)_21_28	/5Biosg/ACC GAG GGG GGA GGC TGG GCG GTC GGC TCG ACC GTG GTG GGG GCG GGC AGG CTC GCG TTC GGG GGC CGG CCG AGC AGG TAG GTC TTC GGG ATG TAA AGC AGC TGG CCG GGG TCC CGC GGA
129076_5145344_NC_001806.2(HSV1)_21_29	/5Biosg/AAA CTC GGC CGT GGT GAC CAA TAC AAA ACA AAA GCG CTC CTC GTA CCA GCG AAG AAG GGG CAG AGA TGC CGT AGT CAG GTT TAG TTC GTC CGG CGG CGC CAG AAA TCC GCG CGG TGG TTT
129076_5145344_NC_001806.2(HSV1)_21_30	/5Biosg/TTT GGG GGT CGG GGG TGT TTG GCA GCC ACA GAC GCC CGG TGT TCG TGT CGC GCC AGT ACA TGC GGT CCA TGC CCA GGC CAT CCA AAA ACC ATG GGT CTG TCT GCT CAG TCC AGT CGT GGA
129076_5145344_NC_001806.2(HSV1)_21_31	/5Biosg/ACC TGA CCC CAC GCA ACG CCC AAA ATA ATA ACC CCC ACG AAC CAT AAA CCA TTC CCC ATG GGG GAC CCC GTC CCT AAC CCA CGG GGC CCG TGG CTA TGG CAG GGC TTG CCG CCC CGA CGT
129076_5145344_NC_001806.2(HSV1)_21_32	/5Biosg/TTG GCT GCG AGC CCT GGG CCT TCA CCC GAA CTT GGG GGT TGG GGT GGG GAA AAG GAA GAA ACG CGG GCG TAT TGG TCC CAA TGG GGT CTC GGT GGG GTA TCG ACA GAG TGC CAG CCC TGG
129076_5145344_NC_001806.2(HSV1)_21_33	/5Biosg/GGA CCG AAC CCC GCG TTT ATG AAC AAA CGA CCC AAC ACC CGT GCG TTT TAT TCT GTC TTT TTA TTG CCG TCA TAG CGC GGG TTC CTT CCG GTA TTG TCT CCT TCC GTG TTT CAG TTA GCC
129076_5145344_NC_001806.2(HSV1)_21_34	/5Biosg/CTC CCC CAT CTC CCG GGC AAA CGT GCG CGC CAG GTC GCA GAT CGT CGG TAT GGA GCC TGG GGT GGT GAC GTG GGT CTG GAC CAT CCC GGA GGT AAG TTG CAG CAG GGC GTC CCG GCA GCC
129076_5145344_NC_001806.2(HSV1)_21_35	/5Biosg/CGG CGG GCG ATT GGT CGT AAT CCA GGA TAA AGA CGT GCA TGG GAC GGA GGC GTT TGG CCA AGA CGT CCA AAG CCC AGG CAA ACA CGT TAT ACA GGT CGC CGT TGG GGG CCA GCA ACT CGG
129076_5145344_NC_001806.2(HSV1)_21_36	/5Biosg/GGG GCC CGA AAC AGG GTA AAT AAC GTG TCC CCG ATA TGG GGT CGT GGG CCC GCG TTG CTC TGG GGC TCG GCA CCC TGG GGC GGC ACG GCC GCC CCC GAA AGC TGT CCC CAA TCC TCC CGC
129076_5145344_NC_001806.2(HSV1)_21_37	/5Biosg/CCA CGA CCC GCC GCC CTG CAG ATA CCG CAC CGT ATT GGC AAG CAG CCC ATA AAC GCG GCG AAT CGC GGC CAG CAT AGC CAG GTC AAG CCG CTC GCC GGG GCG CTG GCG TTT GGC CAG GCG
129076_5145344_NC_001806.2(HSV1)_21_38	/5Biosg/GGT CGA TGT GTC TGT CCT CCG GAA GGG CCC CCA ACA CGA TGT TTG TGC CGG GCA AGG TCG GCG GGA TGA GGG CCA CGA ACG CCA GCA CGG CCT GGG GGG TCA TGC TGC CCA TAA GGT ATC
129076_5145344_NC_001806.2(HSV1)_21_39	/5Biosg/CGC GCG GCC GGG TAG CAC AGG AGG GCG GCG ATG GGA TGG CGG TCG AAG ATG AGG GTG AGG GCC GGG GGC GGG GCA TGT GAG CTC CCA GCC TCC CCC CCG ATA TGA GGA GCC AGA ACG GCG
129076_5145344_NC_001806.2(HSV1)_21_40	/5Biosg/GTC GGT CAC GGC ATA AGG CAT GCC CAT TGT TAT CTG GGC GCT TGT CAT TAC CAC CGC CGC GTC CCC GGC CGA TAT CTC ACC CTG GTC GAG GCG GTG TTG TGT GGT GTA GAT GTT CGC GAT
129076_5145344_NC_001806.2(HSV1)_21_41	/5Biosg/TTG TCT CGG AAG CCC CCA ACA CCC GCC AGT AAG TCA TCG GCT CGG GTA CGT AGA CGA TAT CGT CGC GCG AAC CCA GGG CCA CCA GCA GTT GCG TGG TGG TGG TTT TCC CCA TCC CGT GGG
129076_5145344_NC_001806.2(HSV1)_21_42	/5Biosg/GGA CCG TCT ATA TAA ACC CGC AGT AGC GTG GGC ATT TTC TGC TCC AGG CGG ACT TCC GTG GCT TTT TGC TGC CGG CGA GGG CGC AAC GCC GTA CGT CGG TTG TTA TGG CCG CGA GAA CGC
129076_5145344_NC_001806.2(HSV1)_21_43	/5Biosg/CGC AGC CTG GTC GAA CGC AGA CGC GTG TTG ATG GCA GGG GTA CGA AGC CAT ACG CGC TTC TAC AAG GCG CTG GCC GAA GAG GTG CGG GAG TTT CAC GCC ACC AAG ATC TGC GGC ACG CTG
129076_5145344_NC_001806.2(HSV1)_21_44	/5Biosg/GTT GAC GCT GTT AAG CGG GTC GCT GCA GGG TCG CTC GGT ATT CGA GGC CAC ACG CGT CAC CTT AAT ATG CGA AGT GGA CCT GGG ACC GCG CCG CCC CGA CTG CAT CTG CGT GTT CGA ATT
129076_5145344_NC_001806.2(HSV1)_21_45	/5Biosg/TCG CCA ATG ACA AGA CGC TGG GCG GGG TTT GTG TCA TCA TAG AAC TAA AGA CAT GCA AAT ATA TTT CTT CCG GGG ACA CCG CCA GCA AAC GCG AGC AAC GGG CCA CGG GGA TGA AGC AGC
129076_5145344_NC_001806.2(HSV1)_21_46	/5Biosg/CTG CGC CAC TCC CTG AAG CTC CTG CAG TCC CTC GCG CCT CCG GGT GAC AAG ATA GTG TAC CTG TGC CCC GTC CTG GTG TTT GTC GCC CAA CGG ACG CTC CGC GTC AGC CGC GTG ACC CGG
129076_5145344_NC_001806.2(HSV1)_21_47	/5Biosg/GCT CGT CCC GCA GAA GGT CTC CGG TAA TAT CAC CGC AGT CGT GCG GAT GCT CCA GAG CCT GTC CAC GTA TAC GGT CCC CAT TGA GCC TAG GAC CCA GCG AGC CCG TCG CCG CCG CGG CGG
129076_5145344_NC_001806.2(HSV1)_21_48	/5Biosg/GCG CCG CCC GGG GGT CTG CGA GCA GAC CGA AAA GGT CAC ACT CTG GGG CGC GCG ACC CGC CCG AGT CAG CGG CCC GCC AGT TAC CAC CCG CCG ACC AAA CCC CCG CCT CCA CGG AGG GCG
129076_5145344_NC_001806.2(HSV1)_21_49	/5Biosg/GGG GGG GTG CTT AAG AGG ATC GCG GCG CTC TTC TGC GTG CCC GTG GCC ACC AAG ACC AAA CCC CGA GCC GCC TCC GAA TGA GAG TGT TTC GTT CCT TCC CCC TCC CCC CGC GTC AGA CAA
129076_5145344_NC_001806.2(HSV1)_21_50	/5Biosg/AAC CCT AAC CAC CGC TTA AGC GGC CCC CGC GAG GTC CGA AGA CTC ATT TGG ATC CGG CGG GAG CCA CCC GAC AAC AGC CCC CGG GTT TTC CCA CGC CAG ACG CCG GTC CGC TGT GCC ATC
129076_5145344_NC_001806.2(HSV1)_21_51	/5Biosg/CGC GCC CCC TCA TCC CAC CCC CCA TCT TGT CCC CAA ATA AAA CAA GGT CTG GTA GTT AGG ACA ACG ACC GCA GTT CTC GTG TGT TAT TTT CGC TCT CCG CCT CTC GCA GAT GGA CCC GTA
129076_5145344_NC_001806.2(HSV1)_21_52	/5Biosg/ACT GCC CAT TTG ACG CTC TGG ACG TCT GGG AAC ACA GGC GCT TCA TAG TCG CCG ATT CCC GAA ACT TCA TCA CCC CCG AGT TCC CCC GGG ACT TTT GGA TGT CGC CCG TCT TTA ACC TCC
129076_5145344_NC_001806.2(HSV1)_21_53	/5Biosg/CCC CGG GAG ACG GCG GCG GAG CAG GTG GTC GTC CTA CAG GCC CAG CGC ACA GCG GCT GCC GCT GCC CTG GAG AAC GCC GCC ATG CAG GCG GCC GAG CTC CCC GTC GAT ATC GAG CGC CGG
129076_5145344_NC_001806.2(HSV1)_21_54	/5Biosg/GTT ACG CCC GAT CGA ACG GAA CGT GCA CGA GAT CGC AGG CGC CCT GGA GGC GCT GGA GAC GGC GGC GGC CGC CGC CGA AGA GGC GGA TGC CGC GCG CGG GGA TGA GCC GGC GGG TGG GGG
129076_5145344_NC_001806.2(HSV1)_21_55	/5Biosg/GCG ACG GGG GGG CGC CCC CGG GTC TGG CCG TCG CGG AGA TGG AGG TCC AGA TCG TGC GCA ACG ACC CGC CGC TAC GAT ACG ACA CCA ACC TCC CCG TGG ATC TGC TAC ACA TGG TGT ACG
129076_5145344_NC_001806.2(HSV1)_21_56	/5Biosg/GCG GGC CGC GGG GCG ACC GGC TCG TCG GGG GTG GTG TTC GGG ACC TGG TAC CGC ACT ATC CAG GAC CGC ACC ATC ACG GAC TTT CCC CTG ACC ACC CGC AGT GCC GAC TTT CGG GAC GGC
129076_5145344_NC_001806.2(HSV1)_21_57	/5Biosg/CCG TAT GTC CAA GAC CTT CAT GAC GGC GCT GGT ACT GTC CCT GCA GGC GTG CGG CCG GCT GTA TGT GGG CCA GCG CCA CTA TTC CGC CTT CGA GTG CGC CGT GTT GTG TCT CTA CCT GCT
129076_5145344_NC_001806.2(HSV1)_21_58	/5Biosg/TGT ACC GAA ACA CGC ACG GGG CCG CCG ACG ATA GCG ACC GCG CTC CGG TCA CGT TCG GGG ATC TGC TGG GCC GGC TGC CCC GCT ACC TGG CGT GCC TGG CCG CGG TGA TCG GGA CCG AGG
129076_5145344_NC_001806.2(HSV1)_21_59	/5Biosg/GGC GGC CGG CCA CAG TAC CGC TAC CGC GAC GAC AAG CTC CCC AAG ACG CAG TTC GCG GCC GGC GGG GGC CGC TAC GAA CAC GGA GCG CTG GCG TCG CAC ATC GTG ATC GCC ACG CTG ATG
129076_5145344_NC_001806.2(HSV1)_21_60	/5Biosg/GCA CCA CGG GGT GCT CCC GGC GGC CCC GGG GGA CGT CCC CCG GGA CGC GAG TAC CCA CGT TAA CCC CGA CGG CGT GGC GCA CCA CGA CGA CAT AAA CCG CGC CGC CGC CGC GTT CCT CAG
129076_5145344_NC_001806.2(HSV1)_21_61	/5Biosg/GCC GGG GCC ACA ACC TAT TCC TGT GGG AGG ACC AGA CTC TGC TGC GGG CAA CCG CGA ACA CCA TAA CGG CCC TGG GCG TTA TCC AGC GGC TCC TCG CGA ACG GCA ACG TGT ACG CGG ACC
129076_5145344_NC_001806.2(HSV1)_21_62	/5Biosg/CGC CTC AAC AAC CGC CTG CAG CTG GGC ATG CTG ATC CCC GGA GCC GTC CCT TCG GAG GCC ATC GCC CGT GGG GCC TCC GGG TCC GAC TCG GGG GCC ATC AAG AGC GGA GAC AAC AAT CTG
129076_5145344_NC_001806.2(HSV1)_21_63	/5Biosg/GGA GGC GCT ATG TGC CAA TTA CGT GCT TCC GCT GTA CCG GGC CGA CCC GGC GGT CGA GCT GAC CCA GCT GTT TCC CGG CCT GGC CGC CCT GTG TCT TGA CGC CCA GGC GGG GCG GCC GGT
129076_5145344_NC_001806.2(HSV1)_21_64	/5Biosg/TCG GGT CGA CGC GGC GGG TGG TGG ATA TGT CAT CGG GGG CCC GCC AGG CGG CGC TGG TGC GCC TCA CCG CCC TGG AAC TCA TCA ACC GCA CCC GCA CAA ACC CCA CCC CTG TGG GGG AGG
129076_5145344_NC_001806.2(HSV1)_21_65	/5Biosg/GTT ATC CAC GCC CAC GAC GCC CTG GCG ATC CAA TAC GAA CAG GGG CTT GGC CTG CTG GCG CAG CAG GCA CGC ATT GGC TTG GGC TCC AAC ACC AAG CGT TTC TCC GCG TTC AAC GTT AGC
129076_5145344_NC_001806.2(HSV1)_21_66	/5Biosg/CAG CGA CTA CGA CAT GTT GTA CTT TTT ATG TCT GGG GTT CAT TCC ACA GTA CCT GTC GGC GGT TTA GTG GGT GGT GGG CGA GGG GGG AGG GGG CAT TAG GGA GAA AGA ACA AGA GCC TCC
129076_5145344_NC_001806.2(HSV1)_21_67	/5Biosg/CGT TGG GTT TTC TTT GTG CCT GTA CTC AAA AGG TCA TAC CCC GTA AAC GGC GGG CTC CAG TCC CGG CCC GGC GGT TGG CGT GAA CGC AAC GGC GGG AGC TGG GTT AGC GTT TAG TTT AGC
129076_5145344_NC_001806.2(HSV1)_21_68	/5Biosg/CAT TCG CTC TCG CCT TTC CGC CCG CCC CCC GAC CGT TGC GCC TTT TTT TTT TTC GTC CAC CAA AGT CTC TGT GGG TGC GCG CAT GGC AGC CGA TGC CCC GGG AGA CCG GAT GGA GGA GCC
129076_5145344_NC_001806.2(HSV1)_21_69	/5Biosg/CCC TGC CCG ACA GGG CCG TGC CCA TTT ACG TGG CTG GGT TTT TGG CCC TGT ATG ACA GCG GGG ACT CGG GCG AGT TGG CAT TGG ATC CGG ATA CGG TGC GGG CGG CCC TGC CTC CGG ATA
129076_5145344_NC_001806.2(HSV1)_21_70	/5Biosg/AAC CCA CTC CCG ATT AAC GTG GAC CAC CGC GCT GGC TGC GAG GTG GGG CGG GTG CTG GCC GTG GTC GAC GAC CCC CGC GGG CCG TTT TTT GTG GGG CTG ATC GCC TGC GTG CAG CTG GAG
129076_5145344_NC_001806.2(HSV1)_21_71	/5Biosg/GCG CGT CCT CGA GAC GGC CGC CAG CGC TGC GAT TTT CGA GCG CCG CGG GCC GCC GCT CTC CCG GGA GGA GCG CCT GTT GTA CCT GAT CAC CAA CTA CCT GCC CTC GGT CTC CCT GGC CAC
129076_5145344_NC_001806.2(HSV1)_21_72	/5Biosg/CAA AAC GCC TGG GGG GCG AGG CGC ACC CCG ATC GCA CGC TGT TCG CGC ACG TCG CGC TGT GCG CGA TCG GGC GGC GCC TCG GCA CTA TCG TCA CCT ACG ACA CCG GTC TCG ACG CCG CCA
129076_5145344_NC_001806.2(HSV1)_21_73	/5Biosg/ATC GCG CCC TTT CGC CAC CTG TCG CCG GCG TCT CGC GAG GGG GCG CGG CGA CTG GCC GCC GAG GCC GAG CTC GCG CTG TCC GGG CGC ACC TGG GCG CCC GGC GTG GAG GCG CTG ACC CAC
129076_5145344_NC_001806.2(HSV1)_21_74	/5Biosg/CAC GCT GCT TTC CAC CGC CGT TAA CAA CAT GAT GCT GCG GGA CCG CTG GAG CCT GGT GGC CGA GCG GCG GCG GCA GGC CGG GAT CGC CGG ACA CAC CTA CCT CCA GGC GAG CGA AAA ATT
129076_5145344_NC_001806.2(HSV1)_21_75	/5Biosg/TCA AAA TGT GGG GGG CGG AGC CTG TTT CCG CGC CGG CGC GCG GGT ATA AGA ACG GGG CCC CGG AGT CCA CGG ACA TAC CGC CCG GCT CGA TCG CTG CCG CGC CGC AGG GTG ACC GGT GCC
129076_5145344_NC_001806.2(HSV1)_21_76	/5Biosg/CCA ATC GTC CGT CAG CGC GGG GTC GCC TTG TCC CCG GTA CTG CCC CCC ATG AAC CCC GTT CCG ACA TCG GGC ACC CCG GCC CCC GCG CCG CCC GGC GAC GGG AGC TAC CTG TGG ATC CCG
129076_5145344_NC_001806.2(HSV1)_21_77	/5Biosg/GGC CTC CCA TTA CAA CCA GCT CGT CGC CGG CCA TGC CGC GCC CCA ACC CCA GCC GCA TTC CGC GTT TGG TTT CCC GGC TGC GGC GGG GTC CGT GGC CTA TGG GCC TCA CGG TGC GGG TCT
129076_5145344_NC_001806.2(HSV1)_21_78	/5Biosg/TTT CCC AGC ATT ACC CTC CCC ACG TCG CCC ATC AGT ATC CCG GGG TGC TGT TCT CGG GAC CCA GCC CAC TCG AGG CGC AGA TAG CCG CGT TGG TGG GGG CCA TAG CCG CGG ACC GCC AGG
129076_5145344_NC_001806.2(HSV1)_21_79	/5Biosg/GCG GGC GGT CAG CCG GCC GCG GGA GAC CCT GGG GTC CGG GGG TCG GGA AAG CGT CGC CGG TAC GAG GCG GGG CCG TCG GAG TCC TAC TGC GAC CAG GAC GAA CCG GAC GCG GAC TAC CCG
129076_5145344_NC_001806.2(HSV1)_21_80	/5Biosg/GTA CTA CCC CGG GGA GGC TCG AGG CGG GCC GCG CGG GGT CGA CTC CCG GCG CGC GGC CCG CCA TTC TCC CGG GAC CAA CGA GAC CAT CAC GGC GCT GAT GGG GGC GGT GAC GTC TCT GCA
129076_5145344_NC_001806.2(HSV1)_21_81	/5Biosg/AGC AGG AAC TGG CGC ACA TGC GGG CTC GGA CCA GCG CCC CCT ATG GAA TGT ACA CGC CGG TGG CGC ACT ATC GCC CTC AGG TGG GGG AGC CGG AAC CAA CAA CGA CCC ACC CGG CCC TTT
129076_5145344_NC_001806.2(HSV1)_21_82	/5Biosg/TGT CCC CCG GAG GCC GTG TAT CGC CCC CCA CCA CAC AGC GCC CCC TAC GGT CCT CCC CAG GGT CCG GCG TCC CAT GCC CCC ACT CCC CCG TAT GCC CCA GCT GCC TGC CCG CCA GGC CCG
129076_5145344_NC_001806.2(HSV1)_21_83	/5Biosg/GCC ACC GCC CCC ATG TCC TTC CAC CCA GAC GCG CGC CCC TCT ACC GAC GGA GCC CGC GTT CCC CCC CGC CGC CAC CGG ATC CCA ACC GGA GGC ATC CAA CGC GGA GGC CGG GGC CCT TGT
129076_5145344_NC_001806.2(HSV1)_21_84	/5Biosg/TCA ACG CCA GCA GCG CAG CAC ACG TGG ACG TTG ACA CGG CCC GCG CCG CCG ATT TGT TCG TCT CTC AGA TGA TGG GGG CCC GCT GAT TCG CCC CGG TCT TTG GTA CCA TGG GAT GTC TTA
129076_5145344_NC_001806.2(HSV1)_21_85	/5Biosg/ACT GTA TAT CTT TTT AAA TAA ACC AGG TAA TAC CAA ATA AGA CCC ATT GGT GTA TGT TCT TTT TTT ATT GGG AGG CGC GGG TAG GCG GGT AGC TTT ACA ATG CAA AAG CCT TCG ACG TGG
129076_5145344_NC_001806.2(HSV1)_21_86	/5Biosg/GAG GAA GGC GTG GGG GGG GGG GGA ATC GGC ACT GAC CAA GGG GGT CCG TTT TGT CAC GGG AAA GGA AAG AGG AAA CAG GCC GCG GAC ACC CGG GGG AGT TTG TGT TCC CTT TTC TTT CTT
129076_5145344_NC_001806.2(HSV1)_21_87	/5Biosg/TCC CAC ACA CAC AAA AGG CGT ACC AAA CAA ACA AAC CAA AAG ATG CAC ATG CGG TTT AAC ACC CGT GGT TTT TAT TTA CAA CAA ACC CCC CAT CAC AGG TCG TCC TCG TCG GCG TCA CCG
129076_5145344_NC_001806.2(HSV1)_21_88	/5Biosg/GTC TTT GTT GGG AAC TTG GGT GTA GTT GGT GTT GCG GCG CTT GCG CAT GAC CAT GTC GGT GAC CTT GGC GCT GAG CAG CGC GCT CGT GCC CTT CTT CTT GGC CTT GTG TTC CGT GCG CTC
129076_5145344_NC_001806.2(HSV1)_21_89	/5Biosg/CCA TGG CAG ACA CCA GGG CCA TGT ACC GTA TCA TCT CCC GGG CCT CGG CTA GCT TGG CCT CGT CAA AGT CGC CGC CCT CCT CGC CCT CCC CGG ACG CGT CCG GGT TGG TGG GGT TCT TGA
129076_5145344_NC_001806.2(HSV1)_21_90	/5Biosg/AGC TCC TTG GTG GTT AGC GGG TAC AGG GCC TTC ATG GGG TTG CTC TGC AGC CGC ATG ACG TAG CGA AAG GCG AAG AAG GCC GCC GCC AGG CCG GCC AGG ACC AAC AGA CCC ACG GCC AGC
129076_5145344_NC_001806.2(HSV1)_21_91	/5Biosg/CGC CCC AAA GGG GTT GGA CAT GAA GGA GGA CAC GCC CGA CAC GGC CGA TAC CAC GCC GCC CAC GAT GCC CAT CAC CAC CTT GCC GAC CGC GCG CCC CAG GTC GCC CAT CCC CTC GAA GAA
129076_5145345_NC_001806.2(HSV1)_22_1	/5Biosg/TGA CCG TGT CGA TGT CGG CGA AGC GCA GGT CGT GCA GCT GGT TGC GGC GCT GGA CCT CCG TGT AGT CCA GCA GGC CGC TGT CCT TGA TCT CGT GGC GGG TGT ACA CCT CCA GGG GGA CAA
129076_5145345_NC_001806.2(HSV1)_22_2	/5Biosg/AAA CTC GTG ATC CTC CAG CAT GGT GAT GTT GAG GTC GAT GAA GGT GCT GAC GGT GGT GAT GTC GGC GCG GCT CAG CTG GTG GGA GTA CGC GTA CTC CTC GAA GTA CAC GTA GCC CCC ACC
129076_5145345_NC_001806.2(HSV1)_22_3	/5Biosg/CCG AAG GTG AAG TAG CGC CGG TGT CCC ACG GTG CAC GGC TCG ATC GCA TCG CGC GTC AGC CGC AGC TCG TTG TTC TCC CCC AGC TGC CCC TCG ACC AAC GGG CCC TGG TCT TCG TAC CGA
129076_5145345_NC_001806.2(HSV1)_22_4	/5Biosg/GAA AGC TGA CCA GGG GGC GGC TGT AGC AGG CCC CGG GCC GCG AGC TGA TGC GCA TCG AGT TTT GGA CGA TCA CGT TGT CCG CGG CGA CCG GCA CGC ACG TGG AGA CGG CCA TCA CGT CGC
129076_5145345_NC_001806.2(HSV1)_22_5	/5Biosg/GCC GAG CAT CCG CGC GCT CAC CCG CCG GCC CAC GGT GGC CGA GGC GAT GGC GTT GGG GTT CAG CTT GCG GGC CTC GTT CCA CAG GGT CAG CTC GTG ATT CTG CAG CTC GCA CCA CGC GAT
129076_5145345_NC_001806.2(HSV1)_22_6	/5Biosg/ATG GCA ACG CGG CCC AAC ATA TCG TTG ACA TGG CGC TGT ATG TGG TTG TAC GTA AAC TGC AGC CTG GCG AAC TCG ATG GAG GAG GTG GTC TTG ATG CGC TCC ACG GAC GCG TTG GCG CTG
129076_5145345_NC_001806.2(HSV1)_22_7	/5Biosg/TGG CCC CGG GCG GCG GGG GCG TGG GGT TTG GGG GCT TGC GGC TCT GCT CGC GGA GGT GTT CCC GCA CGT ACA GCT CCG CGA GCG TGT TGC TGA GAA GGG GCT GGT ACG CGA TCA GAA AGC
129076_5145345_NC_001806.2(HSV1)_22_8	/5Biosg/GCC CCC ATT GGC CAG GTA GTA CTG CGG CTG GCC CAC CTT GAT GTG CGT CGC GTT GTA CCT GCG GGC GAA GAT GCG GTC CAT GGC GTC GCG GGC GTC CTT GCC GAT GCA GTC CCC CAG GTC
129076_5145345_NC_001806.2(HSV1)_22_9	/5Biosg/TCC ACG CGC GAG AGC GGG TAC TCG GTC AGG TTG GTG GTG AAG GTG GTG GAT ATG GCG TCG GAA GAG AAT CGG AAG GAG CCG CCG TAC TCG GAG CGC AGC ATC TCG TCC ACC TCC TGC CAC
129076_5145345_NC_001806.2(HSV1)_22_10	/5Biosg/ACT TGG TCA TGG TGC AGA CCG ACG GGC GCT TTG GCA CCC AGT CCC AGG CCA CGG TGA ACT TGG GGG TCG TGA GCA GGT TCC GGG TGG TCG GCG CCG TGG CCC GGG CCT TGG TGG TGA GGT
129076_5145345_NC_001806.2(HSV1)_22_11	/5Biosg/GTC GCG CGC GTA GAA GCC GTC GAC CTG CTT GAA GCG GTC GGC GGC GTA GCT GGT GTG TTC GGT GTG CGA CCC CTC CCG GTA GCC GTA AAA CGG GGA CAT GTA CAC AAA GTC GCC AGT CGC
129076_5145345_NC_001806.2(HSV1)_22_12	/5Biosg/GCC AAC ACA AAC TCG TCG TAC GGG TAC ACC GAG CGC GCG TCC ACC TCC TCG ACG ATG CAG TTT ACC GTC GTC CCG TAC CGG TGG AAC GCC TCC ACC CGC GAG GGG TTG TAC TTG AGG TCG
129076_5145345_NC_001806.2(HSV1)_22_13	/5Biosg/CGG TGG TGT GCC AGC CCC GGC TCG TGC GGG TCG CGG CGT TGG CCG GTT TCA GCT CCA TGT CGG TCT CGT GGT CGT CCC GGT GAA ACG CGG TGG TCT CCA GGT TGT TGC GCA CGT ACT TGG
129076_5145345_NC_001806.2(HSV1)_22_14	/5Biosg/GGC CGT GGA CCG ACA GAC CCC CTT GGC GTT GAT CTT GTC GAT CAC CTC CTC GAA GGG GAC GGG GGC GCG GTC CTC AAA GAT CCC CAT AAA CTG GGA GTA GCG GTG GCC GAA CCA CAC CTG
129076_5145345_NC_001806.2(HSV1)_22_15	/5Biosg/TGC GAA ACG GTG ACG TCT TTG TAG TAC ATG GTG GCC TTG AAC TTG TAC GGG GCG ATG TTC TCC TTG AAG ACC ACC GCG ATG CCC TCC GTG TAG TTC TGA CCC TCG GGC CGG GTC GGG CAG
129076_5145345_NC_001806.2(HSV1)_22_16	/5Biosg/AGC GGC GCG GCT GCT CGA ACT GCA CCA CCG TGG CGC CCG TGG GGG GTG GGC ACA CGT AAA AGT TTG CAT CGG TGT TCT CCG CCT TGA TGT CCC GCA GGT GCT CGC GCA GGG TGG CGT GGC
129076_5145346_NC_001806.2(HSV1)_23_1	/5Biosg/CGC GGC GGC TTT GGG GGT TTC GGT TTT TTG TTC TTC TTC GGT TTC GGG TCC CCC GTT GGG GGG GCG CCA GGG GCG GGC GGC GCC GGA GTG GCA GGG CCC CCG TTC GCC GCC TGG GTC GCG
129076_5145346_NC_001806.2(HSV1)_23_2	/5Biosg/GCC GCG ACC CCA GGC GTG CCG GGG GAA CTC GGA GCC GCC GAC GCC ACC AGG ACC CCC AGC GTC AAC CCC AAG AGC GCC CAT ACG ACG AAC CAC CGG CGC CCC CGC GCG GGG GCG CCC TGG
129076_5145346_NC_001806.2(HSV1)_23_3	/5Biosg/CGC ATG GCG GGA CTA CGG GGG CCC GTC GTG CCC CCC GTC AGG TAG CCT GGG GGC GAG GTG CTG GAG GAC CGA GTA GAG GAT CGA GAA AAC GTC TCG GTC GTA GAC CAC GAC CGA CCG GGG
129076_5145346_NC_001806.2(HSV1)_23_4	/5Biosg/GCC GAT ACA GCC GTC GGG GGC GCT CTC GAC GAT GGC CAC CAG CGG ACA GTC GGA GTC GTA CGT GAG ATA TAC GCC GGG CGG GTA ACG GTA ACG ACC TTC GGA GGT CGG GCG GCT GCA GTC
129076_5145346_NC_001806.2(HSV1)_23_5	/5Biosg/CGG GCG GCG CAA CTC GAG CTC CCC GCA CCG GTA GAC CGA GGC AAA GAG TGT GGT GGC GAT AAT CAG CTC GCG AAT ATA TCG CCA GGC GGC GCG CTG AGT GGG CGT TAT TCC GGA AAT GCC
129076_5145346_NC_001806.2(HSV1)_23_6	/5Biosg/GTC AAA ACA GTA AAA CCT CTG AAA TTC GCT GAC GGC CCA ATC AGC ACC CGA GCC CCC CGC CCC CAT GAT GAA CCG GGC GAG CTC CTC CTT CAG GTG CGG CAG GAG CCC CAC GTT CTC GAC
129076_5145346_NC_001806.2(HSV1)_23_7	/5Biosg/GCT GTA ATA CAG CGC GGT GTT GGG GGG CTG GGC GAA GCT GTG GGT GGA GTG ATC AAA GAG GGG CCC GTT GAC GAG CTC GAA GAA GCG ATG GGT GAT GCT GGG GAG CAG GGC CGG GTC CAC
129076_5145346_NC_001806.2(HSV1)_23_8	/5Biosg/CTG GTG TCG CAG GAG AGA CGC TCG CAT GAA CCG GTG CGC GTC GAA CAC GCC CGG CGC CGA GCG GTT GTC GAT GAC CGT GCC CGC GCC CGC CGT CAG GGC GCA GAA GCG CGC GCG CGC CGC
129076_5145346_NC_001806.2(HSV1)_23_9	/5Biosg/AAA GCC GTT GGC GAC CGC GGC GAA CGT CGC GGG CAG CAC CTC GCC GTG GAC GCT GAC CCG CAG CAT CTT CTC GAG CTC CCC GCG CTG CTC GCG GAC GCA GCG CCC CAG GCT GGC CAA CGA
129076_5145346_NC_001806.2(HSV1)_23_10	/5Biosg/CCG CTT CGT CAG GCG GTC CGC GTA CAG CCG CCG TCG CTC CCG CAC GTC CGC GGC CGC TTG CGT GGC GAT GTC CCC CCA CGT CTC GGG CCC CTG CCC CCC GGG CCC GCG GCG ACG GTC TTC
129076_5145346_NC_001806.2(HSV1)_23_11	/5Biosg/GTC CTC GCC CCC GCC CCC GGG AGC TCC CAA CCC CCG TGC CCC TTC CTC TAC GGC GAC ACG GTC CCC GTC GTC GTC GGG GCC CGC GCC GCC CTT GGG CGC GTC CGC CGC GCC CCC CGC CCC
129076_5145346_NC_001806.2(HSV1)_23_12	/5Biosg/CAT GCG CGC CAG CAC GCG ACG CAG CGC CTC CTC GTC GCA CTG TTC GGG GCT GAC GAG GCG CCG CAA GAG CGG CGT CGT CAG GTG GTG GTC GTA GCA CGC GCG GAT GAG CGC CTC GAT CTG
129076_5145346_NC_001806.2(HSV1)_23_13	/5Biosg/ATC GTC GGG TGA CGT GGC CTG ACC GCC GAT TAT TAG GGC GTC CAC CAT ATC CAG CGC CGC CAG GTG GCT CCC GAA CGC GCG ATC GAA ATG CTC CGC CCG CCG CCC GAA CAG CGC CAG TTC
129076_5145346_NC_001806.2(HSV1)_23_14	/5Biosg/CAC GGC CAC CGC GGC GGT CTC CTG CTG CAA CTC GCG CCG CGC CAG CGC GGT CAG GTT GCT GGC AAA CGC GTC CAT GGT GGT CTG GCC GGC GCG GTC GCC GGA CGC GAG CCA GAA TCG CAA
129076_5145346_NC_001806.2(HSV1)_23_15	/5Biosg/TTC GCT GAT GGC GTA CAG GCC GGG CGT GGT GGC CTG AAA CAC GTC GTG CGC CTC CAG CAG GGC GTC GGC CTC CTT GCG GAC CGA GTC GTT CTC GGG CGA CGG GTG GGG CTG CCC GTC GCC
129076_5145346_NC_001806.2(HSV1)_23_16	/5Biosg/CCC CGC GGT CCG GGC CAG CGC ATG GTC CAA CAC GGA GAG CGC CCG CGC GCG GTC GGC GTC CGA CAG CCC GGC GGC GTG GGG CAG GTA CCG CCG CAG CTC GTT GGC GTC CAG CCG CAC CTG
129076_5145346_NC_001806.2(HSV1)_23_17	/5Biosg/CGC CTG CTG GGT GAC GTG GTT ACA GAT ACG GTC CGC CAG GCG GCG GGC GAT CGT CGC CCC CTG GTT CGC CGT CAC ACA CAG TTC CTC GAA ACA GAC CGC GCA GGG GTG GGA CGG GTC GCT
129076_5145346_NC_001806.2(HSV1)_23_18	/5Biosg/AAG CTC CGG GGG GAC GAT AAG GCC CGA CCC CAC CGC CCC CAC CAT AAA CTC CCG AAC GCG CTC CAG CGC GGC GGT GGC GCC GCG CGA GGG GGT GAT GAG GTG GCA GTA GTT TAG CTG CTT
129076_5145346_NC_001806.2(HSV1)_23_19	/5Biosg/TAG AAA GTT CTC GAC GTC GTG CAG GAA ACA CAG CTC CAT ATG GAC GGT CCC GCC ATA CGT ATC CAG CCT GAC CCG TTG GTG ATA CGG ACA GGG TCG GGC CAG GCC CAT GGT CTC CGT GAA
129076_5145346_NC_001806.2(HSV1)_23_20	/5Biosg/AAA CGC CGC GAC GTC TCC CGC GGT CGC GAA CGT CTC CAG GCT GCC CAG GAG CCG CTC GCC CTC GCG CCA CGC GTA CTC TAG CAG CAA CTC CAG GGT GAC CGA CAG CGG GGT GAG AAA GGC
129076_5145346_NC_001806.2(HSV1)_23_21	/5Biosg/CCC GGC CTG GGC CTC CAG GCC CGG CCT CAG ACG ACG CCG CAG CGC CCG CAC CTG AAG CGC GTT CAG CTT CAG TTG GGG GAG CTT CCC CCG TCC GAT GTG GGG GTC GCA CCG CCG GAG CAG
129076_5145346_NC_001806.2(HSV1)_23_22	/5Biosg/CTC TAT CTG AAA CAC ATA GGT CTG CAC CTG CCC GAG CAG GGC TAA CAA CTT TTG ACG GGC CAC GGT GGG CTC GGA CAC CGG GGC GGC CAT CTC GCG GCG CCG ATC TGT ACC GCG GCC GGA
129076_5145346_NC_001806.2(HSV1)_23_23	/5Biosg/GTA TGC GGT GGA CCG AGG CGG TCC GTA CGC TAC CCG GCG TCT GGC TGA GCC CCG GGG TCC CCC TCT TCG GGG CGG CCT CCC GCG GGC CCG CCG ACC GGC AAG CCG GGA GTC GGC GGC GCG
129076_5145346_NC_001806.2(HSV1)_23_24	/5Biosg/TGC GTT TCT GCT CTA TTC CCA GAC ACC GCG GAG AGG AAT CAC GGC CCG CCC AGA GAT ATA GAC ACG GAA CAC AAA CAA GCA CGG ATG TCG TAG CAA TAA TTT ATT TTA CAC ACA TTC CCC
129076_5145346_NC_001806.2(HSV1)_23_25	/5Biosg/GCC CCG CCC TAG GTT CCC CCA CCC CCC AAC CCC TCA CAG CAT ATC CAA CGT CAG GTC TCC CTT TTT GTC GGG GGG CCC CTC CCC AAA CGG GTC ATC CCC GTG GAA CGC CCG TTT GCG GCC
129076_5145346_NC_001806.2(HSV1)_23_26	/5Biosg/GGC AAA TGC CGG TCC CGG GGC CCC CGG GCC GCC GAA CGG CGT CGC GTT GTC GTC CTC GCA GCC AAA ATC CCC AAA GTT AAA CAC CTC CCC GGC GTT GCC GAG TTG GCT GAC TAG GGC CTC
129076_5145346_NC_001806.2(HSV1)_23_27	/5Biosg/GGC CTC GTG CGC CAC CTC CAG GGC CGC GTC CGT CGA CCA CTC GCC GTT GCC GCG CTC CAG GGC ACG CGC GGT CAG CTC CAT CAT CTC CTC GCT TAG GTA CTC GTC CTC CAG GAG CGC CAG
129076_5145346_NC_001806.2(HSV1)_23_28	/5Biosg/CCA GTC CTC GAT CTG CAG CTG CTG GGT GCG GGG CCC CAG GCT TTT CAC GGT CGC CAC GAA CAC GCT ACT GGC GAC GGC CGC CCC GCC CTC GGA GAT AAT GCC CCG GAG CTG CTC GCA CAG
129076_5145346_NC_001806.2(HSV1)_23_29	/5Biosg/CGA GCT TTC GTG CGC TCC GCC GCC GAG GCT TGA GGC CGC GCA CAC AAA CCC GGC CCG GGG ACA GGC CAG GAC GAA CTT GCG GGT GCG GTC AAA AAT AAG GAG CGG GCA CGC GTT TTT GCC
129076_5145346_NC_001806.2(HSV1)_23_30	/5Biosg/GCC CAT CAG GCT GGC CCA GTT CCC GGC CTG AAA CAC ACG GTC GTT GCC GGC CAT GCC GTA GTA CTT GCT GAT GCT CAA CCC CAA CAC GAC CAT GGG GCG CGC CGC CAT GAC GGG CCG CAG
129076_5145346_NC_001806.2(HSV1)_23_31	/5Biosg/CAG GTT GCA GCT GGC GAA CAT GGA CGT CCA CGC GCC CGG ATG CGC GTC CAC GGC GTC CAT CAG CGC GCG GGC CCC GGC CTC CAG GCC CGC CCC GCC CTG CGC GGA CCA CGC GGC CGC AGC
129076_5145346_NC_001806.2(HSV1)_23_32	/5Biosg/CTG CAC GCT GGG GGG ACG GCG GGA CCC CGC GAT GAT GGC CGT AAG GGT GTT GAT GAA GTA TGT CGA GTG ATC GCA GTA CCG CAG AAT CTG GTT TGC CAT GTA GTA CAT CGC CAG CTC GCT
129076_5145346_NC_001806.2(HSV1)_23_33	/5Biosg/CAC GTT GTT GGG GGC CAG GTT AAT AAA GTT TAT CGC GCC GTA GTC CAG GGA AAA CTT TTT AAT GAA CGC GAT GGT CTC GAT GTC CTC GCG CGA CAG GAG CCG GGC GGG AAG CTG GTT GCG
129076_5145346_NC_001806.2(HSV1)_23_34	/5Biosg/TTG GAG GGC CGT CCA GAA CCA CTG CGG GTT CGG CTG GTT GGA CCC CGG GGG CTT GCC GTT GGG GAA GAT GGC CGC GTG GAA CTG CTT CAG CAG AAA GCC CAG CGG TCC GAG GAG GAT GTC
129076_5145346_NC_001806.2(HSV1)_23_35	/5Biosg/CAC GCG CTT GTC GGG CTT CTG GTA GGC GCT CTG GAG GCT GGC GAC CCG CGC CTT GGC GGC CTC GGA CGC GTT GGC GCT CGC GCC CGC GAA CAA CAC GCG GCT CTT GAC GCG CAG CTC CTT
129076_5145346_NC_001806.2(HSV1)_23_36	/5Biosg/GGG AAA CCC CAG GGT CAC GCG GGC AAC GTC GCC CTC GAA GCT GCT CTC GGC GGG GGC CGT CTG GCC GGC CGT TAG GCT GGG GGC GCA GAT AGC CGC CCC CTC CGA GAG CGC GAC CGT CAG
129076_5145346_NC_001806.2(HSV1)_23_37	/5Biosg/CGT TTT GGC CGA CAG AAA CCC GTT GTT AAA CAT GTC CAT CAC GCG CCG CCG CAG CAC CGG TTG GAA TTG ATT GCG AAA GTT GCG CCC CTC GAC CGA CTG CCC GGC GAA CAC CCC GTG GCA
129076_5145346_NC_001806.2(HSV1)_23_38	/5Biosg/CTG ACT CAG GGC CAG GTC CTG GTA CAC GGC GAG GTT GGA TCG CCG CCC GAG AAG CTG AAG CAG GGG GCA CGG CCC GCA CGC GTA CGG GTC CAG CGT CAG GGA CAT GGC GTG GTT GGC CTC
129076_5145346_NC_001806.2(HSV1)_23_39	/5Biosg/GCC CAG ACC GTC GCG AAA CTT GAA GTT CCT CCC CTC CAC CAG GTT GCG CAT CAG CTG CTC CAC CTC GCG GTC CAC GAC CTG CCT GAC GTT GTT CAC CAC CGT ATG CAG GGC CTC GCG GTT
129076_5145346_NC_001806.2(HSV1)_23_40	/5Biosg/GGT GAT GAT GGT CTC CAG CCG CCC CAT GGC CGT GGG GAC CGC CTG GTC CAC GTA CTG CAG GGT CTC GAG TTC GGC CAT GAC GCG CTC GGT CGC CGC GCG GTA CGT CTC CTG CAT GAT GGT
129076_5145346_NC_001806.2(HSV1)_23_41	/5Biosg/CCG GGC GGT CTC GGA TCC GTC CGC GCG CTT CAG GGC CGA GAA GGC GGC GTA GTT TCC CAG CAC GTC GCA GTC GCT GTA CAT GCT GTT CAT GGT CCC GAA GAC GCC GAT GGC TCC GCG GGC
129076_5145346_NC_001806.2(HSV1)_23_42	/5Biosg/GGC GCT GGC GAA CTT TGG ATG GCG CGC CCG GAG GCG CAT GAG CGT CGT GTG TAC GCA GGC GTG GCG CGT GTC GAA GGT GCA TAG GTT ACA GGG CAC GTC GGT CTG GTT GGA GTC CGC GAC
129076_5145346_NC_001806.2(HSV1)_23_43	/5Biosg/GTA TCG AAA CAC GTC CAT CTC CTG GCG CCC GAC GAT CAC GCC GCC GTC GCA GCG CTC CAG GTA AAA CAG CAT CTT GGC CAG CAG CGC CGG GGA AAA CCC ACA CAG CAT GGC CAG GTG CTC
129076_5145346_NC_001806.2(HSV1)_23_44	/5Biosg/GCC GGC AAA TTC CTG GGT TCC GCC GAC GAG GGG CGC GGT GGG CCG ACC CTC GAA CCC GGG CAC CAC GTG TCC CTC GCG GTC CAC CTG TGG GTT GGC CGC CAC GTG GGT CCC GGG CAC GAG
129076_5145346_NC_001806.2(HSV1)_23_45	/5Biosg/GAA GAA GCG GTA AAA GGA GGG TTT GCT GTG GTC CTT TGG GTC CGC CGG GCC GGC GTC GTC CAC CTC GGT GAG ATG GAG GGC CGA GTT GGT GCT AAA TAC CAT GGC CCC CAC GAG TCC CGC
129076_5145346_NC_001806.2(HSV1)_23_46	/5Biosg/GGC GCG CGC CAG GTA CGC CCC GAC GGC GTT GGC GCG GGC CGC GGC CGT GTC CTG GCC CTC GAA CAG CGG CCA CGC GGA GAT GTC GGT GGG CGG CTC GTC AAA GAC GGC CAT CGA CAC GAT
129076_5145346_NC_001806.2(HSV1)_23_47	/5Biosg/AGA CTC GAG GGC CAG GGC GGC GTC TCC GGC CAT GAC GGA GGC CAG GCG CTG TTC GAA CCC GCC CGC CGG GCC CTT GCC GCC GCC GTC GCG CCC GCC CCG CGG GGT CTT ACC CTG GCT GGC
129076_5145346_NC_001806.2(HSV1)_23_48	/5Biosg/TTC GAA GGC CGT GAA CGT AAT GTC GGC GGG GAG GGC GGC GCC CTC GTG GTT TTC GTC AAA CGC CAG GTG GGC GGC CGC GCG GGC CAC GGC GTC CAC GTT TCG GCA TCG CAG TGC CAC GGC
129076_5145346_NC_001806.2(HSV1)_23_49	/5Biosg/GGC GGG TCC CAC GAC CGC CTC GAA CAG GAG GCG GTT GAG GGG GCG GTT AAA AAA CGG AAG CGG GTA GGT AAA ATT CTC CCC GAT CGA TCG GTG GTT GGC GTT GAA CGG CTC TGC GAT GAC
129076_5145346_NC_001806.2(HSV1)_23_50	/5Biosg/ACG GCT AAA ATC CGG CAT GAA CAG CTG CAA CGG GTA CAC GGG TAT GCG GTG CAC CTC CGC CCC GCC TAT GGT TAC CTT GTC CGA GCC TCC CAG GTG CAG AAA GGT GTT GTT GAT GCA CAC
129076_5145346_NC_001806.2(HSV1)_23_51	/5Biosg/GGC CTC CTT GAA GCC CTC GGT AAC GAC CAG ATA CAG GAG GGC GCG GTC CGG GTC CAG GCC GAG GCG CTC ACA CAG CGC CTC CCC CGT CGT CTC GTG TTT GAG GTC GCC GGG CCG GGG GGT
129076_5145346_NC_001806.2(HSV1)_23_52	/5Biosg/GTA GTC CGA AAA GCC AAA ATG GCG GCG TGC CCG CTC GCA AAG TCG CGT CAG GTT CGG GGC CTG GGT GCT GGG GTC CAG GTG CCG GCC GCC GTG AAA GAC GTA CAC GGA CGA GCT GTA GTG
129076_5145346_NC_001806.2(HSV1)_23_53	/5Biosg/CGA GGG CGT CAG TTT CAG GGA CAC CGC GGT ACC CCC GAG CCC CGT CGT GCG AGA ACC CAC GAC CAC GGC CAC GTT GGC CTC AAA GCC GCT CTC CAC GGT CAG GCC CAC GAC CAG GGG CGC
129076_5145346_NC_001806.2(HSV1)_23_54	/5Biosg/CAC GGC GAC GTC GGA ATC GCC GCT GCG TGC CGA CAG TAA CGC CAG AAG CTC GAT GCC TTC GGA CGG ACA CGC GCG AGC GTA CAC GTA TCC CAG GGG CCC GGG GGG GAC CTT GAT GGT GGT
129076_5145346_NC_001806.2(HSV1)_23_55	/5Biosg/TGC CGT CTT GGG CTT TGT CTC CAT GTC CTT TTG TCA ATC GGT CCG CGA ACG GAG GTA ATC CCG GCA CGA CGA CGG ACG CCC GAC AAG GTA TGT CTC CCG AGC GTC AAA ATC CGG GGG GGG
129076_5145346_NC_001806.2(HSV1)_23_56	/5Biosg/GCG GCG ACG GTC AAG GGG AGG GTT GGA GAC CGG GGT TGG GGA ATG AAT CCC TCC CCT TCA CCG ACA ACC CCC CGG GTA ACC ACG GGG TGC CGA TGA ACC CCG GCG GCC GGC AAC GCG GGG
129076_5145346_NC_001806.2(HSV1)_23_57	/5Biosg/TCC CTG CGA GAG GCA CAG ATG CTT ACG GTC AGG TGC TCC GGG TCG GGT GCG TCT GGT ATG CGG TTG GTA TAT GTA CAC TTT ACC TGG GGG CGT GCC GGT CCG CCC CAG CCC CTC CCA CGC
129076_5145346_NC_001806.2(HSV1)_23_58	/5Biosg/CCC GCG CGT CAT CAG CCG GTG GGC GTG GCC GCT ATT ATA AAA AAA GTG AGA ACG CGA AGC GTT CGC ACT TTG TCC TAA TAA TAT ATA TAT TAT TAG GAC AAA GTG CGA ACG CTT CGC GTT
129076_5145346_NC_001806.2(HSV1)_23_59	/5Biosg/CTC ACT TTT TTT ATA ATA GCG GCC ACG CCC ACC GGC TAC GTC ACT CTC CTG TCG GCC GCC GGC GGT CCA TAA GCC CGG CCG GCC GGG CCG ACG CGA ATA AAC CGG GCC GCC GGC CGG GGC
129076_5145346_NC_001806.2(HSV1)_23_60	/5Biosg/GCC GCG CAG CAG CTC GCC GCC CGG ATC CGC CAG ACA AAC AAG GCC CTT GCA CAT GCC GGC CCG GGC GAG CCT GGG GGT CCG GTA ATT TTG CCA TCC CAC CCA AGC GGC TTT TTG GGT TTT
129076_5145346_NC_001806.2(HSV1)_23_61	/5Biosg/TCT CTT CCC CCC TCC CCA CAT TCC CCT CTT TAG GGG TTC GGG TGG GAA CAA CCG CGA TGT TTT CCG GTG GCG GCG GCC CGC TGT CCC CCG GAG GAA AGT CGG CGG CCA GGG CGG CGT CCG
129076_5145346_NC_001806.2(HSV1)_23_62	/5Biosg/GGT TTT TTG CGC CCG CCG GCC CTC GCG GAG CCA GCC GGG GAC CCC CGC CTT GTT TGA GGC AAA ACT TTT ACA ACC CCT ACC TCG CCC CAG TCG GGA CGC AAC AGA AGC CGA CCG GGC CAA
129076_5145346_NC_001806.2(HSV1)_23_63	/5Biosg/CCC AGC GCC ATA CGT ACT ATA GCG AAT GCG ATG AAT TTC GAT TCA TCG CCC CGC GGG TGC TGG ACG AGG ATG CCC CCC CGG AGA AGC GCG CCG GGG TGC ACG ACG GTC ACC TCA AGC GCG
129076_5145346_NC_001806.2(HSV1)_23_64	/5Biosg/CCC CCA AGG TGT ACT GCG GGG GGG ACG AGC GCG ACG TCC TCC GCG TCG GGT CGG GCG GCT TCT GGC CGC GGC GCT CGC GCC TGT GGG GCG GCG TGG ACC ACG CCC CGG CGG GGT TCA ACC
129076_5145346_NC_001806.2(HSV1)_23_65	/5Biosg/CCA CCG TCA CCG TCT TTC ACG TGT ACG ACA TCC TGG AGA ACG TGG AGC ACG CGT ACG GCA TGC GCG CGG CCC AGT TCC ACG CGC GGT TTA TGG ACG CCA TCA CAC CGA CGG GGA CCG TCA
129076_5145346_NC_001806.2(HSV1)_23_66	/5Biosg/TCA CGC TCC TGG GCC TGA CTC CGG AAG GCC ACC GGG TGG CCG TTC ACG TTT ACG GCA CGC GGC AGT ACT TTT ACA TGA ACA AGG AGG AGG TCG ACA GGC ACC TAC AAT GCC GCG CCC CAC
129076_5145346_NC_001806.2(HSV1)_23_67	/5Biosg/GAG ATC TCT GCG AGC GCA TGG CCG CGG CCC TGC GCG AGT CCC CGG GCG CGT CGT TCC GCG GCA TCT CCG CGG ACC ACT TCG AGG CGG AGG TGG TGG AGC GCA CCG ACG TGT ACT ACT ACG
129076_5145346_NC_001806.2(HSV1)_23_68	/5Biosg/AGA CGC GCC CCG CTC TGT TTT ACC GCG TCT ACG TCC GAA GCG GGC GCG TGC TGT CGT ACC TGT GCG ACA ACT TCT GCC CGG CCA TCA AGA AGT ACG AGG GTG GGG TCG ACG CCA CCA CCC
129076_5145346_NC_001806.2(HSV1)_23_69	/5Biosg/GGT TCA TCC TGG ACA ACC CCG GGT TCG TCA CCT TCG GCT GGT ACC GTC TCA AAC CGG GCC GGA ACA ACA CGC TAG CCC AGC CGC GGG CCC CGA TGG CCT TCG GGA CAT CCA GCG ACG TCG
129076_5145346_NC_001806.2(HSV1)_23_70	/5Biosg/AGT TTA ACT GTA CGG CGG ACA ACC TGG CCA TCG AGG GGG GCA TGA GCG ACC TAC CGG CAT ACA AGC TCA TGT GCT TCG ATA TCG AAT GCA AGG CGG GGG GGG AGG ACG AGC TGG CCT TTC
129076_5145346_NC_001806.2(HSV1)_23_71	/5Biosg/CGG TGG CCG GGC ACC CGG AGG ACC TGG TCA TCC AGA TAT CCT GTC TGC TCT ACG ACC TGT CCA CCA CCG CCC TGG AGC ACG TCC TCC TGT TTT CGC TCG GTT CCT GCG ACC TCC CCG AAT
129076_5145346_NC_001806.2(HSV1)_23_72	/5Biosg/CCC ACC TGA ACG AGC TGG CGG CCA GGG GCC TGC CCA CGC CCG TGG TTC TGG AAT TCG ACA GCG AAT TCG AGA TGC TGT TGG CCT TCA TGA CCC TTG TGA AAC AGT ACG GCC CCG AGT TCG
129076_5145346_NC_001806.2(HSV1)_23_73	/5Biosg/TGA CCG GGT ACA ACA TCA TCA ACT TCG ACT GGC CCT TCT TGC TGG CCA AGC TGA CGG ACA TTT ACA AGG TCC CCC TGG ACG GGT ACG GCC GCA TGA ACG GCC GGG GCG TGT TTC GCG TGT
129076_5145346_NC_001806.2(HSV1)_23_74	/5Biosg/GGG ACA TAG GCC AGA GCC ACT TCC AGA AGC GCA GCA AGA TAA AGG TGA ACG GCA TGG TGA ACA TCG ACA TGT ACG GGA TTA TAA CCG ACA AGA TCA AGC TCT CGA GCT ACA AGC TCA ACG
129076_5145346_NC_001806.2(HSV1)_23_75	/5Biosg/CCG TGG CCG AAG CCG TCC TGA AGG ACA AGA AGA AGG ACC TGA GCT ATC GCG ACA TCC CCG CCT ACT ACG CCG CCG GGC CCG CGC AAC GCG GGG TGA TCG GCG AGT ACT GCA TAC AGG ATT
129076_5145346_NC_001806.2(HSV1)_23_76	/5Biosg/CCC TGC TGG TGG GCC AGC TGT TTT TTA AGT TTT TGC CCC ATC TGG AGC TCT CGG CCG TCG CGC GCT TGG CGG GTA TTA ACA TCA CCC GCA CCA TCT ACG ACG GCC AGC AGA TCC GCG TCT
129076_5145346_NC_001806.2(HSV1)_23_77	/5Biosg/TTA CGT GCC TGC TGC GCC TGG CCG ACC AGA AGG GCT TTA TTC TGC CGG ACA CCC AGG GGC GAT TTA GGG GCG CCG GGG GGG AGG CGC CCA AGC GTC CGG CCG CAG CCC GGG AGG ACG AGG
129076_5145347_NC_001806.2(HSV1)_24_1	/5Biosg/GCG GGA GAC CGC CGG CAG GCA CGT GGG GTA CCA GGG GGC CAG GGT CCT TGA CCC CAC TTC CGG GTT TCA CGT GAA CCC CGT GGT GGT GTT CGA CTT TGC CAG CCT GTA CCC CAG CAT CAT
129076_5145347_NC_001806.2(HSV1)_24_2	/5Biosg/CCA GGC CCA CAA CCT GTG CTT CAG CAC GCT CTC CCT GAG GGC CGA CGC AGT GGC GCA CCT GGA GGC GGG CAA GGA CTA CCT GGA GAT CGA GGT GGG GGG GCG ACG GCT GTT CTT CGT CAA
129076_5145347_NC_001806.2(HSV1)_24_3	/5Biosg/GGC TCA CGT GCG AGA GAG CCT CCT CAG CAT CCT CCT GCG GGA CTG GCT CGC CAT GCG AAA GCA GAT CCG CTC GCG GAT TCC CCA GAG CAG CCC CGA GGA GGC CGT GCT CCT GGA CAA GCA
129076_5145347_NC_001806.2(HSV1)_24_4	/5Biosg/GCA GGC CGC CAT CAA GGT CGT GTG TAA CTC GGT GTA CGG GTT CAC GGG AGT GCA GCA CGG ACT CCT GCC GTG CCT GCA CGT TGC CGC GAC GGT GAC GAC CAT CGG CCG CGA GAT GCT GCT
129076_5145347_NC_001806.2(HSV1)_24_5	/5Biosg/CGC GAC CCG CGA GTA CGT CCA CGC GCG CTG GGC GGC CTT CGA ACA GCT CCT GGC CGA TTT CCC GGA GGC GGC CGA CAT GCG CGC CCC CGG GCC CTA TTC CAT GCG CAT CAT CTA CGG GGA
129076_5145347_NC_001806.2(HSV1)_24_6	/5Biosg/CAC GGA CTC CAT CTT TGT GCT GTG CCG CGG CCT CAC GGC CGC CGG GCT GAC GGC CGT GGG CGA CAA GAT GGC GAG CCA CAT CTC GCG CGC GCT GTT TCT GCC CCC CAT CAA ACT CGA GTG
129076_5145347_NC_001806.2(HSV1)_24_7	/5Biosg/CGA AAA GAC GTT CAC CAA GCT GCT GCT GAT CGC CAA GAA AAA GTA CAT CGG CGT CAT CTA CGG GGG TAA GAT GCT CAT CAA GGG CGT GGA TCT GGT GCG CAA AAA CAA CTG CGC GTT TAT
129076_5145347_NC_001806.2(HSV1)_24_8	/5Biosg/CAA CCG CAC CTC CAG GGC CCT GGT CGA CCT GCT GTT TTA CGA CGA TAC CGT CTC CGG AGC GGC CGC CGC GTT AGC CGA GCG CCC CGC GGA GGA GTG GCT GGC GCG ACC CCT GCC CGA GGG
129076_5145347_NC_001806.2(HSV1)_24_9	/5Biosg/ACT GCA GGC GTT CGG GGC CGT CCT CGT AGA CGC CCA TCG GCG CAT CAC CGA CCC GGA GAG GGA CAT CCA GGA CTT TGT CCT CAC CGC CGA ACT GAG CAG ACA CCC GCG CGC GTA CAC CAA
129076_5145347_NC_001806.2(HSV1)_24_10	/5Biosg/CAA GCG CCT GGC CCA CCT GAC GGT GTA TTA CAA GCT CAT GGC CCG CCG CGC GCA GGT CCC GTC CAT CAA GGA CCG GAT CCC GTA CGT GAT CGT GGC CCA GAC CCG CGA GGT AGA GGA GAC
129076_5145347_NC_001806.2(HSV1)_24_11	/5Biosg/GGT CGC GCG GCT GGC CGC CCT CCG CGA GCT AGA CGC CGC CGC CCC AGG GGA CGA GCC CGC CCC CCC CGC GGC CCT GCC CTC CCC GGC CAA GCG CCC CCG GGA GAC GCC GTC GCC TGC CGA
129076_5145347_NC_001806.2(HSV1)_24_12	/5Biosg/CCC CCC GGG AGG CGC GTC CAA GCC CCG CAA GCT GCT GGT GTC CGA GCT GGC CGA GGA TCC CGC ATA CGC CAT TGC CCA CGG CGT CGC CCT GAA CAC GGA CTA TTA CTT CTC CCA CCT GTT
129076_5145347_NC_001806.2(HSV1)_24_13	/5Biosg/GGG GGC GGC GTG CGT GAC ATT CAA GGC CCT GTT TGG GAA TAA CGC CAA GAT CAC CGA GAG TCT GTT AAA AAG GTT TAT TCC CGA AGT GTG GCA CCC CCC GGA CGA CGT GGC CGC GCG GCT
129076_5145347_NC_001806.2(HSV1)_24_14	/5Biosg/CCG GAC CGC AGG GTT CGG GGC GGT GGG TGC CGG CGC TAC GGC GGA GGA AAC TCG TCG AAT GTT GCA TAG AGC CTT TGA TAC TCT AGC ATG AGC CCC CCG TCG AAG CTG ATG TCC CTC ATT
129076_5145347_NC_001806.2(HSV1)_24_15	/5Biosg/TTA CAA TAA ATG TCT GCG GCC GAC ACG GTC GGA ATC TCC GCG TCC GTG GGT TTC TCT GCG TTG CGC CGG ACC ACG AGC ACA AAC GTG CTC TGC CAC ACG TGG GCG ACG AAC CGG TAC CCC
129076_5145347_NC_001806.2(HSV1)_24_16	/5Biosg/GGG CAC GCG GTG AGC ATC CGG TCT ATG AGC CGG TAG TGC AGG TGG GCG GAC GTG CCG GGA AAG ATG ACG TAC AGC ATG TGG CCC CCG TAA GTG GGG TCC GGG TAA AAC AAC AGC CGC GGG
129076_5145347_NC_001806.2(HSV1)_24_17	/5Biosg/TCG CAC GCC CCG CCT CCG CGC AGG ATC GTG TGG ACG AAA AAA AGC TCG GGT TGG CCA AGA ATC CCG GCC AAG AGG TCC TGG AGG GGG GCG TTG TGG CGG TCG GCC AAC ACG ACC AAG GAG
129076_5145347_NC_001806.2(HSV1)_24_18	/5Biosg/GCC AGG AAG GCG CGA TGC TCG AAT ATC GTG TTG ATC TGC TGC ACG AAG GCC AGG ATT AGG GCC TCG CGG CTG GTG GCG GCG AAC CGC CCG TCT CCC GCG TTG CAC GCG GGA CAG CAA CCC
129076_5145347_NC_001806.2(HSV1)_24_19	/5Biosg/CCG ATG CCT AGG TAG TAG CCC ATC CCG GAG AGG GTC AGG CAG TTG TCG GCC ACG GTC TGG TCC AGA CAG AAG GGC AGC GAG ACG GGA GTG GTC TTC ACC AGG GGC ACC GAG AGC GAG CGC
129076_5145347_NC_001806.2(HSV1)_24_20	/5Biosg/ACG ATG GCG ATC TCC TCG GAG GGC GTC TGG GCG AGG GCG GCG AAA AGG CCC CGA TAG CGC TGG CGC TCG TGT AAA CAC AGC TCC TGT TTG CGG GCG TGA GGC GGC AGG CTC TTC CGG GAG
129076_5145347_NC_001806.2(HSV1)_24_21	/5Biosg/GCC CGA CGC ACC ACG CCC AGA GTC CCG CCG GCC GCA GAG GAG CGC GAC CGC CGG CGC TCC TTG CCG TGA TAG GGC CCG GGC CGG GAG CCG CGG CGA TGG GGG TCG GTG TCA TAC ATA GGT
129076_5145347_NC_001806.2(HSV1)_24_22	/5Biosg/ACA CAG GGT GTG CTC CAG GGA CAG GAG CGA GAT CGA GTG GCG TCT AAG CAG CGC GCC CGC CTC ACG GAC AAA TGT GGC GAG CGC GGT GGG CTT TGG TAC AAA TAC CTG ATA CGT CTT GAA
129076_5145347_NC_001806.2(HSV1)_24_23	/5Biosg/GGT GTA GAT GAG GGC ACG CAA CGC TAT GCA GAC ACG CCC CTC GAA CTC GTT CCC GCA GGC CAG CTT GGC CTT GTG GAG CAG CAG CTC GTC GGG ATG GGT GGC GGG GGG ATG GCC GAA CAG
129076_5145347_NC_001806.2(HSV1)_24_24	/5Biosg/AAC CCA GGG GTC AAC CTC CAT CTC CGT AAT GGC GCA CAT GGG GTC ACA GAA CAT GTG CTT AAA GAT GGC CTC GGG CCC CGC GGC CCG AAG CAG GCT CAC AAA CCG GCC CCC GTC CCC GGG
129076_5145347_NC_001806.2(HSV1)_24_25	/5Biosg/CTG CGT CTC GGG GTC AGC CTC GAG CTG GTC GAC GAC GGG TAC GAT ACA GTC GAA GAG GCT CGT GTT GTT TTC CGA GTA GCG GAC CAC GGA GGC CCG GAG TCT GCG CAG GGC CAG CCA GTA
129076_5145347_NC_001806.2(HSV1)_24_26	/5Biosg/AGC ACG CAC CAG TAA CAG GTT ACA CAG CAG GCA TTC TCC GCC GGT GCG CCC GCG CCC CCG GCC GTG TTT CAG CAC GGT GGC CAT CAG AGG GCC CAG GTC GAG GTC GGG CTG GGC ATC GGG
129076_5145347_NC_001806.2(HSV1)_24_27	/5Biosg/TTC GGT AAA CTG CGC AAA GCG CGG AGC CAC GTC GCG CGT GCG TGC CCC GCG ATG CGC TTC CCA GGA CTG GCG GAC CGT GGC GCG ACG GGC CTC CGC GGC AGC GCG CAG CTG GGG CCC CGA
129076_5145347_NC_001806.2(HSV1)_24_28	/5Biosg/CTC CCA GAC GGC GGG GGT GCC GGC GAG GAG CAA CAG GAC CAG ATC CGC GTA CGC CCA CGT ATC CGG CGA CTC CTC CGG CTC GCG GTC CCC GGC GAC CGT CTC GAA TTC CCC GTT GCG AGC
129076_5145347_NC_001806.2(HSV1)_24_29	/5Biosg/GGC GGC GCG AGT ACA GCA GCT GTC CCC GCC CCC GCG CCG ACC CTC CGT GCA GTC CAG GAG ACG GGC GCA ATC CTT CCA GTT CAT CAG CGC GGT GGT GAG CGA CGG CTG CGT GCC GGA TCC
129076_5145348_NC_001806.2(HSV1)_25_1	/5Biosg/CCG CCC CCT CCT CGC CCC CGG AGG CCA AGG TTC CGA TGA GGG CCC GGG TGG CAG ACT GCG CCA GGA ACG AGT AGT TGG AGT ACT GCA CCT TGG CGG CTC CCG GGG AGG GCG AGG GCT TGG
129076_5145348_NC_001806.2(HSV1)_25_2	/5Biosg/GCG AGG GCT TGG GTT GCT TCT GGG CAT GCC GCC CGG GCA CCC CGC CGT CGG TAC GGA AGC AGC AGT GGA GAA AAA AGT GCC GGT GGA TGT CGT TTA TGG TGA GGG CAA AGC GTG CGA AGG
129076_5145348_NC_001806.2(HSV1)_25_3	/5Biosg/AGC GTG CGA AGG AGC CGA CCA GGG TCG CCT TCT TGG TGC GCA GAA AGT GGC GGT CCA TGA CGT ACA CAA ACT CGA ACG CGG CCA CGA AGA TGC TAG CGG CGC AGT GGG GCG CCC CCA GGC
129076_5145348_NC_001806.2(HSV1)_25_4	/5Biosg/GCG CCC CCA GGC ATT TGG CAC AGA GAA ACG CGT AAT CGG CCA CCC ACT GAG GCG AGA GGC GGT AGG TTT GCT TGT ACA GCT CGA TGG TGC GGC AGA CCA GAC AGG GCC GGT CCA GCG CGA
129076_5145348_NC_001806.2(HSV1)_25_5	/5Biosg/GGT CCA GCG CGA AGG TGT CGA TGG CCG CCG CGG AAA AGG GCC CGG TGT CCA AAA GCC CCT CCC CAC AGG GAT CCG GGG GCG GGT TGC GGG GTC CTC CGC GCC CGC CCG AAC CCC CTC C
129076_5145349_NC_001806.2(HSV1)_26_1	/5Biosg/GCC CGC CCC CCC GCG GGC CCT TGA GGG GGC GGT GAC CAC GTC GGC GGC GAC GTC CTC GTC GAG CGT ACC GAC GGG CGG CAC ACC TAT CAC GTG ACT GGC CGT CAG GAG CTC GGC GCA GAG
129076_5145349_NC_001806.2(HSV1)_26_2	/5Biosg/AGA GCC TCG TTA AGA GCC AGG AGG CTG GGA TCG AAG GCC ACA TAC GCG CGC TCG AAC GCC CCC GCC TTC CAG CTG CTG CCG GGG GAC TCT TCG CAC ACC GCG ACG CTC GCC AGG ACC CCG
129076_5145349_NC_001806.2(HSV1)_26_3	/5Biosg/CGG GGG GCG AAG TTG CCA TGG CTG GGC GGG AGG GGC GCA CGC GCC AGC GAA CTT TAC GGG ACA CAA TCC CCG ACT GCG CGC TGC GGT CCC AGA CCC TGG AGA GTC TAG ACG CGC GCT ACG
129076_5145349_NC_001806.2(HSV1)_26_4	/5Biosg/CGT CTC GCG AGA CGG CGC GCA TGA CGC GGC CGT CTG GTT CGA GGA TAT GAC CCC CGC CGA GCT GGA GGT TGT CTT CCC GAC TAC GGA CGC CAA GCT GAA CTA CCT GTC GCG GAC GCA GCG
129076_5145349_NC_001806.2(HSV1)_26_5	/5Biosg/CGG CTG GCC TCC CTC CTG ACG TAC GCC GGG CCT ATA AAA GCG CCC GAC GAC GCC GCC GCC CCG CAG ACC CCG GAC ACC GCG TGT GTG CAC GGC GAG CTG CTC GCC CGC AAG CGG GAA AGA
129076_5145349_NC_001806.2(HSV1)_26_6	/5Biosg/GAT TCG CGG CGG TCA TTA ACC GGT TCC TGG ACC TGC ACC AGA TTC TGC GGG GCT GAC GCG CGT GCT GTT GGG CGG GAC GGT TCG CGA ACC CTT TGG TGG GTT TAC GCG GGC ACG CAC GCT
129076_5145349_NC_001806.2(HSV1)_26_7	/5Biosg/CTC CCA TCG CGG GCG CCA TGG CGG GAC TGG GCA AGC CCT ACA CCG GCC ACC CAG GTG ACG CCT TCG AGG GTC TCG TTC AGC GAA TTC GGC TTA TCG TCC CAT CTA CGT TGC GGG GCG GGG
129076_5145349_NC_001806.2(HSV1)_26_8	/5Biosg/GGA CGG GGA GGC GGG CCC CTA CTC TCC CTC CAG CCT CCC CTC CAG GTG CGC CTT TCA GTT TCA TGG CCA TGA CGG GTC CGA CGA GTC GTT TCC CAT CGA GTA TGT ACT GCG GCT TAT GAA
129076_5145349_NC_001806.2(HSV1)_26_9	/5Biosg/AAC GAC TGG GCC GAG GTC CCG TGC AAC CCT TAC CTG CGC ATA CAG AAC ACC GGC GTG TCG GTG CTG TTT CAG GGG TTT TTT CAT CGC CCA CAC AAC GCC CCC GGG GGC GCG ATT ACG CCA
129076_5145349_NC_001806.2(HSV1)_26_10	/5Biosg/CAG AGC GGA CCA ATG TGA TCC TGG GCT CCA CCG AGA CGA CGG GGC TGT CCC TCG GCG ACC TGG ACA CCA TCA AGG GGC GGC TCG GCC TGG ATG CCC GGC CGA TGA TGG CCA GCA TGT GGA
129076_5145349_NC_001806.2(HSV1)_26_11	/5Biosg/GAT CAG CTG CTT TGT GCG CAT GCC CCG CGT GCA GCT CGC GTT TCG GTT CAT GGG CCC CGA AGA TGC CGG ACG GAC GAG ACG GAT CCT GTG CCG CGC CGC CGA GCA GGC TAT TAC CCG TCG
129076_5145349_NC_001806.2(HSV1)_26_12	/5Biosg/CGC CGC CGA ACC CGG CGG TCC CGG GAG GCG TAC GGG GCC GAG GCC GGG CTG GGG GTG GCC GGA ACG GGT TTC CGG GCC AGG GGG GAC GGT TTT GGC CCG CTC CCC TTG TTA ACC CAA GGG
129076_5145349_NC_001806.2(HSV1)_26_13	/5Biosg/GGC CCT CCC GCC CGT GGC ACC AGG CCC TGC GGG GTC TTA AGC ACC TAC GGA TTG GCC CCC CCG CGC TCG TTT TGG CGG CGG GAC TCG TCC TGG GGG CCG CTA TTT GGT GGG TGG TTG GTG
129076_5145349_NC_001806.2(HSV1)_26_14	/5Biosg/TGC TGG CGC GCG CCT ATA AAA AAG GAC GCA CCG CCG CCC TAA TCG CCA GTG CGT TCC GGA CGC CTT CGC CCC ACA CAG CCC TCC CGA CCG ACA CCC CCA TAT CGC TTC CCG ACC TCC GGT
129076_5145349_NC_001806.2(HSV1)_26_15	/5Biosg/GTC CCG ATG GCC GTC CCG CAA TTT CAC CGC CCC AGC ACC GTT ACC ACC GAT AGC GTC CGG GCG CTT GGC ATG CGC GGG CTC GTC TTG GCC ACC AAT AAC TCT CAG TTT ATC ATG GAT AAC
129076_5145349_NC_001806.2(HSV1)_26_16	/5Biosg/ACA ACC ACC CGC ACC CCC AGG GCA CCC AAG GGG CCG TGC GGG AGT TTC TCC GCG GTC AGG CGG CGG CGC TGA CGG ACC TTG GTC TGG CCC ACG CAA ACA ACA CGT TTA CCC CGC AGC CTA
129076_5145349_NC_001806.2(HSV1)_26_17	/5Biosg/TAT GTT CGC GGG CGA CGC CCC GGC CGC CTG GTT GCG GCC CGC GTT TGG CCT GCG GCG CAC CTA TTC ACC GTT TGT CGT TCG AGA ACC TTC GAC GCC CGG GAC CCC GTG AGG CCC GGG GAG
129076_5145349_NC_001806.2(HSV1)_26_18	/5Biosg/AGT TCC TTC TGG GGT GTT TTA ATC AAT AAA AGA CCA CAC CAA CGC ACG AGC CTT GCG TTT AAT GTC GTG TTT ATT CAA GGG AGT GGG ATA GGG TTC GAC GGT TCG AAA CTT AAC ACA CCA
129076_5145349_NC_001806.2(HSV1)_26_19	/5Biosg/CAA ATA ATC GAG CGC GTC TAG CCC AGT AAC ATG CGC ACG TGA TGT AGG CTG GTC AGC ACG GCG TCG CTG TGA TGA AGC AGC GCC CGG CGG GTC CGC TGT AAC TGC TGT TGT AGG CGG TAA
129076_5145349_NC_001806.2(HSV1)_26_20	/5Biosg/AAC AGG CGC GGA TCA GTA CCG CCA GGG CGC TAC GAC CGG TGC GTT GCA CGT AGC GTC GCG ACA GAA CTG CGT TTG CCG ATA CGG GCG GGG GGC CGA ATT GTA AGC GCG TCA CCT CTT GGG
129076_5145349_NC_001806.2(HSV1)_26_21	/5Biosg/GGA GTC ATC GGC GGA TAA CGC ACT GAA TGG TTC GTT GGT TAT GGG GGA GTG TGG TTC CCC AGG GAG TGG GTC GAG CGC CTC GGC CTC GGA ATC CGA GAG GAA CAA CGA GGT GGC GTC GGA
129076_5145349_NC_001806.2(HSV1)_26_22	/5Biosg/GAG TCT TCG TCG TCA GAG ACA TAC AGG GTC TGA AGC AGC GAC ACG GGC GGG GGG GTA GCG TCG ATG TGT AGC GCG AGG GAG GAT GCC CAC GAA GAC ACC CCA GAC AAG GAG CTG CCC GTG
129076_5145349_NC_001806.2(HSV1)_26_23	/5Biosg/TGC GTG GAT TTG TGG AAG ACG CGG AAG CCG GGA CGG ATG GGC GGT TTT GCG GTG CCC GGA ACC GAA CCG CCG GAT ACT CCC CGG GTG CTA CAT GCC CGT TTT GGG GCT GGG GTT GGG GCT
129076_5145350_NC_001806.2(HSV1)_27_1	/5Biosg/CGC GGA CAG GCG GCT GAC GGT CAA ATG CCC CCG GGG GCG CGC AGA TGT GGT GGG CGT GGC CAC CGG CTG CCG TGT AGT GGG GCG GCG GGA AAC CGG GCC TCC GGG CGC AAC ACC GCC CTC
129076_5145350_NC_001806.2(HSV1)_27_2	/5Biosg/CAG CGT CAA GTA TGT GGG GGG CGG GCC TGA CGT CGG GGG CGG GGC GAC GGG TTG GAC CGC GGG AGG CGG GGG AGA GGG ACC TGC GGG AGA GGA TGA GGT CGG CTC GGC CGG GTT GCG GCC
129076_5145350_NC_001806.2(HSV1)_27_3	/5Biosg/TAA AAC AGG GGC CGT GGG GTC GGC GGG GTC CCA GGG TGA AGG GAG GGA TTC CCG CGA TTC GGA CAG CGA CGC GAC AGC GGG GCG CGT AAG GCG CCG CTG CGG CCC GCC TAC GGG AAC CCT
129076_5145350_NC_001806.2(HSV1)_27_4	/5Biosg/GGG GGG GGT TGG CGC GGG ACC CGA GGT TAG CGG GGG GCG GCG GTT TTC GCC CCC GGG CAA AAC CGT GCC GGT TGC GAC CGG GGG CGG AAC GGG ATC GAT AGG GAG AGC GGG AGA AGC CTG
129076_5145350_NC_001806.2(HSV1)_27_5	/5Biosg/GCC GGC GGC CTG GGG CCC GAG CGG GAG GGG CAC ACC AGA CAC CAA AGC GTG GGG CGC TGG CTC TGG GGG TTT GGG AGG GGC CGG GGG GCG CGC GAA ATC GGT AAC CGG GGC GAC CGT GTC
129076_5145350_NC_001806.2(HSV1)_27_6	/5Biosg/GGG GAG GGC AGG CGG CCG CCA ACC CTG GGT GGT CGC GGA AGC CTG GGT GGC GCG CGC CAG GGA GCG TGC CCG GCG GTG TCG GCG CGC GCG CGA CCC GGA CGA AGA AGC GGC AGA AGC GCG
129076_5145351_NC_001806.2(HSV1)_28_1	/5Biosg/CAT CGG GGG GCG CCG GGG AAC TTT GGG GGG ACG GCA AGC GCC GGA AGT CGT CGC GGG GGC CCA CGG GCG CCG GCC GCG TGC TTT CGG CCG GGA CGC CCG GTC GTG CTT CGC GAG CCG TGA
129076_5145351_NC_001806.2(HSV1)_28_2	/5Biosg/CTG CCG GCC CAG GGG GCC GCG GTG CAC ACT GGG ACG TGG GGA CGG ACT GAT CGG CGG TGG GCG AAA GGG GGT CCG GGG CAA GGA GGG GCG CGG GGC CGC CGG AGT CGT CAG ACG CGA GCT
129076_5145351_NC_001806.2(HSV1)_28_3	/5Biosg/CCT CCA GGC CGT GAA TCC ATG CCC ACA TGC GAG GGG GGA CGG GCT CGC CGG GGG TGG CGT CGG TGA ATA GCG TGG GGG CCA GGC TTC CGG GCC CCA ACG AGC CCT CCG CCC CAA CAA GGT
129076_5145351_NC_001806.2(HSV1)_28_4	/5Biosg/CCA CAG GGC CGG GGG TCG GGT TCG GGA CCG AGG GGC TCT GGT CGT CGG GGG CGC GCT GGT ACA CCG GAT GCC CCG GGA ATA GCT CCC CCG ACA GGA GGG AGG CGT CGA ACG GCC GCC CGA
129076_5145351_NC_001806.2(HSV1)_28_5	/5Biosg/GGA TAG CTC GCG CGA GGA AGG GGT CCT CGT CGG TGG CGC TGG CGG CGA GGA CGT CCT CGC CGC CCG CCA CAA ACG GGA GCT CCT CGG TGG CCT CGC TGC CAA CAA ACC GCA CGT CGG GGG
129076_5145351_NC_001806.2(HSV1)_28_6	/5Biosg/GGC CGG GGG GGT CCG GGT TTT CCC ACA ACA CCG CGA CCG GGG TCA TGG AGA TGT CCA CGA GCA CCA GAC ACG GCG GGC CCC GGG CGA GGG GCC GCT CGG CGA TGA GCG CGG ACA GGC GCG
129076_5145351_NC_001806.2(HSV1)_28_7	/5Biosg/GGA GCT GTG CCG CCA GAC ACG CGT TTT CGA TCG GGT TCA GGT CGG CGT GCA GGA GGC GGA CGG CCC ACG TCT CGA TGT CGG ACG ACA CGG CAT CGC GCA AGG CGG CGT CCG GCC CGC GAG
129076_5145351_NC_001806.2(HSV1)_28_8	/5Biosg/CGC GTG AGT CAA ACA GCG TGA GAC ACA GCT CCA GCT CCG ACT CGC GGG AAA AGG CCG TGG TGT TGC GGA GCG CCA CGA CGA CGG GCG CGC CCA GGA GCA CTG CCG CCA GCA CCA GGT CCA
129076_5145351_NC_001806.2(HSV1)_28_9	/5Biosg/TGG CCG TAA CGC GCG CCG CGG GGG TGC GGT GGG TGG CGG CGG CCG GCA CGG CGA CGT GCT GGC CCG TGG GCC GGT AGA GGG CGT TGG GGG GAG CGG GGG GTG ACG CCT CGC GCC CCC CCG
129076_5145351_NC_001806.2(HSV1)_28_10	/5Biosg/AGG GGC TCA GCG TCT GCC CAG ATT CCA GAC GCG CGG TCA GAA GGG CGT CGA AAC TGT CAT ACT CTG TGT AGT CGT CCG GAA ACA TGC AGG TCC AAA GAG CGA CCA GAG CGG TGC TTG GGA
129076_5145351_NC_001806.2(HSV1)_28_11	/5Biosg/GAC ACA TGC GCC CGA GGA CGC TCA CCG CCG CCA GCG CCT GGG CGG GAC TCA GCT TTC CCA GCG CGG CGC CGC GCT CGG TTC CCA GCT CGG GGA CCG AGC GCC AGG GCG CCA GGG GGT CGG
129076_5145351_NC_001806.2(HSV1)_28_12	/5Biosg/TTT CGG ACA ACT TGC CGC GGC GCC AGT CTG CCA GCC GCG TGC CGA ACA TGA GGC CCC GGG TCG GAG GGC CTC CGG CCG AAA ACG CTG GCA GCA CGC GGA TGC GGG CGT CTG GAT GCG GGG
129076_5145351_NC_001806.2(HSV1)_28_13	/5Biosg/TCA GGC GCT GCA CGA ATA GCA TGG AAT CTG CTG CGT TCT GAA ACG CAC GGG GGA GGG TGA GAT GCA TGT ACT CGT GTT GGC GAA CCA GAT CCA GGC GCC AAA AGG TGT AAA TGT GTT CCG
129076_5145351_NC_001806.2(HSV1)_28_14	/5Biosg/GGG AGC TGG CCA CCA GCG CCA CCA GCA CGT CGT TCT CGT TAA AGG AAA CGC GGT GCC TAG TGG AGC TCT GGG GTC CGA GCG GCG GCC CCG GGG CCG CCG CGT CAC CCC CCC ATT CCA GCT
129076_5145351_NC_001806.2(HSV1)_28_15	/5Biosg/GGG CCC AGC GAC ACC CAA ACT CGC GCG TGA GAG TGG TCG CGA CGA GGG CGA CGT AGA GCT CGG CCG CCG CAT CCA TCG AGG CCC CCC ATC TCG CCT GGC GGT GGC GCA CAA AGC GTC CGA
129076_5145351_NC_001806.2(HSV1)_28_16	/5Biosg/AGA GCT GAA AGT TGG CGG CCT GGG CGT CGC TGA GGG CCA GCT GAA GCC GGT TGA TGA CGG TGA GGA CGT ACA TGG CCG TGA CGG TCG AGG CCG ACT CCA GGG TGT CCG TCG GAA GCG GGG
129076_5145351_NC_001806.2(HSV1)_28_17	/5Biosg/GGC GAA TGC ATG CCG CCT CGG GAC ACA TCA GCA GCG CGC CGA GCT TGT CGG TCA CGG CCG GGA AGC AGA GCG CGT ACT GCA GTG GCG TTC CAT CCG GGA CCA AAA AGC TGG GGG CGA ACG
129076_5145351_NC_001806.2(HSV1)_28_18	/5Biosg/GCC GAT CCA GCG TAC TGG TGG CCT CGC GCA GCA CCA GGG GCC CCG GGC CTC CGC TCA CTC GCA GGT ACG CCT CGC CCC GGC GGC GCA GCA TCT GCG GGT CGG CCT CTT GGC CGG GTG GGG
129076_5145352_NC_001806.2(HSV1)_29_1	/5Biosg/CGC GGC CGC CGC GCC CGC GCC CGT CTG GCC TGT GGC CTT GGC GTA CGC GCT ATA TAA GCC CAT GCG GCG TTG GAT GAG CTC CCG CGC GCC CCG GAA CTC CTC CAC CGC CCA TGG GGC CAG
129076_5145352_NC_001806.2(HSV1)_29_2	/5Biosg/GTC CCC GGC CAC CGC GTC GAA TTC CGC CAA CAG GCC CCC CAG GGT GTC AAA GTT CAT CTC CCA GGC CAC CCT TGG CAC CAC CTC GTC CCG CAG CCG GGC GCT CAG GTC GGC GTG TTG GGC
129076_5145352_NC_001806.2(HSV1)_29_3	/5Biosg/CAC GCG CCC CCC GAG CTC CTC CAC GGC CCC GGC CCG CTC GGC GCT CTT GGC GCC CAG GAC GCC CTG GTA CTT GGC GGG AAG GCG CTC GTA GTC CCG CTG GGC TCG CAG CCC CGA CAC AGT
129076_5145352_NC_001806.2(HSV1)_29_4	/5Biosg/GTT GGT GGT GTC CTG CAG GGC GCG AAG CTG CTC GCA TGC CGC GCG AAA TCC CTC GGG CGA TTT CCA GGC CCC CCC GCG AAC GCG GCC GAA GCG ACC CCA TAC CTC GTC CCA CTC CGC CTC
129076_5145352_NC_001806.2(HSV1)_29_5	/5Biosg/GGC CTC CTC GAG AGA CCT CCG CAG GGC CTC GAC GCG GCG ACG GGT GTC GAA GAG CGC CTG CAG GCG CGC GCC CTG TCG CGT CAG GAG GCC CGG GCC GTC GCC GCT GGC CGC GCT TAG CGG
129076_5145352_NC_001806.2(HSV1)_29_6	/5Biosg/GTG CGT CTC AAA GGT ACG CTG GGC ATG TTC CAA CCA GGC GAC CGC CTG CAC GTC GAG CTC GCG CGC CTT CTC CGT CTG GTC CAC CAG AAT TTC GAC CTG ATC CGC GAT CTC CTC CGC CGA
129076_5145352_NC_001806.2(HSV1)_29_7	/5Biosg/GCG CGC CTG GTC CAG CGT CTT GGC CAC GGT CGC CGG GAC GGC GAC CAC CTT CAG CAG GGT CTT CAG ATT GGC CAG ACC CTC GGC CTC GAG CTG GGC CCG GCG CTC GCG CGC GGC CAG CAC
129076_5145352_NC_001806.2(HSV1)_29_8	/5Biosg/CTC CCG CAG CCC CGC CGT GAC CCG CTC GGT GGC TTC GGC GCG CTG CTG TTT GGC GCG CAC CAC GGC GTC CTT GGT ATC GGC CAG GTC CTG TCG GGT CAC GAA TGC GAC GTA GTC GGC GTA
129076_5145352_NC_001806.2(HSV1)_29_9	/5Biosg/CGC CGT GTC CTT CAC GGG GCT CTG GTC CAC GCG CTC CAG CGC CGC CAC GCA CGC CAC CAG CGC GTC CTC GCT CGG GCA GGG CAG GGT GAC CCC TGC CCG GAC AAG CTC GGC GGC CGC CGC
129076_5145352_NC_001806.2(HSV1)_29_10	/5Biosg/CGG GTC GTT GCG CAC CGC GGA TAT CTC CTC CGC GGC GGC GGC CAG GTC CAG CGC CAC GCT TCC GAT CGC GCG CCG CGC GTC GGC CCG GAG GGC GTC CAG GCG ATC GCG GAT ATC CAC GTA
129076_5145352_NC_001806.2(HSV1)_29_11	/5Biosg/CTC GGC GTA GCC CTT TTG AAA AAA CGG CAC GTA CTG GCG CAG GGC CGG CAC GCC CCC CAA GTC TTC CGA CAG GTG TAG GAC GGC CTC GTG GTA GTC GAT AAA CCC GTC GTT CGC CTG GGC
129076_5145352_NC_001806.2(HSV1)_29_12	/5Biosg/CCG CTC CAG CAG CCC CCC CGC CAG CCG CAG AAG CCG CGC CAG GGG CTC GGT GTC CAC CCG AAA CAT GTC GGC GTA CGT GTC GGC CGC GGC CCC GAA GGC CGC GCT CCA GTC GAT GCG GTG
129076_5145352_NC_001806.2(HSV1)_29_13	/5Biosg/AAT GGC TGC GAG CGG GGG GAG CAT GGG GTG GCG CTG GTT CTC GGG GGT GTA TGG GTT AAA CGC AAG GGC CGT CTC CAG GGC AAG GGT CAC CGC CTT GGC GTT GGT TCC CAG CGC CTG TTC
129076_5145352_NC_001806.2(HSV1)_29_14	/5Biosg/GGC CCG CTT TCG GAA GTC CCG GGG GTT GTA GCC GTG CGT GCC CGC CAG CGC CTG CAG GCG ACG GAG CTC GAC CAC GTC AAA CTC GGC ACC GCT TTC CAC GCG GTC CAG CAC GGC CTC CAC
129076_5145352_NC_001806.2(HSV1)_29_15	/5Biosg/GTC GGC GGC CCA GCG CTC GTG GCT ACT GCG GGC GCG CTG GGC CGC CAT CTT CTC TCT GAG GTC GGC GGT GGC GGC CTC AAG TTC GTC GGC GCG GCG TCG CGT GGC GCC GAT GAC CTT TCC
129076_5145352_NC_001806.2(HSV1)_29_16	/5Biosg/CAG CTC CTG CAG GGC GCG CCC GCT GGG GGA GTG GTC CCC GGC CGT CCC TTC GGC GTG CAA CAG GCC CCC GAA CCT GCC CTC GTG GCC CGC GAG GCT TTC CCG CGC GCC GGT GGT CGC GCG
129076_5145352_NC_001806.2(HSV1)_29_17	/5Biosg/CGT CGC GGC CTG GAT CAG GGA GGC ATG CTC TCC CTC CGG TTG GTT GGC GGC CCG GCG CAC CTG GAC GAC AAG GTC GGC GGC AGC CGA CCC TAA GGT CGT GAG CTG GGC GAT GGC CAC CCG
129076_5145352_NC_001806.2(HSV1)_29_18	/5Biosg/CGC GTC CAG GGC CAA CCG AGT CGC CTT GAC GTA TCC CGC GGC GCT GTC GGC CAT GGC CGC TAG GAA GGC CAG GGG GGA GGC CGG GTC GCT GGC GGC CGC GCC CAG GGC CGT CAC CGC GTC
129076_5145352_NC_001806.2(HSV1)_29_19	/5Biosg/GAC CAG GAC GCG GTG CGC CCG CAC GGC CGC ATC CAC CGT CGA CGC AGG GTC TGC CGT TGC GAC GGC GGC GCT GCC GGC GTT GAT GGC GTT CGA GAC GGC GTG GGC TAT GAT CGG GGC GTG
129076_5145352_NC_001806.2(HSV1)_29_20	/5Biosg/ATC GGC GAA GAA CTG CAA GAG AAA CGG AGT CTC TGG GGC GTC GGC GAA CAG GTT CTT CAG CAC CAC CAC GAA GCT GGG ATG CAA GCC AGA CAG AGC CGT CGC CGT GTC CGG AGT CGG GTG
129076_5145352_NC_001806.2(HSV1)_29_21	/5Biosg/CTC CAG GGC ATC TCG GTA CTG CCC CAG CAG CCC CCA CAT GTC CGC CCG CAG CGC CGC CGT AAC CTC AGG GGG CGC CCC CCG AAC GGC CTC GGG GAG GTC CGA CCA GCC CGC CGG CAG GGA
129076_5145352_NC_001806.2(HSV1)_29_22	/5Biosg/GGC CCG CAG GGT CGC CAG GAC GGC CGG ACA GGC CTT TAG CCC CAC AAA GTC AGG GAG GGG GCG CAG GAC CCC CTG GAG TTT GTG CAA GAA CTT CTC CCG GGC GTC GCG GGC CAC CTT CGC
129076_5145352_NC_001806.2(HSV1)_29_23	/5Biosg/CCG CTC CCG CGC TCC CTC GAG CAT TGC CTC CAG GGA GCG CGC GCG CTC CCG CAA ACG GGC ACG CGC ATC GGG GGC GAG CTC TGC CGT CAG CTT GGC GGC ATC CAT GGC CCG CGC CTG CCG
129076_5145352_NC_001806.2(HSV1)_29_24	/5Biosg/CAG CGC TTC CTC GGC CAT GCG CGT GGC CTC TGG CGA CAG CCC GCC GTC GTC GGG GTA GGG CGA CGC GCC GGG CGC AGG AAC AAA GGC CGC GTC GCT GTC CAG CTG CTG GCC CAG GGC CGC
129076_5145352_NC_001806.2(HSV1)_29_25	/5Biosg/ATC TAG GGC GTC GAA GCG CCG CAG CTC GGC CAG ACC CGA GCT GCG GCG CGC CTG TTG GTC GTT AAT GTC GCG GAT GCT GCG CGC CAG CTC GTC CAG TGG CTT GCG TTC TAT CAG CCC TTG
129076_5145352_NC_001806.2(HSV1)_29_26	/5Biosg/GTT GGC GGC GTC CGT CAG GAC GGA GAG CCA GGC CGC CAG GTC CTC GGG GGC GTC CAG CGT CTG GCC CCG CTG GAT CAG ATC CCG CAA CAG GAT GGC CGT GGG GCT GGT CGC GAT CGG GGG
129076_5145352_NC_001806.2(HSV1)_29_27	/5Biosg/CGG GGC GGG AAT GGC GGC GCG CTG CGC GAT GTC CCG CGT GTG CTG GTC GAA GAC AGG CAG GGA CTC GAG CAG CTG GAC CAC GGG CAC GAC GGC GGC CGA AGC CAC GTG AAA CCG GCG GTC
129076_5145352_NC_001806.2(HSV1)_29_28	/5Biosg/GTT GTT GTC GCT GGC CTG TAG AGC CTT GGC GCT GTA TAC GGC CCC CCG GTA AAA GTA CTC CTT AAC CGC GCC CTC GAT CGC CCG ACG GGC CTG GGT CCG CAC CTC CTC CAG CCG AAC CTG
129076_5145352_NC_001806.2(HSV1)_29_29	/5Biosg/AAC GGC CTC GGG GCC CAG GGG GGG TGG GCG CGG AGC CCC CTG CGG GGC CGC CCC GGC CGG GGC GGG CAT TAC GCC GAG GGG CCC GGC GTG CTG TGA GAC CGC GTC GAC CCC GCG AGC GAG
129076_5145352_NC_001806.2(HSV1)_29_30	/5Biosg/GGC GTC GAG GGC CTC GCG CAT CTG GCG ATC CTC CGC CTC CAC CCT AAT CTC TTC GCC ACG GGC AAA TTT GGC CAG AGC CTG GAC TCT ATA CAG AAG CGG TTC TGG GTG CGT CGG GGT GGC
129076_5145352_NC_001806.2(HSV1)_29_31	/5Biosg/GGG GGC AAA AAG GGT GTC CGG GTG GGC CTG CGA GCG CTC CAG AAG CCA CTC GCC GAG GCG TGT ATA CAG ATT GGC CGG CGG GGC CGC GCG AAG CTG CAG CTC CAG GTC CGC GAG TTC CCC
129076_5145352_NC_001806.2(HSV1)_29_32	/5Biosg/GTA AAA GGC GTC CGT CTC CCG AAT GAC ATC CCT AGC CAC AAG GAT CAG CTT CGC CAG CGC CAG GCG ACC GAT CAG AGA GTT TTC GTC CAG CAC GTG CTG GAC GAG GGG CAG ATG GGC GGC
129076_5145352_NC_001806.2(HSV1)_29_33	/5Biosg/CAC GTC GGC CAG GCT CAG GCG CGT GGA GGC CAG AAA GTC CCC CAC GGC CGT TTT CCA GGG CAG CAT GTT CAG GGT AAA CTC CAG CAG GGC GGC GGC CGG GCC GGC CAC CCC GGC CTG GGT
129076_5145352_NC_001806.2(HSV1)_29_34	/5Biosg/GTG CGT CCG GGC CCC GTT CTC GAT GAG AAA GGC GAG GAC GCG TTC AAA GAA AAA AAT AAC ACA GAG CTC CAG CAG CCC CGG AGA GGC CGG ATA CGG CGA CCG TAA GGC GCT GAT GGT GAG
129076_5145352_NC_001806.2(HSV1)_29_35	/5Biosg/CCG CGA ACA CGC GGC GAC CTC GCG GGC CAG GGC GGC GGA GCA CGC GGT GAA CTT AAC CGC CGT GGC GGC CAC GTT TGG GTG GGC CTC GAA CAG CTG GGC GAG GTC TGC GCC CGG GGG CTC
129076_5145352_NC_001806.2(HSV1)_29_36	/5Biosg/GGG CGA GCG GCG AGT CTT CAG CGC CTC GAG GGC CTG TGA GGA CGC CGG AAC CGT GGG CCC GTC GTC CTC GCC CGC CTC GGC GAC CGG CGG CCC GGC CGG GTC GGG GGG TGC CGA GGC GAG
129076_5145352_NC_001806.2(HSV1)_29_37	/5Biosg/GAC AGG CTC CGG AAC GGA GGC GGG GAC CGC GGC CCC GAC GGG GGT TTT GCC TTT GGG GGT GGA TTT CTT CTT GGT TTT GGC AGG GGG GGC CGA GCG TTT CGT TTT CTC CCC CGA AGT CAG
129076_5145352_NC_001806.2(HSV1)_29_38	/5Biosg/GTC TTC GAC GCT GGA AGG CGG AGT CCA GGT GGG TCG GCG GCG CTT GGG AAG GCC GGC CGA GTA GCG TGC CCG GTG CCG ACC AAC CGG GAC GAC GCC CAT CTC CAG GAC CCG CAT GTC GTC
129076_5145352_NC_001806.2(HSV1)_29_39	/5Biosg/GTC ATC TTC TTC GGC CGC CTC TGC GGC GGG GGT CTT GGG GGC GGA GGG AGG CGG TGG TGG GAT CGC GGA GGG TGG GTC GGC GGA GGG TGG GTC GGC GGA GGG GGG ATC CGT GGG TGG GGT
129076_5145352_NC_001806.2(HSV1)_29_40	/5Biosg/ACC CTT CAG GGC CAC CGC CCA TAC ATC GTC GGG CGC CCG ATT CGG GCG CTT GGC CTC TGG TTT TGC CGA CGG ACC GGC CGT CCC CCG GGA TGT CTC GGA GGC CCT GTC GTC GCG ACG GGC
129076_5145352_NC_001806.2(HSV1)_29_41	/5Biosg/CCG GGT CGG TGG CGG CGA CTG GGC GGC TGT GGG CGG GTG TGG CCC CGG GCC CCC TAC CCC CTC CCG GGG GCC CAC GCC GAC GCA GGG CTC CCC CAG GCC CGC GAT CTC GCC CCG CAG GGG
129076_5145352_NC_001806.2(HSV1)_29_42	/5Biosg/GTG CGT GAT GGC CAC GCG CCG TTC GCT GAA CGC TTC GTC CTG CAG GTA AGT CTC GCT GGC CCC GTA AAG ATG CAG AGC CGC GGC CGT CAA GTC CGC AGG AGC CGC GGG TTC CGG GCC CGA
129076_5145352_NC_001806.2(HSV1)_29_43	/5Biosg/CGG CAC GAA AAA CAC CAT GGC TCC CGC CCA CCG TAC GTC CGG GCG ATC GCG GGT GTA ATA CGT CAG GTA TGG ATA CAT GTC CCC CGC CCG CAC TTT GGC GAT GAA CGC GGG GGT GCC CTC
129076_5145352_NC_001806.2(HSV1)_29_44	/5Biosg/CGG AAG GCC GTG CGG GTC AAA AAG GTA TGC GGT GTC GCC GTC CCT GAA CAG CCC CAT CCC TAG GGG GCC AAT GGT TAG GAG CGT GTA CGA CAG GGG GCG CAG GGC CCA CGG GCC GGC GAA
129076_5145352_NC_001806.2(HSV1)_29_45	/5Biosg/GAA CGT GTG TGC GGG GCA TTG TGT CTC CAG CAG GCC CGC CGC GGG CTC CCC GAA GAA GCC CAC CTC GCC GTA TAC GCG CGA GAA GAC ACA GCG CAG TCC GCC GCG CGC CCC TGG GTA CTC
129076_5145352_NC_001806.2(HSV1)_29_46	/5Biosg/GAG GAA GTT GGG GAG CTC GAC GAT CGA ACA CAT GCG CGG CGG CCC AGG GCC CGC GGT CGC GCG CGT CCA CTC GCC CCC CTC GAC CAA ACA TCC CTC GAT GGC CTC CGC GGA CAG GAC GTC
129076_5145352_NC_001806.2(HSV1)_29_47	/5Biosg/GCG AGG GCC CAC ATC AAA TAT GAG GCT GAG AAA GGA CAG CGA CGA GCG CAT GCA CGA TAC CGA CCC CCC CGG CTC CAG GTC GGG CGC GAA CTG GTT CCG AGC ACC GGT GAC CAC GAT GTC
129076_5145352_NC_001806.2(HSV1)_29_48	/5Biosg/GCG ATC CCC CCC GCG TTC CAT CGT GGA GTG CGG TGG GGT GCC CGC GAT CAT ATG TGC CCT GCT GGC CAG AGA CCC GGC CTG TTT ATG GAC CGG ACC CCC GGG GTT AGT GTT GTT TCC GCC
129076_5145352_NC_001806.2(HSV1)_29_49	/5Biosg/ACC CAT GCC CCC GTA CCA TGG CCC CGG TTC CCC TGA TTA GGC TAC GAG TCG CGG TGA TCG CTT CCC AAA AAC CGA GCT GCG TTT GTC TGT CTT GGT CTT CCA CCC CCC CCC CCG CCC GC
129076_5145353_NC_001806.2(HSV1)_30_1	/5Biosg/CGC CCG CCC GCA CAC CAT AAC ACC GAG AAC AAC ACA CGG GGG TGG GCG TAA CAT AAT AAA GCT TTA TTG GTA ACT AGT TAA CGG CAA GTC CGT GGG TGG CGC GAC GGT GTC CTC CGG GAT
129076_5145353_NC_001806.2(HSV1)_30_2	/5Biosg/CAT CTC GTC GTC CTC GAC GGG GGT GTT GGA ATG AGG CGC CCC CTC GCG GTC CGC CTG GCG TGG GCC GTG CCC ATA GGC CTC CGG CTT CTG TGC GTC CAT GGG CAT AGG CGC GGG GAG ACT
129076_5145353_NC_001806.2(HSV1)_30_3	/5Biosg/GTT TCC GGC GTC GCG GAC CTC CAG GTC CCT GGG AGA CTC CGG TCC GGC TAA CGG ACG AAA CGC GGA AGC GCG AAA CAC GCC GTC GGT GAC CCG CAG GAG CTC GTT CAT CAG TAA CCA ATC
129076_5145353_NC_001806.2(HSV1)_30_4	/5Biosg/CAT ACT CAG CGT AAC GGC CAG CCC CTG GCG AGA CAG ATC CAC GGA GTC CGG AAC CGC GGT CGT CTG GCC CAG GGG GCC GAG GCT GTA GTC CCC CCA GGC CCC TAG GTC GCG ACG GCT CGT
129076_5145353_NC_001806.2(HSV1)_30_5	/5Biosg/AAG CAC GAC GCG GTC GGC CGC GGG GCT TTG CGG GGG GGC GTC CTC GGG CGC ATG CGC CAT TAC CTC TCG GAT GGC CGC GGC GCG CTG GTC GGC CGA GCT GAC CAA GGG CGC CAC GAC CAC
129076_5145353_NC_001806.2(HSV1)_30_6	/5Biosg/GGC GCG CTC CGT CTG CAG GCC CTT CCA CGT GTC GTG GAG TTC CTG GAC AAA CTC GGC CAC GGG CTC GGG TCC CGC GGC CGC GCG CGC GGC TTG ATA GCA GGC CGA CAG ACG CCG CCA GCG
129076_5145353_NC_001806.2(HSV1)_30_7	/5Biosg/CGC TAG AAA CTG ACC CAT GAA GCA AAA CCC GGG GAC CTG GTC TCC CGA CAG CAG CTT CGA CGC CCG GGC GTG AAT GCC GGA CAC GAC GGA CAG AAA CCC GTG AAT TTC GCG CCG GAC CAC
129076_5145353_NC_001806.2(HSV1)_30_8	/5Biosg/GGC CAG CAC GTT GTC CTC GTG CGA CAC CTG GGC CGC CAG CTC GTC GCA CAC CCC CAG GTG CGC CGT GGT TTC GGT GAT GAC GGA ACG CAG GCT CGC GAG GGA CGC GAC CAG CGC GCG CTT
129076_5145353_NC_001806.2(HSV1)_30_9	/5Biosg/GGC GTC GTG ATA CAT GCT GCA GTA CTG ACT CAC CGC GTC CCC CAT GGC CTC GGG GGG CCA GGG CCC CAG GCG GTC GGG CGT GTC CCC GAC CAC CGC ATA CAG GCG GCG CCC GTC GCT CTC
129076_5145353_NC_001806.2(HSV1)_30_10	/5Biosg/GAA CCG ACA CTC GAA AAA GGC GGA GAG CGT GCG CAT GTG CAG CCG CAG CAG CAC GAT GGC GTC CTC CAG TTG GCG AAT CAG GGG GTC TGC GCG CTC GGC GAG GTC CTG CAG CAC CCC CCG
129076_5145353_NC_001806.2(HSV1)_30_11	/5Biosg/GGC GGC CAG GGC GTA CAT GCT AAT CAA CAG GAG GCT GGT GCC CAC CTC GGG GGG CGG GGG GGG CTG CAG CTG GAC CAG GGG CCG CAG CTG CTC GAC GGC ACC CCT GGA GAT CAC GTA CAG
129076_5145353_NC_001806.2(HSV1)_30_12	/5Biosg/CTC CCG GAG CAG CTG CTC TAT GTT GTC GGC CAT CTG CAT AGT GGG GCC GAG GCC GCC CCG GGC GGC CGG TTC GAG GAG GGT GAT CAG CGC GCC CAG TTT GGT GCG ATG GCC CTC AAC CGT
129076_5145353_NC_001806.2(HSV1)_30_13	/5Biosg/GGG GAG ATA GCC CAG CCC AAA GTC CCG GGC CCA GGC CAA CAC ACG CAG GGC GAA CTC GAC CGG GCG GGG AAG GTA GGC CGC GCT ACA CGT GGC CCT CAG CGC GTC CCC GAC CAC CAG GGC
129076_5145353_NC_001806.2(HSV1)_30_14	/5Biosg/CAG AAC GTA GGG GAC GAA GCC CGG GTC GGC GAG GAC GTT GGG GTG AAT GCC CTC GAG GGC GGG GAA GCG GAT CTG GGT CGC CGC GGC CAG GTG GAC AGA GGG GGC GTG GCT GGG CTG CCC
129076_5145353_NC_001806.2(HSV1)_30_15	/5Biosg/GAC GGG GAG AAG CGC GGA CAG CGG CGT GGC CGG GGT GGT GGG GGT GAT GTC CCA GTG GGT CTG ACC ATA CAC GTC GAT CCA GAT GAG CGC CGT CTC GCG GAG AAG GCT GGG TTG ACC GGA
129076_5145353_NC_001806.2(HSV1)_30_16	/5Biosg/ACT AAA GCG GCG CTC GGC CGT CTC AAA CTC CCC CAC GAG CGC CCG CCG CAG GCT CGC CAG ATG TTC CGT CGG CAC GGC CGG ACC CAT GAT ACG CGC CAG CGT CTG GCT TAG AAC GCC CCC
129076_5145353_NC_001806.2(HSV1)_30_17	/5Biosg/CGA CAG GCC GAC CGC CTC GCA GAG CCG CCC GTG CGT GTG CTC GCT GGC GCC CTG GAC CCG CCT GAA AGT TTT TAC GTA GTT GGC ATA GTA CCC GTA TTC CCG CGC CAA CCC AAA CAC GTT
129076_5145353_NC_001806.2(HSV1)_30_18	/5Biosg/CGA CCC CGC GAG GGC AAT GCA CCC AAA GAG CTG CTG GAC TTC GCC GAG TCC GTG GCC GGT GGG CGT CCG CGC GGG GAC GCC CGC CGC CAG AAA CCC CTC CAG GGC CGA AAG GTA GTG CGT
129076_5145353_NC_001806.2(HSV1)_30_19	/5Biosg/GCA GTG CGA GGG CGT GAA CCC AGC GTC GAT CAG GGT GTT GAT CAC CAC GGA GGG CGA ATT GGT ATT CTG GAT CAA CGT CCA CGT CTG CTG CAG CAG AGC CAG CAG CCG CTG CTG GGC GCC
129076_5145353_NC_001806.2(HSV1)_30_20	/5Biosg/GGC GGA GGG CTG CTC CCC GAG CTG CAG CAG GCT GGA GAC GGC AGG CTG GAA GAC TGC CAG TGC CGA CGA ACT CAG GAA CGG CAC GTC GGG ATC AAA CAC GGC CAC GTC CGT CCG CAC GCG
129076_5145353_NC_001806.2(HSV1)_30_21	/5Biosg/CGC CAT TAG CGT CCC CGG GGG CGC ACA GGC CGA GCG CGG GCT GAC GCG GCT GAG GGC CGT CGA CAC GCG CAC CTC CTC GCG GCT GCG AAC CAT CTT GTT GGC CTC GAG CGG CGG AAT CAT
129076_5145353_NC_001806.2(HSV1)_30_22	/5Biosg/TAT GGC CGG GTC GAT CTC CCG CAC GGT GTG CTG AAA CTG CGC CAA CAG GGG CGG CGG GAC CAC AGC CCC CCG CTC GGG GGT CGT CAG GTA CTC GTC CAC CAG GGC CAA CGT AAA GAG GGC
129076_5145353_NC_001806.2(HSV1)_30_23	/5Biosg/CCG TGT GAG GGG AGT GAG GGT CGC GTC GTC TAT GCG CTG GAG GTG CGC CGA GAA CAG CGT CAC CCG ATT ACT CAC CAG GGC CAA GAA CCG GAG GCC CTC TTG CAC GAA CGG GGC GGG GAA
129076_5145353_NC_001806.2(HSV1)_30_24	/5Biosg/GAG CAG GCT GTA CGC CGG GGT GGT AAG GTT CGC GCT GGG CTG CCC CAA CGG GAC CGG CGC CAT CTT GAG CGA CGT CTC CCC AAG GGC CTC GAT GGA GGT CCG CGG GCT CAT GGC CAA GCA
129076_5145353_NC_001806.2(HSV1)_30_25	/5Biosg/GCT CTT GGT GAC GGT TTG CCA GCG GTC TAT CCA CTC CAC GGC GCA CTG GCG GAC GCG GAC CGG CCC CAG GGC CGC CGC GGT GCG CAG GCC GGC GGA ATC CAG CGC ATG GGA CGT GTC GGA
129076_5145353_NC_001806.2(HSV1)_30_26	/5Biosg/GCC GGT GAC CGC GAG GAT GGT GTC CTT GAT GAC CTC CAT CTC CCG GAA GGC CTG GTC GGG GGC CTC GGG GAG AGC CAC CAC CAA GCG GTG TAC GAG CAA CCC GGG GAG GTT CTC GGC CAA
129076_5145353_NC_001806.2(HSV1)_30_27	/5Biosg/GAG CGC CGT CTC CGG AAG CCC GTG GGC CCG GTG GAG CGC GCA CAG GTG TTC CAG CAG CGG CCG CCA GCA TGC CCG CGC GTC TGC CGG GGC GAT GGC CGT TCC CGA CAA CAG AAA CGC CGC
129076_5145353_NC_001806.2(HSV1)_30_28	/5Biosg/CAT GGC GGC GCG CAG CTT GGC CGT GGC CAG AAA CGC CGG GTC GTC CGC CCC GTT TGC CGT CTC GGC CGT GGG GGT TGG CGG TTG GCG AAG GCC GGC TAG GCT CGC CAA TAG GCG CTG CAT
129076_5145353_NC_001806.2(HSV1)_30_29	/5Biosg/AGG TCC GTC CGA GGG CGG ACC GGC GGG TGA GGT CGT GAC GAC GGG GGC CTC GGA CGG GAG ACC GCG GTC TGC CAT GAC GCC CGG CTC GCG TGG GTG GGG GAC AGC GTA GAC CAA CGA CGA
129076_5145353_NC_001806.2(HSV1)_30_30	/5Biosg/GAC CGG GCG GGA ATG ACT GTC GTG CGC TGT AGG GAG CGG CGA ATT ATC GAT CCC CCG CGG CCC TCC AGG ACC CCC GCA GGC GTT GCG AGT ACC CCG CGT CTT CGC GGG GTG TTA TAC GGC
129076_5145353_NC_001806.2(HSV1)_30_31	/5Biosg/CAC TTA AGT CCC GGC ATC CCG TTC GCG GAC CCA GGC CCG GGG GAT TGT CCG GAT GTG CGG GCA GCC CGG ACG GCG TGG GTT GCG GAC TTT CTG CGG GGC GGC CCA AAT GGC CCT TTA AAC
129076_5145353_NC_001806.2(HSV1)_30_32	/5Biosg/GTG TGT ATA CGG ACG CGC CGG GCC AGT CGG CCA ACA CAA CCC ACC GGA GGC GGT AGC CGC GTT TGG CTG TGG GGT GGG TGG TTC CGC CTT GCG TGA GTG TCC TTT CGA CCC CCC CCC CCC
129076_5145354_NC_001806.2(HSV1)_31_1	/5Biosg/CTC CCC CGG GTC TTG CTA GGT CGC GAT CTG GGG TCG CAA TGA AGA CCA ATC CGC TAC CCG CAA CCC CTT CCG TGT GGG GCG GGA GTA CCG TGG AAC TCC CCC CCA CAA CAC GCG ATA CCG
129076_5145354_NC_001806.2(HSV1)_31_2	/5Biosg/CGG GAC AGG GCC TGC TTC GGC GCG TCC TGC GCC CCC CGA TCT CTC GCC GCG ACG GCC CAG GGC TCC CCA GGG GGT CGG GAC CCC GGA GGG CGG CCA GCA CGC TGT GGT TGC TTG GCC TGG
129076_5145354_NC_001806.2(HSV1)_31_3	/5Biosg/ACG GCA CAG ACG CGC CCC CTG GGG CGC TGA CCC CCA ACG ACG ATA CCG AAC AGG CCC TGG ACA AGA TCC TGC GGG GCA CCA TGC GCG GGG GGG CGG CCC TGA TCG GCT CCC CGC GCC ATC
129076_5145354_NC_001806.2(HSV1)_31_4	/5Biosg/ATC TAA CCC GCC AAG TGA TCC TGA CGG ATC TGT GCC AAC CCA ACG CGG ATC GTG CTG GGA CGC TGC TTC TGG CGC TGC GGC ACC CCG CCG ACC TGC CTC ACC TGG CCC ACC AGC GCG CCC
129076_5145354_NC_001806.2(HSV1)_31_5	/5Biosg/CGC CAG GCC GGC AGA CCG AGC GGC TGG GCG AGG CCT GGG GCC AGC TGA TGG AGG CGA CCG CCC TGG GGT CGG GGC GAG CCG AGA GCG GGT GCA CGC GCG CGG GCC TAG TGT CGT TTA ACT
129076_5145354_NC_001806.2(HSV1)_31_6	/5Biosg/TCC TGG TGG CGG CGT GTG CCG CCT CGT ACG ACG CGC GCG ACG CCG CCG ATG CGG TAC GGG CCC ACG TCA CGG CCA ACT ACC GCG GGA CGC GGG TGG GGG CGC GCC TGG ATC GTT TTT CCG
129076_5145354_NC_001806.2(HSV1)_31_7	/5Biosg/AGT GTC TGC GCG CCA TGG TTC ACA CGC ACG TCT TCC CCC ACG AGG TCA TGC GGT TTT TCG GGG GGC TGG TGT CGT GGG TCA CCC AGG ACG AGC TAG CGA GCG TCA CCG CCG TGT GCG CCG
129076_5145354_NC_001806.2(HSV1)_31_8	/5Biosg/GGC CCC AGG AGG CGG CGC ACA CCG GCC ACC CGG GCC GGC CCC GCT CGG CCG TGA TCC TCC CGG CAT GTG CGT TCG TGG ACC TGG ACG CCG AGC TGG GGC TGG GGG GCC CGG GCG CGG CGT
129076_5145354_NC_001806.2(HSV1)_31_9	/5Biosg/TTC TGT ACC TGG TAT TCA CTT ACC GCC AGC GCC GGG ACC AGG AGC TGT GTT GTG TGT ACG TGA TCA AGA GCC AGC TCC CCC CGC GCG GGT TGG AGC CGG CCC TGG AGC GGC TGT TTG GGC
129076_5145354_NC_001806.2(HSV1)_31_10	/5Biosg/GCC TCC GGA TCA CCA ACA CGA TTC ACG GCA CCG AGG ACA TGA CGC CCC CGG CCC CAA ACC GAA ACC CCG ACT TCC CCC TCG CGG GCC TGG CCG CCA ATC CCC AAA CCC CGC GTT GCT CGG
129076_5145354_NC_001806.2(HSV1)_31_11	/5Biosg/CTG GCC AGG TCA CGA ACC CCC AGT TCG CCG ACA GGC TGT ACC GCT GGC AGC CGG ACC TGC GGG GGC GCC CCA CCG CAC GCA CCT GTA CGT ACG CCG CCT TTG CAG AGC TCG GCA TGA TGC
129076_5145354_NC_001806.2(HSV1)_31_12	/5Biosg/CCG AGG ATA GTC CCC GCT GCC TGC ACC GCA CCG AGC GCT TTG GGG CGG TCA GCG TCC CCG TTG TCA TTC TGG AAG GCG TGG TGT GGC GCC CCG GCG AGT GGC GGG CAT GCG CGT GAG CGT
129076_5145354_NC_001806.2(HSV1)_31_13	/5Biosg/AGC AAA CGC CCC GCC CAC ACA ACG CTC CGC CCC CAA CCC CTT CCC CGC TGT CAC TCG TTG TTC GTT GAC CCG GGC GTC CGC CAA ATA AAG CCA CTG AAA CCC GAA ACG CGA GTG TTG TAA
129076_5145354_NC_001806.2(HSV1)_31_14	/5Biosg/CGT CCT TTG GGC GGG AGG AAG CCA CAA AAT GCA AAT GGG ATA CAT GGA AGG AAC ACA CCC CCG TGA CTC AGG ACA TCG GTG TGT CCT TTT GGG TTT CAC TGA AAC TGG CCC GCG CCC CAC
129076_5145354_NC_001806.2(HSV1)_31_15	/5Biosg/CCC TGC GCG ATG TGG ATA AAA AGC CAG CGC GGG TGG TTT AGG GTA CCA CAG GTG GGT GCT TTG GAA ACT TGC CGG TCG CCG TGC TCC TGT GAG CTT GCG TCC CTC CCC GGT TTC CTT TGC
129076_5145354_NC_001806.2(HSV1)_31_16	/5Biosg/GCT CCC GCC TTC CGG ACC TGC TCT CGC CTA TCT TCT TTG GCT CTC GGT GCG ATT CGT CAG GCA GCG GCC TTG TCG AAT CTC GAC CCC ACC ACT CGC CGG ACC CGC CGA CGT CCC CTC TCG
129076_5145354_NC_001806.2(HSV1)_31_17	/5Biosg/AGC CCG CCG AAA CCC GCC GCG TCT GTT GAA ATG GCC AGC CGC CCA GCC GCA TCC TCT CCC GTC GAA GCG CGG GCC CCG GTT GGG GGA CAG GAG GCC GGC GGC CCC AGC GCA GCC ACC CAG
129076_5145354_NC_001806.2(HSV1)_31_18	/5Biosg/GGG GAG GCC GCC GGG GCC CCT CTC GCC CAC GGC CAC CAC GTG TAC TGC CAG CGA GTC AAT GGC GTG ATG GTG CTT TCC GAC AAG ACG CCC GGG TCC GCG TCC TAC CGC ATC AGC GAT AGC
129076_5145354_NC_001806.2(HSV1)_31_19	/5Biosg/AAC TTT GTC CAA TGT GGT TCC AAC TGC ACC ATG ATC ATC GAC GGA GAC GTG GTG CGC GGG CGC CCC CAG GAC CCG GGG GCC GCG GCA TCC CCC GCT CCC TTC GTT GCG GTG ACA AAC ATC
129076_5145354_NC_001806.2(HSV1)_31_20	/5Biosg/GGA GCC GGC AGC GAC GGC GGG ACC GCC GTC GTG GCA TTC GGG GGA ACC CCA CGT CGC TCG GCG GGG ACG TCT ACC GGT ACC CAG ACG GCC GAC GTC CCC ACC GAG GCC CTT GGG GGC CCC
129076_5145354_NC_001806.2(HSV1)_31_21	/5Biosg/CCT CCT CCT CCC CGC TTC ACC CTG GGT GGC GGC TGT TGT TCC TGT CGC GAC ACA CGG CGC CGC TCT GCG GTA TTC GGG GGG GAG GGG GAT CCA GTC GGC CCC GCG GAG TTC GTC TCG GAC
129076_5145355_NC_001806.2(HSV1)_32_1	/5Biosg/TCG GAG ACG CTG TCA CAC GCC TCC TCG GAC GTG TCC GGC GGG GCC ACG TAC GAC GAC GCC CTT GAC TCC GAT TCG TCA TCG GAT GAC TCC CTG CAG ATA GAT GGC CCC GTG TGT CGC CCG
129076_5145355_NC_001806.2(HSV1)_32_2	/5Biosg/TGG AGC AAT GAC ACC GCG CCC CTG GAT GTT TGC CCC GGG ACC CCC GGC CCG GGC GCC GAC GCC GGT GGT CCC TCA GCG GTA GAC CCA CAC GCG CCG ACG CCA GAG GCC GGC GCT GGT CTT
129076_5145355_NC_001806.2(HSV1)_32_3	/5Biosg/GCG GCC GAT CCC GCC GTG GCC CGG GAC GAC GCG GAG GGG CTT TCG GAC CCC CGG CCA CGT CTG GGA ACG GGC ACG GCC TAC CCC GTC CCC CTG GAA CTC ACG CCC GAG AAC GCG GAG GCC
129076_5145355_NC_001806.2(HSV1)_32_4	/5Biosg/GTG GCG CGC TTT CTG GGA GAT GCC GTG AAC CGC GAA CCC GCG CTC ATG CTG GAG TAC TTT TGC CGG TGC GCC CGC GAG GAA ACC AAG CGT GTC CCC CCC AGG ACA TTC GGC AGC CCC CCT
129076_5145355_NC_001806.2(HSV1)_32_5	/5Biosg/CGC CTC ACG GAG GAC GAC TTT GGG CTT CTC AAC TAC GCG CTC GTG GAG ATG CAG CGC CTG TGT CTG GAC GTT CCT CCG GTC CCG CCG AAC GCA TAC ATG CCC TAT TAT CTC AGG GAG TAT
129076_5145355_NC_001806.2(HSV1)_32_6	/5Biosg/GTG ACG CGG CTG GTC AAC GGG TTC AAG CCG CTG GTG AGC CGG TCC GCT CGC CTT TAC CGC ATC CTG GGG GTT CTG GTG CAC CTG CGG ATC CGG ACC CGG GAG GCC TCC TTT GAG GAG TGG
129076_5145355_NC_001806.2(HSV1)_32_7	/5Biosg/CTG CGA TCC AAG GAA GTG GCC CTG GAT TTT GGC CTG ACG GAA AGG CTT CGC GAG CAC GAA GCC CAG CTG GTG ATC CTG GCC CAG GCT CTG GAC CAT TAC GAC TGT CTG ATC CAC AGC ACA
129076_5145355_NC_001806.2(HSV1)_32_8	/5Biosg/CCG CAC ACG CTG GTC GAG CGG GGG CTG CAA TCG GCC CTG AAG TAT GAG GAG TTT TAC CTA AAG CGT TTT GGC GGG CAC TAC ATG GAG TCC GTC TTC CAG ATG TAC ACC CGC ATC GCC GGC
129076_5145355_NC_001806.2(HSV1)_32_9	/5Biosg/TTT TTG GCC TGC CGG GCC ACG CGC GGC ATG CGC CAC ATC GCC CTG GGG CGA GAG GGG TCG TGG TGG GAA ATG TTC AAG TTC TTT TTC CAC CGC CTC TAC GAC CAC CAG ATC GTA CCG TCG
129076_5145355_NC_001806.2(HSV1)_32_10	/5Biosg/ACC CCC GCC ATG CTG AAC CTG GGG ACC CGC AAC TAC TAC ACC TCC AGC TGC TAC CTG GTA AAC CCC CAG GCC ACC ACA AAC AAG GCG ACC CTG CGG GCC ATC ACC AGC AAC GTC AGT GCC
129076_5145355_NC_001806.2(HSV1)_32_11	/5Biosg/ATC CTC GCC CGC AAC GGG GGC ATC GGG CTA TGC GTG CAG GCG TTT AAC GAC TCC GGC CCC GGG ACC GCC AGC GTC ATG CCC GCC CTC AAG GTC CTT GAC TCG CTG GTG GCG GCG CAC AAC
129076_5145355_NC_001806.2(HSV1)_32_12	/5Biosg/AAA GAG AGC GCG CGT CCG ACC GGC GCG TGC GTG TAC CTG GAG CCG TGG CAC ACC GAC GTG CGG GCC GTG CTC CGG ATG AAG GGG GTC CTC GCC GGC GAA GAG GCC CAG CGC TGC GAC AAT
129076_5145355_NC_001806.2(HSV1)_32_13	/5Biosg/ATC TTC AGC GCC CTC TGG ATG CCA GAC CTG TTT TTC AAG CGC CTG ATT CGC CAC CTG GAC GGC GAG AAG AAC GTC ACA TGG ACC CTG TTC GAC CGG GAC ACC AGC ATG TCG CTC GCC GAC
129076_5145355_NC_001806.2(HSV1)_32_14	/5Biosg/TTT CAC GGG GAG GAG TTC GAG AAG CTC TAC CAG CAC CTC GAG GTC ATG GGG TTC GGC GAG CAG ATA CCC ATC CAG GAG CTG GCC TAT GGC ATT GTG CGC AGT GCG GCC ACG ACC GGG AGC
129076_5145355_NC_001806.2(HSV1)_32_15	/5Biosg/CCC TTC GTC ATG TTC AAA GAC GCG GTG AAC CGC CAC TAC ATC TAC GAC ACC CAG GGG GCG GCC ATC GCC GGC TCC AAC CTC TGC ACC GAG ATC GTC CAT CCG GCC TCC AAG CGA TCC AGT
129076_5145355_NC_001806.2(HSV1)_32_16	/5Biosg/GGG GTC TGC AAC CTG GGA AGC GTG AAT CTG GCC CGA TGC GTC TCC AGG CAG ACG TTT GAC TTT GGG CGG CTC CGC GAC GCC GTG CAG GCG TGC GTG CTG ATG GTG AAC ATC ATG ATC GAC
129076_5145355_NC_001806.2(HSV1)_32_17	/5Biosg/AGC ACG CTA CAA CCC ACG CCC CAG TGC ACC CGC GGC AAC GAC AAC CTG CGG TCC ATG GGA ATC GGC ATG CAG GGC CTG CAC ACG GCC TGC CTG AAG CTG GGG CTG GAT CTG GAG TCT GCC
129076_5145355_NC_001806.2(HSV1)_32_18	/5Biosg/GAA TTT CAG GAC CTG AAC AAA CAC ATC GCC GAG GTG ATG CTG CTG TCG GCG ATG AAG ACC AGC AAC GCG CTG TGC GTT CGC GGG GCC CGT CCC TTC AAC CAC TTT AAG CGC AGC ATG TAT
129076_5145355_NC_001806.2(HSV1)_32_19	/5Biosg/CGC GCC GGC CGC TTT CAC TGG GAG CGC TTT CCG GAC GCC CGG CCG CGG TAC GAG GGC GAG TGG GAG ATG CTA CGC CAG AGC ATG ATG AAA CAC GGC CTG CGC AAC AGC CAG TTT GTC GCG
129076_5145355_NC_001806.2(HSV1)_32_20	/5Biosg/CTG ATG CCC ACC GCC GCC TCG GCG CAG ATC TCG GAC GTC AGC GAG GGC TTT GCC CCC CTG TTC ACC AAC CTG TTC AGC AAG GTG ACC CGG GAC GGC GAG ACG CTG CGC CCC AAC ACG CTC
129076_5145355_NC_001806.2(HSV1)_32_21	/5Biosg/CTG CTA AAG GAA CTG GAA CGC ACG TTT AGC GGG AAG CGC CTC CTG GAG GTG ATG GAC AGT CTC GAC GCC AAG CAG TGG TCC GTG GCG CAG GCG CTC CCG TGC CTG GAG CCC ACC CAC CCC
129076_5145355_NC_001806.2(HSV1)_32_22	/5Biosg/CTC CGG CGA TTC AAG ACC GCG TTT GAC TAC GAC CAG AAG TTG CTG ATC GAC CTG TGT GCG GAC CGC GCC CCC TAC GTC GAC CAT AGC CAA TCC ATG ACC CTG TAT GTC ACG GAG AAG GCG
129076_5145355_NC_001806.2(HSV1)_32_23	/5Biosg/GAC GGG ACC CTC CCA GCC TCC ACC CTG GTC CGC CTT CTG GTC CAC GCA TAT AAG CGC GGA CTA AAA ACA GGG ATG TAC TAC TGC AAG GTT CGC AAG GCG ACC AAC AGC GGG GTC TTT GGC
129076_5145355_NC_001806.2(HSV1)_32_24	/5Biosg/GGC GAC GAC AAC ATT GTC TGC ATG AGC TGC GCG CTG TGA CCG ACA AAC CCC CTC CGC GCC AGG CCC GCC GCC ACT GTC GTC GCC GTC CCA CGC TCT CCC CTG CTG CCA TGG ATT CCG CGG
129076_5145355_NC_001806.2(HSV1)_32_25	/5Biosg/CCC CAG CCC TCT CCC CCG CTC TGA CGG CCC TTA CGG GCC AGA GCG CGA CGG CGG ACC TGG CGA TCC AGA TTC CAA AGT GCC CCG ACC CCG AGA GGT ACT TCT ACA CCT CCC AGT GTC CCG
129076_5145355_NC_001806.2(HSV1)_32_26	/5Biosg/ACA TTA ACC ACC TGC GCT CCC TCA GCA TCC TTA ACC GCT GGC TGG AAA CCG AGC TTG TTT TCG TGG GGG ACG AGG AGG ACG TCT CCA AGC TTT CCG AGG GCG AGC TCA GCT TTT ACC GCT
129076_5145355_NC_001806.2(HSV1)_32_27	/5Biosg/TCC TCT TCG CTT TCC TGT CGG CCG CCG ACG ACC TGG TTA CGG AAA ACC TGG GCG GCC TCT CCG GCC TGT TTG AGC AGA AGG ACA TTC TCC ACT ACT ACG TGG AGC AGG AAT GCA TCG AAG
129076_5145355_NC_001806.2(HSV1)_32_28	/5Biosg/TCG TAC ACT CGC GCG TGT ACA ACA TCA TCC AGC TGG TGC TTT TCC ACA ACA ACG ACC AGG CGC GCC GCG AGT ACG TGG CCG GTA CCA TCA ACC ACC CGG CCA TCC GCG CCA AGG TGG ACT
129076_5145355_NC_001806.2(HSV1)_32_29	/5Biosg/GGT TGG AAG CGC GGG TGC GGG AAT GCG CCT CCG TTC CGG AAA AGT TCA TTC TCA TGA TCC TCA TCG AGG GCA TCT TTT TTG CCG CCT CGT TTG CCG CCA TCG CCT ACC TTC GCA CCA ACA
129076_5145355_NC_001806.2(HSV1)_32_30	/5Biosg/ACC TTC TGC GGG TCA CCT GCC AGT CAA ACG ACC TCA TCA GCC GGG ACG AGG CCG TGC ACA CGA CGG CCT CGT GTT ACA TCT ACA ACA ACT ACC TCG GCG GGC ACG CCA AGC CCC CGC CCG
129076_5145355_NC_001806.2(HSV1)_32_31	/5Biosg/ACC GCG TGT ACG GGC TGT TCC GCC AGG CGG TCG AGA TCG AGA TCG GAT TTA TCC GAT CCC AGG CGC CGA CGG ACA GCC ATA TCC TGA GCC CGG CGG CGC TGG CGG CCA TCG AAA ACT ACG
129076_5145355_NC_001806.2(HSV1)_32_32	/5Biosg/TGC GAT TCA GCG CGG ATC GCC TGT TGG GCC TTA TCC ACA TGA AGC CAC TGT TTT CCG CCC CAC CCC CCG ACG CCA GCT TTC CGC TGA GCC TCA TGT CCA CCG ACA AAC ACA CCA ATT TTT
129076_5145355_NC_001806.2(HSV1)_32_33	/5Biosg/TCG AGT GTC GCA GCA CCT CCT ACG CCG GGG CGG TCG TCA ACG ATC TGT GAG TGT CGC GGC GCG CTT CTA CCC GTG TTT GCC CAT AAT AAA CCT CTG AAC CAA ACT TTG GGT CTC ATT GTG
129076_5145355_NC_001806.2(HSV1)_32_34	/5Biosg/ATT CTT GTC AGG GAC GCG GGG GTG GGA GAG GAT AAA AGG CGG CGC AAA AAG CAG TAA CCA GGT CCG TCC AGA TTC TGC GGG CAT AGG ATA CCA TAA TTT TAT TGG TGG GTC GTT TGT TCG
129076_5145355_NC_001806.2(HSV1)_32_35	/5Biosg/GGG ACA AGC GCG CTC GTC TGA CGT TTG GGC TAC TCG TCC CAG AAT TTG GCC AGG ACG TCC TTG TAG AAC GCG GGT GGG GGG GCC TGG GTC CGC AAC TGC TCC AGA AAC CTG TCG GCG ATA
129076_5145355_NC_001806.2(HSV1)_32_36	/5Biosg/TCA GGG GCC GTG ATA TGC CGG GTC ACG ATA GAT CGC GCC AGG TTT TCG TCG CGG ATG TCC TGG TAG ATA GGC AGG CGT TTC AGA AGA GTC CAC GGC CCC CGC TCC TTG GGG CCG ATA AGC
129076_5145355_NC_001806.2(HSV1)_32_37	/5Biosg/GAT ATG ACG TAC TTA ATG TAG CGG TGT TCC ACC AGC TCG GTG ATG GTC ATG GGA TCG GGG AGC CAG TCC AGG GAC TCT GGG GCG TCG TGG ATG ACG TGG CGT CGC CGG TTG GCC ACA TAA
129076_5145355_NC_001806.2(HSV1)_32_38	/5Biosg/CTG CGG TGC TCT TCC AGC AGC TGC GCG TTC GGG ACC TGG ACG AGC TCG GGC GGG GTG AGT ATC TCC GAG GAG GAC GAC CTG GGG CCG GGG TGG CCC CCG GTA ACG TCC CGG GGA TCC AGG
129076_5145355_NC_001806.2(HSV1)_32_39	/5Biosg/GGG AGG TCC TCG TCG TCT TCG TAT CCG CCG GCG ATC TGT TGG GTT AGA ATT TCG GTC CAC GAG ACG CGC GTC TCG GTG CCG CCG GCG GCC GGC GGC AGA GGG GGC CTG GTT TCC GTG GAG
129076_5145355_NC_001806.2(HSV1)_32_40	/5Biosg/CGC GAG CTG GTG TGT TCC CGG CGG ATG GCC CGC CGG GTC TGA GAG CGA CTC GGG GGG GTC CAG TGA CAT TCG CGC AGC ACA TCC TCC ACG GAG GCG TAG GTG TTA TTG GGA TGG AGG TCG
129076_5145355_NC_001806.2(HSV1)_32_41	/5Biosg/GTG TGG CAG CGG ACA AAG AGG GCC AGG AAC TGG GGG TAG CTC ATC TTA AAG TAC TTT AGT ATA TCG CGA CAG TTG ATC GTG GGA ATG TAG CAG GCG CTA ATA TCC AAC ACA ATA TCA CAG
129076_5145355_NC_001806.2(HSV1)_32_42	/5Biosg/CCC ATC AAC AGG AGG TCA GTG TCC GTG GTG TAC ACG TAC GCG ACC GTG TTG GTG TGA TAG AGG TTG GCG CAG GCA TCG TCC GCC TCC AGC TGA CCC GAG TTA ATG TAG GCG TAC CCC AGG
129076_5145355_NC_001806.2(HSV1)_32_43	/5Biosg/GCC CGG AGA ACG CGA ATA CAG AAC AGA TGC GCC AGA CGC AGG GCC GGC TTC GAG GGC GCG GCG GAC GGC AGC GCG GCT CCG GAC CCG GCC GTC CCC CGG GTC CCC GAG GCC AGA GAG GTG
129076_5145355_NC_001806.2(HSV1)_32_44	/5Biosg/CCG CGC CGG CGC ATG TTG GAA AAG GCA GAG CTG GGT CTG GAG TCG GTG ATG GGG GAA GGC GGT GGA GAG GCG TCC ACG TCA CTG GCC TCC TCG TCC GTC CGG CAC TGG GCC GTC GTG CGG
129076_5145355_NC_001806.2(HSV1)_32_45	/5Biosg/GCC AGG ATG GCC TTG GCT CCA AAC ACA ACC GGC TCC ATA CAA TTG ACC CCG CGA TCG GTA ACG AAG ATG GGG AAA AGG GAC TTT TGG GTA AAC ACC TTT AAT AAG CGA CAG AGG CAG TGT
129076_5145355_NC_001806.2(HSV1)_32_46	/5Biosg/AGC GTA ATG GCC TCG CGG TCG TAA CTG GGG TAT CGG CGC TGA TAT TTG ACC ACC AAC GTG TAC ATG ACG TTC CAC AGG TCC ACG GCA ATG GGG GTG AAG TAC CCG GCC GGG GCC CCA AGG
129076_5145355_NC_001806.2(HSV1)_32_47	/5Biosg/CCC CGG CGC TTG ACC AGA TGG TGT GTG TGG GCA AAC TTC ATC ATC CCG AAC AAA CCC ATG TCA GGT CAA TTG TAA CTG CGG ATC GGC CTA ACT AAG GCG TGG TTG GTG CGA CGG TCC GGG
129076_5145355_NC_001806.2(HSV1)_32_48	/5Biosg/ACA CCC GAG CCT GTC TCT CTG TGT ATG GTG ACC CAG ACA ACA ACA CCG ACA CAA GAG GAC AAT AAT CCG TTA GGG GAC GCT CTT TAT AAT TTC GAT GGC CCA ACT CCA CGC GGA TTG GTG
129076_5145355_NC_001806.2(HSV1)_32_49	/5Biosg/CAG CAC CCT GCA TGC GCC GGT GCG GGC CAA CCT TCC CCC CGC TCA TTG CCT CTT CCA AAA GGG TGT GGC CTA ACG AGC TGG GGG CGT ATT TAA TCA GGC TAG CGC GGC GGG CCT GCC GTA
129076_5145355_NC_001806.2(HSV1)_32_50	/5Biosg/GTT TCT GGC TCG GTG AGC GAC GGT CCG GTT GCT TGG GTC CCC TGG CTG CCA TCA AAA CCC CAC CCT CGC AGC GGC ATA CGC CCC CTC CGC GTC CCG CAC CCG AGA CCC CGG CCC GGC TGC
129076_5145355_NC_001806.2(HSV1)_32_51	/5Biosg/CCT CAC CAC CGA AGC CCA CCT CGT CAC TGT GGG GTG TTC CCA GCC CGC GTT GGG ATG ACG GAT TCC CCT GGC GGT GTG GCC CCC GCC TCC CCC GTG GAG GAC GCG TCG GAC GCG TCC CTC
129076_5145355_NC_001806.2(HSV1)_32_52	/5Biosg/GGG CAG CCG GAG GAG GGG GCG CCC TGC CAG GTG GTC CTG CAG GGC GCC GAA CTT AAT GGA ATC CTA CAG GCG TTT GCC CCG CTG CGC ACG AGC CTT CTG GAC TCG CTT CTG GTT ATG GGC
129076_5145355_NC_001806.2(HSV1)_32_53	/5Biosg/GAC CGG GGC ATC CTT ATC CAT AAC ACG ATC TTT GGG GAG CAG GTG TTC CTG CCC CTG GAA CAC TCG CAA TTC AGT CGG TAT CGC TGG CGC GGA CCC ACG GCG GCG TTC CTG TCT CTC GTG
129076_5145355_NC_001806.2(HSV1)_32_54	/5Biosg/GAC CAG AAG CGC TCC CTC CTG AGC GTG TTT CGC GCC AAC CAG TAC CCG GAC CTA CGT CGG GTG GAG TTG GCG ATC ACG GGC CAG GCC CCG TTT CGC ACG CTG GTT CAG CGC ATA TGG ACG
129076_5145355_NC_001806.2(HSV1)_32_55	/5Biosg/ACG ACG TCC GAC GGC GAG GCC GTT GAG CTA GCC AGC GAG ACG CTG ATG AAG CGC GAA CTG ACG AGC TTT GTG GTG CTG GTT CCC CAG GGA ACC CCC GAC GTT CAG TTG CGC CTG ACG AGG
129076_5145355_NC_001806.2(HSV1)_32_56	/5Biosg/CCG CAG CTC ACC AAG GTC CTT AAC GCG ACC GGG GCC GAT AGT GCC ACG CCC ACC ACG TTC GAG CTC GGG GTT AAC GGC AAA TTT TCC GTG TTC ACC ACG AGT ACC TGC GTC ACC TTT GCT
129076_5145355_NC_001806.2(HSV1)_32_57	/5Biosg/GCC CGC GAG GAG GGC GTG TCG TCC AGC ACC AGC ACC CAG GTC CAG ATC CTG TCC AAC GCG CTC ACC AAG GCG GGC CAG GCG GCC GCC AAC GCC AAG ACG GTG TAC GGG GAA AAT ACC CAT
129076_5145355_NC_001806.2(HSV1)_32_58	/5Biosg/CGC ACC TTC TCT GTG GTC GTC GAC GAT TGC AGC ATG CGG GCG GTG CTC CGG CGA CTG CAG GTC GGC GGG GGC ACC CTC AAG TTC TTC CTC ACG ACC CCC GTC CCC AGT CTG TGC GTC ACC
129076_5145355_NC_001806.2(HSV1)_32_59	/5Biosg/GCC ACC GGT CCC AAC GCG GTA TCG GCG GTA TTT CTC CTG AAA CCC CAG AAG ATT TGC CTG GAC TGG CTG GGT CAT AGC CAG GGG TCT CCT TCA GCC GGG AGC TCG GCC TCC CGG GCC TCT
129076_5145355_NC_001806.2(HSV1)_32_60	/5Biosg/GGG AGC GAG CCA ACA GAC AGC CAG GAC TCC GCG TCG GAC GCG GTC AGC CAC GGC GAT CCG GAA GAC CTC GAT GGC GCT GCC CGG GCG GGA GAG GCG GGG GCC TTG CAT GCC TGT CCG ATG
129076_5145355_NC_001806.2(HSV1)_32_61	/5Biosg/CCG TCG TCG ACC ACG CGG GTC ACT CCC ACG ACC AAG CGG GGG CGC TCG GGG GGC GAG GAT GCG CGC GCG GAC ACG GCC CTA AAG AAA CCT AAG ACG GGG TCG CCC ACC GCA CCC CCG CCC
129076_5145355_NC_001806.2(HSV1)_32_62	/5Biosg/GCA GAT CCA GTC CCC CTG GAC ACG GAG GAC GAC TCC GAT GCG GCG GAC GGG ACG GCG GCC CGT CCC GCC GCT CCA GAC GCC CGG AGC GGA AGC CGT TAC GCG TGT TAC TTT CGC GAC CTC
129076_5145355_NC_001806.2(HSV1)_32_63	/5Biosg/CCG ACC GGA GAA GCA AGC CCC GGC GCC TTC TCC GCC TTC CGG GGG GGC CCC CAA ACC CCG TAT GGT TTT GGA TTC CCC TGA CGG GGC GGG GCC TTG GCG GCC GCC CAA CTC TCG CAC CAT
129076_5145355_NC_001806.2(HSV1)_32_64	/5Biosg/CCC GGG TTA ATG TAA ATA AAC TTG GTA TTG CCC AAC ACT TTC CCG CGT GTC GCG TGT GGT TCA TGT GTG TGC CTG GCG CCC CCA CCC TCG GGT TCG TGT ATT TCC TTT CCC TGT CCT TAT
129076_5145355_NC_001806.2(HSV1)_32_65	/5Biosg/AAA AGC CGT ATG TGG GGC GCT GAC GGA ACC ACC CCG CGT GCC ATC ACG GCC AAG GCG CGG GAT GCT CCG CAA CGA CAG CCA CCG GGC CGT GTC CCC GGA GGA CGG CCA GGG ACG GGT CGA
129076_5145355_NC_001806.2(HSV1)_32_66	/5Biosg/CGA CGG ACG GCC ACA CCT CGC GTG CGT GGG GGC CCT GGC GCG GGG GTT CAT GCA TAT CTG GCT TCA GGC CGC CAC GCT GGG TTT TGC GGG ATC GGT CGT TAT GTC GCG CGG GCC GTA CGC
129076_5145355_NC_001806.2(HSV1)_32_67	/5Biosg/GAA TGC CGC GTC TGG GGC GTT CGC CGT CGG GTG CGC CGT GCT GGG CTT TAT GCG CGC ACC CCC TCC CCT CGC GCG GCC CAC CGC GCG GAT ATA CGC CTG GCT CAA ACT GGC GGC CGG TGG
129076_5145355_NC_001806.2(HSV1)_32_68	/5Biosg/AGC GGC CCT TGT TCT GTG GAG TCT CGG GGA GCC CGG CAC GCA GCC GGG GGC CCC GGC CCC GGG CCC GGC CAC CCA GTG CCT GGC GCT GGG CGC CGC CTA TGC GGC GCT CCT GGT GCT CGC
129076_5145355_NC_001806.2(HSV1)_32_69	/5Biosg/CGA TGA CGT CTA TCC GCT CTT TCT CCT CGC CCC GGG GCC CCT GTT CGT CGG CAC CCT GGG GAT GGT CGT CGG CGG GCT GAC GAT CGG AGG CAG CGC GCG CTA CTG GTG GAT CGG TGG GCC
129076_5145355_NC_001806.2(HSV1)_32_70	/5Biosg/CGC CGC GGC CGC CCT GGC CGC GGC GGT GTT GGC GGG CCC GGG GGC GAC CAC CGC CAG GGA CTG CTT TTC CAG GGC TTG CCC CGA CCA CCG CCG CGT CTG TGT CAT CAC CGC AGG CGA GTC
129076_5145355_NC_001806.2(HSV1)_32_71	/5Biosg/TCT TTC CCG CCG CCC CCC GGA GGA CCC AGA GCG ACC CGG GGT TCC CGG GCC CCC GTC CCC CCC GAC CCC CCA ACG ATC CCA CGG GCC GCC GGC CGA TGA GGT CGC ACC GGC CAG GGT CGC
129076_5145355_NC_001806.2(HSV1)_32_72	/5Biosg/GCG GCC CGA AAA CGT CTG GGT GCC CGT GGT CAC CTT TCT GGG GGC GGG CGC GCT TGC CGT CAA GAC GGT GCG AGA ACA TGC CCG GGG AAC GCC GGG CCC GGG CCT GCC GCT GTG GCC CCA
129076_5145355_NC_001806.2(HSV1)_32_73	/5Biosg/GGT GTT TCT CGG AGG CCA TGT GGC GGT GGC CCT GAC GGA GCT GTG TCA GGC GCT TGC GCC CTG GGA CCT TAC GGA CCC GCT GCT GTT TGT TCA CGC CGG ACT GCA GGT CAT CAA CCT CGG
129076_5145355_NC_001806.2(HSV1)_32_74	/5Biosg/GTT GGT GTT TCG GTT TTC CGA GGT TGT CGT GTA TGC GGC GCT AGG GGG TGC CGT GTG GAT TTC GTT GGC GCA GGT GCT GGG GCT CCG GCG TCG CCT GCA CAG GAA GGA CCC CGG GGA CGG
129076_5145355_NC_001806.2(HSV1)_32_75	/5Biosg/GGC CCG GTT GGC GGC GAC GCT TCG GGG CCT CTT CTT CTC CGT GTA CGC GCT GGG GTT TGG GGT GGG GGT GCT GCT GTG CCC TCC GGG GTC AAC GGG CGG GCG GTC GGG CGA TTG ATA TAT
129076_5145355_NC_001806.2(HSV1)_32_76	/5Biosg/TTT TCA ATA AAA GGC ATT AGT CCC GAA GAC CGC CGG TGT GTG ATG ATT TCG CCA TAA CAC CCA AAC CCC GGA TGG GGC CCG GGT ATA AAT TCC GGA AGG GGA CAC GGG CTA CCC TCA CTA
129076_5145355_NC_001806.2(HSV1)_32_77	/5Biosg/TCG AGG GCG CTT GGT CGG GAG GCC GCA TCG AAC GCA CAC CCC CAT CCG GTG GTC CGT GTG GAG GTC GTT TTC AGT GCC CGG TCT CGC TTT GCC GGG AAC GCT AGC CGA TCC CTC GCG AGG
129076_5145355_NC_001806.2(HSV1)_32_78	/5Biosg/GGG AGG CGT CGG GCA TGG CCC CGG GGC GGG TGG GCC TTG CCG TGG TCC TGT GGA GCC TGT TGT GGC TCG GGG CGG GGG TGT CCG GGG GCT CGG AAA CTG CCT CCA CCG GGC CCA CGA TCA
129076_5145355_NC_001806.2(HSV1)_32_79	/5Biosg/CCG CGG GAG CGG TGA CGA ACG CGA GCG AGG CCC CCA CAT CGG GGT CCC CCG GGT CAG CCG CCA GCC CGG AGG TCA CCC CCA CAT CGA CCC CAA ACC CCA ACA ATG TCA CAC AAA ACA AAA
129076_5145355_NC_001806.2(HSV1)_32_80	/5Biosg/CCA CCC CCA CCG AGC CGG CCA GCC CCC CAA CAA CCC CCA AGC CCA CCT CCA CGC CCA AAA GCC CCC CCA CGT CCA CCC CCG ACC CCA AAC CCA AGA ACA ACA CCA CCC CCG CCA AGT CGG
129076_5145355_NC_001806.2(HSV1)_32_81	/5Biosg/GCC GCC CCA CTA AAC CCC CCG GGC CCG TGT GGT GCG ACC GCC GCG ACC CAT TGG CCC GGT ACG GCT CGC GGG TGC AGA TCC GAT GCC GGT TTC GGA ATT CCA CCC GCA TGG AGT TCC GCC
129076_5145355_NC_001806.2(HSV1)_32_82	/5Biosg/TCC AGA TAT GGC GTT ACT CCA TGG GTC CGT CCC CCC CAA TCG CTC CGG CTC CCG ACC TAG AGG AGG TCC TGA CGA ACA TCA CCG CCC CAC CCG GGG GAC TCC TGG TGT ACG ACA GCG CCC
129076_5145355_NC_001806.2(HSV1)_32_83	/5Biosg/CCA ACC TAA CGG ACC CCC ACG TGC TCT GGG CGG AGG GGG CCG GCC CGG GCG CCG ACC CTC CGT TGT ATT CTG TCA CCG GGC CGC TGC CGA CCC AGC GGC TGA TTA TCG GCG AGG TGA CGC
129076_5145355_NC_001806.2(HSV1)_32_84	/5Biosg/CCG CGA CCC AGG GAA TGT ATT ACT TGG CCT GGG GCC GGA TGG ACA GCC CGC ACG AGT ACG GGA CGT GGG TGC GCG TCC GCA TGT TCC GCC CCC CGT CTC TGA CCC TCC AGC CCC ACG CGG
129076_5145355_NC_001806.2(HSV1)_32_85	/5Biosg/TGA TGG AGG GTC AGC CGT TCA AGG CGA CGT GCA CGG CCG CCG CCT ACT ACC CGC GTA ACC CCG TGG AGT TTG TCT GGT TCG AGG ACG ACC ACC AGG TGT TTA ACC CGG GCC AGA TCG ACA
129076_5145355_NC_001806.2(HSV1)_32_86	/5Biosg/CGC AGA CGC ACG AGC ACC CCG ACG GGT TCA CCA CAG TCT CTA CCG TGA CCT CCG AGG CTG TCG GCG GCC AGG TCC CCC CGC GGA CCT TCA CCT GCC AGA TGA CGT GGC ATC GCG ACT CCG
129076_5145355_NC_001806.2(HSV1)_32_87	/5Biosg/TGA CGT TCT CGC GAC GCA ATG CCA CCG GGC TGG CCC TGG TGC TGC CGC GGC CAA CCA TCA CCA TGG AAT TTG GGG TCC GGC ATG TGG TCT GCA CGG CCG GCT GCG TCC CCG AGG GCG TGA
129076_5145355_NC_001806.2(HSV1)_32_88	/5Biosg/CGT TTG CCT GGT TCC TGG GGG ACG ACC CCT CAC CGG CGG CTA AGT CGG CCG TTA CGG CCC AGG AGT CGT GCG ACC ACC CCG GGC TGG CTA CGG TCC GGT CCA CCC TGC CCA TTT CGT ACG
129076_5145355_NC_001806.2(HSV1)_32_89	/5Biosg/ACT ACA GCG AGT ACA TCT GTC GGT TGA CCG GAT ATC CGG CCG GGA TTC CCG TTC TAG AAC ACC ACG GCA GTC ACC AGC CCC CAC CCA GGG ACC CCA CCG AGC GGC AGG TGA TCG AGG CGA
129076_5145355_NC_001806.2(HSV1)_32_90	/5Biosg/TCG AGT GGG TGG GGA TTG GAA TCG GGG TTC TCG CGG CGG GGG TCC TGG TCG TAA CGG CAA TCG TGT ACG TCG TCC GCA CAT CAC AGT CGC GGC AGC GTC ATC GGC GGT AAC GCA AGA CCC
129076_5145355_NC_001806.2(HSV1)_32_91	/5Biosg/CCC CGT TAC CTT TTT AAT ATC TAT ATA GTT TGG TCC CCC CTC TAT CCC GCC CAC CGC TGG GCG CTA TAA AGC CGC CAC CCT CTC TTC CCT CAG GTC ATC CTT GGT CGA TCC CGA ACG ACA
129076_5145355_NC_001806.2(HSV1)_32_92	/5Biosg/CAC GGC GTG GAG CAA AAC GCC TCC CCC TGA GCC GCT TTC CTA CCA ACA CAA CGG CAT GCC TCT GCG GGC ATC GGA ACA CGC CTA CCG GCC CCT GGG CCC CGG GAC ACC CCC CAT GCG GGC
129076_5145355_NC_001806.2(HSV1)_32_93	/5Biosg/TCG GCT CCC CGC CGC GGC CTG GGT TGG CGT CGG GAC CAT CAT CGG GGG AGT TGT GAT CAT TGC CGC GTT GGT CCT CGT GCC CTC GCG GGC CTC GTG GGC ACT TTC CCC ATG CGA CAG CGG
129076_5145355_NC_001806.2(HSV1)_32_94	/5Biosg/ATG GCA CGA GTT CAA CCT CGG GTG CAT ATC CTG GGA TCC GAC CCC CAT GGA GCA CGA GCA GGC GGT CGG CGG CTG TAG CGC CCC GGC GAC CCT GAT CCC CCG CGC GGC TGC CAA ACA GCT
129076_5145355_NC_001806.2(HSV1)_32_95	/5Biosg/GGC CGC CGT CGC ACG CGT CCA GTC GGC AAG ATC CTC GGG CTA CTG GTG GGT GAG CGG AGA CGG CAT TCG GGC CTG CCT GCG GCT CGT CGA CGG CGT CGG CGG TAT TGA CCA GTT TTG CGA
129076_5145355_NC_001806.2(HSV1)_32_96	/5Biosg/GGA GCC CGC CCT TCG CAT ATG CTA CTA TCC CCG CAG TCC CGG GGG CTT TGT TCA GTT TGT AAC TTC GAC CCG CAA CGC GCT GGG GCT GCC GTG AGG CGC GTG TAC TGC GGT CTG TCT CGT
129076_5145356_NC_001806.2(HSV1)_33_1	/5Biosg/TCC CTC CCC CTC CGC ATC CCA GGA TCA CAC CGG TCA ACG AGG GTT GGG GGG GTC CGG CAC GGA CCC AAA ATA ATA AAC ACA CAA TCA CGT GCG ATA AAA AGA ACA CGC GGT CCC CTG TGG
129076_5145356_NC_001806.2(HSV1)_33_2	/5Biosg/TGT TTT TGG TTA TTT TTA TTA AAT CTC GTC GAC AAA CAG GGG GAA AGG GGC GTG GTC TAG CGA CGG CAG CAC GGG CGG AGG CGT TCA CCG GCT CCG GCG TCC TTC GCG TTT AAG CTT GGT
129076_5145356_NC_001806.2(HSV1)_33_3	/5Biosg/CAG GAG GGC GCT CAG GGC GGC GAC GTT GGT CGG GCC GTC GTT GGT CAG GGC GTT GGC TCG ATG GCG GGC GAG GAC GGG CGA GGG GCT CAA CGG CGG GGG CGG GGG CCC GGT GCG GCC CGG
129076_5145356_NC_001806.2(HSV1)_33_4	/5Biosg/GGG GGA AAA TAG GGC GGA TCC CCC CCA GTC GTA CAG GGG ATT TTC CGC CTC AAT GTA CGG GGA GGC CGG CGC TGC ATT CGC CGT GTT CAC GCA GAC GTT TTC GTA GAC CCG CAT CCA TGG
129076_5145356_NC_001806.2(HSV1)_33_5	/5Biosg/TAT TTC CTC GTA GAC ACG CCC CCC GTC CTC GCT CAC CGT CTC GTA TAT TGA CTC GTC GTC CTC GTA GGG GGC GTG CCG TTC GCG GGC CGA GGC GGC GTG GGT GGC TTT GCG GCG GGC GTC
129076_5145356_NC_001806.2(HSV1)_33_6	/5Biosg/GTC GTC GTC GTC GTC GGC CGT CAG ATA CGT GGC TTC CAT CTG GTC GGG TTC TCC CTC CGG GGC GGG TCC CCA CAC CCG TGG CCG ATC GAG GCT CCC CAG AGA CGC GCG CCG GAC GAG GAG
129076_5145356_NC_001806.2(HSV1)_33_7	/5Biosg/GGG GCA CGT CGC CGC CGG CGG TCG CCT GTC GGG TCC CGC GAC GTT ACG GGC CGG GAG GCG CGG GGG CAC CTC CCC CAT GTG CGT GTA ATA CGT GGC CGG CTG TGT GGC CGC AGC GGG GGG
129076_5145356_NC_001806.2(HSV1)_33_8	/5Biosg/CTC GGC GAC CGG GTC GTT CGC ATC CGG AAG CGG GGG CCC CGC GCC GTC CGC GCG GCG CCT CCG GAA CCT CCG GGT GGA CGC GGG GGT CGA GTG TAG GCG AGG TCG GGG GAG GGG CGG GGG
129076_5145356_NC_001806.2(HSV1)_33_9	/5Biosg/CTC GTT GTC GCG CCG CGC CCG CTG AAT CTT TTC CCG ACA GGT CCC ACC CCC CGC GCG ATG CCC CCC CGG GCC GCT GGC CAT GTC GTC CGG GGG AGG CCC CGC GGA CCA CGT CGT CCG GCG
129076_5145356_NC_001806.2(HSV1)_33_10	/5Biosg/AGA CGC CAC GAG CCG CAG GAT GGA CTC GTA GTG GAG CGA CGG CGC CCC GTT GCG GAG CAG ATC CGC GGC CAG GGC GGC CCC GAA CCA AGC CTT GAT GCT CAA CTC CAT CCG GGC CCA GCT
129076_5145356_NC_001806.2(HSV1)_33_11	/5Biosg/GGG GGC GGT CAT CGT GGG GAA CAG GGG GGC GGT GGT CCG ACA GAA ACG CTC CTG GCT GTC CAC CGC GGC CCG CAG ATA CTC GTT GTT CAG GCT GTC GGT GGC CCA GAC GCC GTA CCC GGT
129076_5145356_NC_001806.2(HSV1)_33_12	/5Biosg/GAG GGT CGC GTT GAT GAT ATA CTG GGC GTG GTG ATG GAC GAT CGA CAG AAC CTC CAC CGT GGA TAC GAC GGT ATC CAC GGT CCC GTA CGT ACC GCC GCT CCG CTT GCC GGT CTG CCA CAG
129076_5145356_NC_001806.2(HSV1)_33_13	/5Biosg/GTT GGC TAG GCG CGT CAG GTG GCC CAG GAC GTC GCT GAC CGC CGC CCT GAG CGC CAT GCA CTG CAT GGA GCC GGT CGT GCC GCT GGG ACC CCG GTC CAG ATG GCG CGC GAA CGT TTC CGC
129076_5145356_NC_001806.2(HSV1)_33_14	/5Biosg/GGG CGC CTC CGG GCT GCC GCC GAG CGG GAG GAA CCG GCG ATT GGA GGG ACT CAG CCG GTG ACA TAC GTG CTT GTC CGT CGT CCA CAG CAT CCA GGA CGC CCA CCG GTA CAG CAC GGA GAC
129076_5145356_NC_001806.2(HSV1)_33_15	/5Biosg/GTA GGC CAG GAG CTC GTT GAG CCG CAG TGC GGT GTC GGT GCT GGG GCG GCT TGG GTC CGC CGG GCG CAT AAA GAA CAT GTA CTG CTG AAT CCG ATG GAG GGC GTC GCG CAG GCC GGC CAC
129076_5145356_NC_001806.2(HSV1)_33_16	/5Biosg/GGT GGC GGC GTA CTT GGC CGC CAC GGC CCC GCT CTT GAA CGG GGT GCG CGC CAG CAG CTT TGG CGC CAG GGT GGG CCG CAG CAG CAC GTG AAG GCT GGG GTC GCA GTC GCC CAC GGG GTC
129076_5145356_NC_001806.2(HSV1)_33_17	/5Biosg/CTC GGG GAC GTC CAG GCC GCT GGG CAC CAC CGT CTG CAG GTA CTT CCA GTA CTG CGT GAG GAT GGC GCG GCT CAA CTG GCC GCC GGG CAG CTC CAC CTC GCC CAG CGC CTG GGT GGC GGC
129076_5145356_NC_001806.2(HSV1)_33_18	/5Biosg/CGA AGC GTA GTG CCG GAT GTA CTC GTA GTG CGG GTC GCT GGC GAG CCC GTC CAC GAT CAA ACT CTC GGG AAC CGT GTT GTG TTG CCG CGC GGC CAA CCG GAC GCT GCG ATC GGT GCA GGT
129076_5145356_NC_001806.2(HSV1)_33_19	/5Biosg/CAG AAA CGC CGG CTG CGC GTC GTC GGA GCG CTG CCG CAA GGC GCC CAC GGC CGC GCT AAG GAG CCC CTC CGG GGT GGG GAG CAG ACA CCC GCC GAA GAT GCG CCG CTC GGG AAC GCC CGC
129076_5145356_NC_001806.2(HSV1)_33_20	/5Biosg/GTT GTC GCC GCG GAT CAG GTT GGC AGG CGT CAG GCA CCG CGC CAG CCG CAG GGA GCT CGC GCC GCG CGT CCG GCG CTG CAT GGT GAC GCC CGT TCG GTC GGG ACC CGC CGG TCG GAG TTA
129076_5145356_NC_001806.2(HSV1)_33_21	/5Biosg/TGC CGC GTC CAG GGC CAT CGG GGC GCT TTT TAT CGG GAG GAG CTT ATG GGC GTG GCG GGC CTC CCA GCC CGG TCG CGC GCC TCC CCG ACA CGT GCG CCC GCA GGG CGG CGG CCC CCT CGT
129076_5145356_NC_001806.2(HSV1)_33_22	/5Biosg/CTC CCA TCA GCA GTT TCC TAA ACT GGG ACA TGA TGT CCA CCA CGC GGA CCC GCG GGC CCA ACA CGG ACC CGC CGC TTA CGG GGG CGG GGG GGA AGG GCT CCA GGT CCT TGA GAA GAA AGG
129076_5145356_NC_001806.2(HSV1)_33_23	/5Biosg/CGG GGT CTG CCG TCC CGG ACA CGG GGG CCC GGG GCG CTG AGG AGG CGG GGC GCA GAT CCA CGT GCT CCG CGG CCG CGC GGA CGT CCG CCC AGA ACT TGG CGG GGG TGG TGC GCG CGT ACA
129076_5145356_NC_001806.2(HSV1)_33_24	/5Biosg/GGG GCT GGG TCG CTC GGA GGA CGC ACG CGT AGC GCA GGG GGG TGT ACG TGC CCA CCT CGG GGG CCG TGA ATC CCC CGT CAA ACG CGG CCA GTG TCA CGC ACG CCA CCA CGG TGT CGG CAA
129076_5145356_NC_001806.2(HSV1)_33_25	/5Biosg/AGC CCA GCA GCC GCT GCA GGA CGA GCC CGG CGG CCA GAA TGG CGC GCG TGG CCG CCG CGT CGT CCC GGC GCC GGT GCG CGT CCC CGC ACG CCC GGG CGT ACT TTA AGG TCA CGG TCG CCA
129076_5145356_NC_001806.2(HSV1)_33_26	/5Biosg/GGG CCG TGT GCA GCG CGT ACA CCG CAG CGC CCA GCA CGG CGT TGA GCC CGC TGT TGG CGA GCA GCC GGC GCG CTG CGG TGT CGC CCA GCG CCT CGT GCT CGG CCC CCA CGA CCG CGG GGC
129076_5145356_NC_001806.2(HSV1)_33_27	/5Biosg/TTC CCA GGG GCA GGG CGC GAA ACA GCT CCT CCC GCG CCA CGT CCG CAA AGG CGG GGT GGT GCA CGT GCG GGT GCA GGC GCG CCC CCA CGA CCA CCG AGA GCC ACT GGA CCG TCT GCT CCG
129076_5145356_NC_001806.2(HSV1)_33_28	/5Biosg/CCA TCA CCG CCA GCA CAT CCA GCA CGC GCC CCA GGA AGG CGG CCT CCC GCG TCA AAA CGC ACC GGA CGG CGT CGG GAT TGA AGC GGG CGA GCA GGG CCC CGG TGG CCA GGT ACG TCA TGC
129076_5145356_NC_001806.2(HSV1)_33_29	/5Biosg/GGC CGG CAT AGC GGG CGG CCA CGC GAC AGT CGC GGT CCA GCA GCG CGC GCA CCC CGG GCC AGT ACA GCA GGG ACC CCA GCG AGC TGC GGA ACA CCG CGG CGT CGG GGC CGG ATT GGG GGG
129076_5145356_NC_001806.2(HSV1)_33_30	/5Biosg/ACA CTA ACC CCC CCG CGC TCA GTA ACG GCA CGG CCG CGG CCC CGA CGG GAC GCA ACG CCG TGA GGC TCG CGA ACT GCC GCC TCA GCT CGG CCG CCC TGT CGT CCA GGT CAG ACC CGC GCG
129076_5145356_NC_001806.2(HSV1)_33_31	/5Biosg/CCT CCG CGT GAA GGC GCG TCC CGC ACA CCC ACC CGT TGA TGG CCA GCC GCA CGA CGG CAT CCG CCA AAA AGC TCA TCG CCT GGG CGG GGC TGG TTT TTG TTC GAC GAT CCG TCA GGT CAA
129076_5145356_NC_001806.2(HSV1)_33_32	/5Biosg/GAA TCC CAT CGC CCG TGA TAT ACC AGG CCA ACG CCT CGC CCT GCT GCA GGG TTT GGC GGA AAA ACA CCG CGG GGT TGT CGG GGG AGG CGA AGT GCA TGA CCC CCA CGC GCG ATA ACC CGA
129076_5145356_NC_001806.2(HSV1)_33_33	/5Biosg/ACG CGC TAT CCG GAC ACG GGT AAA ACC CGG CCG GAT GCC CCA GGG CTA GGG CGG AGC GCA CGG ACT CGT CCC ACA CGG CAA CCT GAG GGG CCA GTC GAT CCA ACG GGA ATG CCG CCC GGA
129076_5145356_NC_001806.2(HSV1)_33_34	/5Biosg/GCT CCG GGC CCG GCA CGC GTC CCT CCA GAA CCT CCA CCT TGG GCG GGG AAC GGG CCC CGC CGC CGT CCT CCG GCC CGA CGG CTT CCG GGT AGT CGT CCT CCT CGT ACT GCA GCT CCT CTA
129076_5145356_NC_001806.2(HSV1)_33_35	/5Biosg/GGA ACA GCG GCG ACG GCG CCA CCC GCG AAC CGC CGA CCC GCC CCA AAA TAG CCC GCG CGT CGA CGG GAC CCA GGT ATC CCC CCT GCC GGG CCT GCG GAG GAC CGC GGG GAA CCT CAT CAT
129076_5145356_NC_001806.2(HSV1)_33_36	/5Biosg/CAT CGT CCA GGC GAC CGC GCA CCG ACT GGC TAC GGG CCG CAT CGG GCC CGG GGC GCT GCC GGG ACG CTC GGC GAT GGG ATG TGG GCG GGG CTT CCG ACG CGC GCC GTC GTC GGG CTC GCG
129076_5145356_NC_001806.2(HSV1)_33_37	/5Biosg/GGC CTT CCC GTC GAC GGC GCA CGG GCG GCT CGT CGC CCG CCA TCT CCT CCA GAG CCT CTA GCT CGC TGT CGT CAT CCC CGC GGA ACA CCG CAC GCA GGT ACC CCA TGA ACC CCA CCC CAT
129076_5145356_NC_001806.2(HSV1)_33_38	/5Biosg/CGC CCG CTG GCT CGT CCG CCA CGG GCG AGG CGC GGG GGC GGG TGG ATG CGC GCC TCC TGC GCC CCG CGG GTT CGC GAG CCG ACA TGG TGG CGA TAG ACG CGG GTT ATC GGA TGT CCG CTA
129076_5145356_NC_001806.2(HSV1)_33_39	/5Biosg/CCC CCC AAA AAA GAA AAA GAC CCC ACA GCG CGG ATG GAG GCC GGG GTA GGT GCC GCC GGA CCC CCT CGC GAT GGG AAT GGA CGG GAG CGA CGG GGC CGG CGC AAA AAA ACG CAG TAT CTC
129076_5145356_NC_001806.2(HSV1)_33_40	/5Biosg/CCG CGA AGG CTA CCC GCC GCC CCA GCC CCC GGC CAA ATG CGG AAA CGG TCC CGC GCT CTC GCC TTT ATA CGC GGG CCG CCC TGC GAC ACA ATC ACC CGT CCG TGG TTT CGA ATC TAC ACG
129076_5145356_NC_001806.2(HSV1)_33_41	/5Biosg/ACA GGC CCG CAG ACG CGG CTA ACA CAC ACG CCG GCA ACC CAG ACC CCA GTG GGT TGG TTG CGC GGT CCC GTC TCC TGG CTA GTT CTT TCC CCC ACC ACC AAA TAA TCA GAC GAC AAC CGC
129076_5145356_NC_001806.2(HSV1)_33_42	/5Biosg/AGG TTT TGT AAT GTA TGT GCT CGT GTT TAT TGT GGA TAC GAA CCG GTG ACG GGA GGG GAA AAC CCA GAC GGG GGA TGC GGG TCC GGT CGC GCC CCC TAC CCA CCG TAC TCG TCA ATT CCA
129076_5145356_NC_001806.2(HSV1)_33_43	/5Biosg/AGG GCA TCG GTA AAC ATC TGC TCA AAC TCG AAG TCG GCC ATA TCC AGA GCG CCG TAG GGG GCG GAG TCG TGG GGG GTA AAT CCC GGC CCC GGG GAA TCC CCG TCC CCC AAC ATG TCC AGA
129076_5145356_NC_001806.2(HSV1)_33_44	/5Biosg/TCG AAA TCG TCT AGC GCG TCG GCA TGC GCC ATC GCC ACG TCC TCG CCG TCT AAG TGG AGC TCG TCC CCC AGG CTG ACA TCG GTC GGG GGG GCC GTC GAC AGT CTG CGC GTG TGT CCC GCG
129076_5145356_NC_001806.2(HSV1)_33_45	/5Biosg/GGG AGA AAG GAC AGG CGC GGA GCC GCC AGC CCC GCC TCT TCG GGG GCG TCG TCG TCC GGG AGA TCG AGC AGG CCC TCG ATG GTA GAC CCG TAA TTG TTT TTC GTA CGC GCG CGG CTG TAC
129076_5145356_NC_001806.2(HSV1)_33_46	/5Biosg/GCG TGT TCC CGC ATG ACC GCC TCG GAG GGC GAG GTC GTG AAG CTG GAA TAC GAG TCC AAC TTC GCC CGA ATC AAC ACC ATA AAG TAC CCA GAG GCG CGG GCC TGG TTG CCA TGC AGG GTG
129076_5145356_NC_001806.2(HSV1)_33_47	/5Biosg/GGA GGG GTC GTC AAC GGC GCC CCT GGC TCC TCC GTA GCC GCG CTG CGC ACC AGC GGG AGG TTA AGG TGC TCG CGA ATG TGG TTT AGC TCC CGC AGC CGG CGG GCC TCG ATT GGC ACT CCC
129076_5145356_NC_001806.2(HSV1)_33_48	/5Biosg/CGG ACG GTG AGC GCT CCG TTG ACG AAC ATG AAG GGC TGG AAC AGA CCC GCC AAC TGA CGC CAG CTC TCC AGG TCG CAA CAG AGG CAG TCA AAC AGG TCG GGC CGC ATC ATC TGC TCG GCG
129076_5145356_NC_001806.2(HSV1)_33_49	/5Biosg/TAC GCG GCC CAT AGG ATC TCG CGG GTC AAA AAT AGA TAC AAA TGC AAA AAC AAA ACA CGC GCC AGA CGA GCG GTC TCT CGG TAG TAC CTG TCC GCG ATC GTG GCG CGC AGC ATT TCT CCC
129076_5145356_NC_001806.2(HSV1)_33_50	/5Biosg/AGG TCG CGA TCG CGT CCG CGC ATG TGC GCC TGG CGG TGC AGC TGC CGG ACG CTG GCG CGC AGG TAC CGG TAC AGG GCC GAG CAG AAG TTG GCC AAC ACG GTT CGA TAG CTC TCC TCC CGC
129076_5145356_NC_001806.2(HSV1)_33_51	/5Biosg/GCC CGT AGC TCG GCG TGG AAG AAA CGA GAG AGC GCT TCG TAG TAG AGC CCG AGG CCG TCG CGG GTG GCC GGA AGC GTA GGG AAG GCC ACG TCG CCG TGG GCG CGA ATG TCG ATT TGG GTG
129076_5145356_NC_001806.2(HSV1)_33_52	/5Biosg/CGT TCG GGG ACG TAC GCG TCC CCC CAT TCC ACC ACA TCG CTG GGC AGC GTT GAT AGG AAT TTA CAC TCC CGG TAC AGG TCG GCG TTG GTC GGT AGC GCC GAA AAC AGA TCC TCG TTC CAG
129076_5145356_NC_001806.2(HSV1)_33_53	/5Biosg/GTA TCG AGC ATG GTA CAT AGC GCG GGG CCC GCG CTA AAG CCC AAG TCG TCG AGG AGA CGG TTA AAG AGG GCG GCG GGG GGG ACG GGC ATG GGT GGG G
129076_5145357_NC_001806.2(HSV1)_34_1	/5Biosg/ATG AGC TGG GCC TGG CTC AGG CGC CCC GTT GCG TAC AGC GGG GGG GCC GCC GGG GTG TTT TTG GGA CCC CCG GCC GGG CGG GGG GGC GGT GGC GAA GCG CCG TCC GCG TTC ATG TCG GCA
129076_5145357_NC_001806.2(HSV1)_34_2	/5Biosg/AAC AGC TCG TCG ACC AAG AGG TCC ATT GGG TGG GGT TGA TAC GGG AAA GAC GAT ATC GGG CTT TTG ATG CGA TCG TCC CCG CCC GCC CAG AGA GTG TGG GAC GCC CGA CGG CGC GGG AAG
129076_5145357_NC_001806.2(HSV1)_34_3	/5Biosg/AGA AAA CCC CCA AAC GCG TTA GAG GAC CGG ACG GAC CTT ATG GGG GGA AGT GGG CAG CGG GAA CCC CGT CCG TTC CCG AGG AAT GAC AGC CCG TGG TCG CCA CCA CGC ATT TAA GCA ACC
129076_5145357_NC_001806.2(HSV1)_34_4	/5Biosg/CGC ACG GGC CGC CCC GTA CCT CGT GAC TTC CCC CCA CAT TGG CTC CTG TCA CGT GAA GGC GAA CCG AGG GCG GCT GTC CAA CCC ACC CCC CGC CAC CCA GTC CCG GTC CCC GTC GGA TTG
129076_5145357_NC_001806.2(HSV1)_34_5	/5Biosg/GGA AAC AAA GGC ACG CAA CGC CAA CAC CGA ATG AAC CCC TGT TGG TGC TTT ATT GTC TGG GTA CGG AAG TTT TCA CTC GAC GGG CCG TCT GGG GCG AGA AGC GGA GCG GGC TGG GGC TCG
129076_5145357_NC_001806.2(HSV1)_34_6	/5Biosg/AGG TCG CTC GGT GGG GCG CGA CGC CGC AGA ACG CCC TCG AGT CGC CGT GGC CGC GTC GAC GTC CTG CAC CAC GTC TGG ATT CAC CAA CTC GTT GGC GCG CTG AAG CAG GTT TTT GCC CTC
129076_5145357_NC_001806.2(HSV1)_34_7	/5Biosg/GCA GAC CGT CAC GCG GAT GGT GGT GAT GCC AAG GAG TTC GTT GAG GTC TTC GTC TGT GCG CGG ACG CGA CAT GTC CCA GAG CTG GAC CGC CGC CAT CCG GGC ATG CAT GGC CGC CAG GCG
129076_5145357_NC_001806.2(HSV1)_34_8	/5Biosg/CCC GAC CGC GGC GCA GAA GAC GCG CTT GTT AAA GCC GGC CAC CCG GGG GGT CCA TGG CGC GTC GGG GTT TGG GGG GGC GGT GCT AAA GTG CAG CTT TCT GGC CAG CCC CTG CGC GGG TGT
129076_5145357_NC_001806.2(HSV1)_34_9	/5Biosg/CTT GGA TCG GGT TGG CGC CGT CGA CGC GGG GGC GTC TGG GAG TGC GGC GGA TTC TGG CTG GGC CGA TTT CCT GCC GCG GGT GGT CTC CGC CGC CGG GGC CGC GGG GGC CTT AGT CGC CAC
129076_5145357_NC_001806.2(HSV1)_34_10	/5Biosg/CCG CTG GGT TCG GGG GGC CCG GGG GGC GGT GGT GGG TGT GCG TCC GGC CCC TCC GGA CCC AGC GGG TGG CGG AGG CGC CCG CGC AGG CCC CGG GCC GGA CAA AAC CGC CCC GGA AAC GGG
129076_5145357_NC_001806.2(HSV1)_34_11	/5Biosg/ACG CCG CGT CCG GGG GAC CTC CGG GTG TTC GTC GTC TTC GGA TGA CGA GCC CCC GTA GAG GGC ATA ATC CGA CTC GTC GTA CTG GAC GAA ACG GAC CTC GCC CCT CTG GCG CGA GCG TGT
129076_5145357_NC_001806.2(HSV1)_34_12	/5Biosg/CTG TAG GGC GCC ACG GCG GGA GGT GTC AGG CGG ACT ATC GGG ACT CGC CAT ACC TGA AGA CGG GGT GTA GTA CAG ATC CTC GTA CTC ATC GCG CGG AAC CTC CCG CGG ACC CGA CTT CAC
129076_5145357_NC_001806.2(HSV1)_34_13	/5Biosg/GGA GCG GCG AGA GGT CAT GGT TCC ACG AAC ACG CTA GGG TCG GAT GCG CGG ACA ATT AGG CCT GGG TTC GGA CGG CGG GGG TGG TGC AGG TGT GGA GAG GTC GAG CGA TAG GGG CGG CCC
129076_5145357_NC_001806.2(HSV1)_34_14	/5Biosg/GGG AGA GAA GAG AGG GTC CGC AAA ACC CAC TGG GGA TGC GTG AGT GGC CCT CTG TGG GCG GTG GGG GAG AGT CTT ATA GGA AGT GCA TAT AAC CAC AAC CCA TGG GTC TAA CCA ATC CCC
129076_5145357_NC_001806.2(HSV1)_34_15	/5Biosg/AGG GGC CAA GAA ACA GAC ACG CCC CAA ACG GTC TCG GTT TCC GCG AGG AAG GGG AAG TCC TGG GAC ACC CTC CAC CCC CAC CCC TCA CCC CAC ACA GGG CGG GTT CAG GCG TGC CCG GCA
129076_5145357_NC_001806.2(HSV1)_34_16	/5Biosg/GCC AGT AGC CTC TGG CAG ATC TGA CAG ACG TGT GCG ATA ATA CAC ACG CCC ATC GAG GCC ATG CCT ACA TAA AAG GGC ACC AGG GCC CCC GGG GCA GAC ATT TGG CCA GTG TTT TGG GTC
129076_5145357_NC_001806.2(HSV1)_34_17	/5Biosg/TCG CAC CGC GCG CCC CCG ATC CCA TCG CGC CCG CCC TCC TCG CCG GGC GGC TCC CCG CGC GGG CCC GCG TCT CCC GCC GCT AAG GCG ACG AGC AAG ACA AAC AAC AGG CCC GCC CGA CAG
129076_5145357_NC_001806.2(HSV1)_34_18	/5Biosg/ACC CTT CTG GGG GGG CCC ATC GTC CCT AAC AGG AAG ATG AGT CAG TGG GGA TCC GGG GCG ATC CTT GTC CAG CCG GAC AGC TTG GGT CGG GGG TAC GAT GGC GAC TGG CAC ACG GCC GTC
129076_5145357_NC_001806.2(HSV1)_34_19	/5Biosg/GCT ACT CGC GGG GGC GGA GTC GTG CAA CTG AAC CTG GTC AAC AGG CGC GCG GTG GCT TTT ATG CCG AAG GTT AGC GGG GAC TCC GGA TGG GCC GTC GGG CGC GTC TCT CTG GAC CTG CGA
129076_5145357_NC_001806.2(HSV1)_34_20	/5Biosg/ATG GCT ATG CCG GCT GAC TTT TGC GCG ATT ATT CAC GCC CCC GCG CTA GCC AGC CCC GGG CAC CAC GTA ATA CTG GGT CTT ATC GAC TCG GGG TAC CGC GGA ACC GTT ATG GCC GTG GTC
129076_5145357_NC_001806.2(HSV1)_34_21	/5Biosg/GTA GCG CCT AAA AGG ACG CGG GAA TTT GCC CCC GGG ACC CTG CGG GTC GAC GTG ACG TTC CTG GAC ATC CTG GCG ACC CCC CCG GCC CTC ACC GAG CCG ATT TCC CTG CGG CAG TTC CCG
129076_5145357_NC_001806.2(HSV1)_34_22	/5Biosg/CAA CTG GCG CCC CCC CCT CCA ACC GGG GCC GGG ATA CGC GAA GAT CCT TGG TTG GAG GGG GCG CTC GGG GCC CCA AGC GTG ACT ACG GCC CTA CCG GCG CGA CGC CGA GGG CGG TCC CTC
129076_5145357_NC_001806.2(HSV1)_34_23	/5Biosg/GTC TAT GCC GGC GAG CTG ACG CCG GTT CAG ACG GAA CAC GGG GAC GGC GTA CGA GAA GCC ATC GCC TTC CTT CCA AAA CGC GAG GAG GAT GCC GGT TTC GAC ATT GTC GTC CGT CGC CCG
129076_5145357_NC_001806.2(HSV1)_34_24	/5Biosg/GTC ACC GTC CCG GCA AAC GGC ACC ACG GTC GTG CAG CCA TCC CTC CGC ATG CTC CAC GCG GAC GCC GGG CCC GCG GCC TGC TAT GTG TTG GGG CGG TCG TCG CTC AAC GCC CGC GGC CTC
129076_5145357_NC_001806.2(HSV1)_34_25	/5Biosg/CTG GTC GTT CCT ACG CGC TGG CTC CCC GGG CAC GTA TGT GCG TTT GTT GTT TAC AAC CTT ACG GGG GTT CCT GTG ACC CTC GAG GCC GGC GCC AAG GTC GCC CAG CTC CTG GTT GCG GGG
129076_5145357_NC_001806.2(HSV1)_34_26	/5Biosg/GCG GAC GCT CTT CCT TGG ATC CCC CCG GAC AAC TTT CAC GGG ACC AAA GCG CTT CGA AAC TAC CCC AGG GGT GTT CCG GAC TCA ACC GCC GAA CCC AGG AAC CCG CCG CTC CTG GTG TTT
129076_5145357_NC_001806.2(HSV1)_34_27	/5Biosg/ACG AAC GAG TTT GAC GCG GAG GCC CCC CCG AGC GAG CGC GGG ACC GGG GGT TTT GGC TCT ACC GGT ATT TAG CCC ACA GCT TTG GGT TCG TTC CGG GCA ATA AAA AAC GTT TGT ATC GCA
129076_5145357_NC_001806.2(HSV1)_34_28	/5Biosg/TCT TTC CTG TGT GTA GTT GTT TAT GTT GGA TGC CTG TGG GTC TAT CAC ACC CGC CCC TCC ATC CCA CAA ACA CAA AAC ACA CGG GTT GGA TGA AAA CAC GCA TTT ATT GAC CCA AAA CAC
129076_5145357_NC_001806.2(HSV1)_34_29	/5Biosg/ACG GAG CTG CTC GAG ATG GGC CAG GGC GAG GTG CGG TTG GGG AGG CTG TAG GTC TGG GAA CGG ACA CGC GGG GAC ACG ATT CCG GTT TGG GGT CCG GGA GGG CGT CGC CGT TTC GGG CGG
129076_5145357_NC_001806.2(HSV1)_34_30	/5Biosg/CAG GCG CCA GCG TAA CCT CCG GGG GCG GCG TGT GGG GGT GCC CCA AGG AGG GCG CCT CGG TCA CCC CAA TCC CCC CCG ACC GGG TTC CCC CGG CAA CCC CGA AGG CGG AGA GGC CAA GGG
129076_5145357_NC_001806.2(HSV1)_34_31	/5Biosg/CCC GTT CGG CGA TGG CCA CAT CCT CCA TGA CCA CGT CAC TCT CGG CCA TGC TCC GAA TAG CCT GGG AGA CGA GCA CAT CCG CGG ACT TGT CAG CCG CCC CCA CGG ACA TGT ACA TCT GCA
129076_5145357_NC_001806.2(HSV1)_34_32	/5Biosg/GGA TGG TGG CCA TAC ACG TGT CCG CCA GGC GCC GCA TCT TGT CCT GAT GGG CCG CCA CGG CCC CGT CGA TCG TGG GGG CCT CGA GCC CGG GGT GGT GGC GCG CCA GTC GTT CTA GGT TCA
129076_5145357_NC_001806.2(HSV1)_34_33	/5Biosg/CCA TGC AGG CGT GGT ACG TGC GGG CCA AGG CGC GGG CCT TCA CGA GGC GTC GGG TGT CGT CCA GGG ACC CCA GGG CGT CAT CGA GCG TGA TGG GGG CGG GAA GTA GCG CGT TAA CGA CCG
129076_5145357_NC_001806.2(HSV1)_34_34	/5Biosg/CCA GGG CCT CCT GCA GCC GCG GCT CCG CCT CCG AGG GCG GAA CGG CCG CGC GGA TCA TCT CAT ATT GTT CCT CGG GGC GCG CTC CCC AGC CAC ATA TAG CCC CGA GAA GAG AAG CCA TCG
129076_5145357_NC_001806.2(HSV1)_34_35	/5Biosg/CGG GCG GGT ACT GGC CCT TGG GCG CGC GGA CGC AAT GGG GCA GGA AGA CGG GAA CCG CGG GGA GAG GCG GGC GGC CGG GAC TCC CGT GGA GGT GAC CGC GCT TTA TGC GAC CGA CGG GTG
129076_5145357_NC_001806.2(HSV1)_34_36	/5Biosg/CGT TAT TAC CTC TTC GAT CGC CCT CCT CAC AAA CTC TCT ACT GGG GGC CGA GCC GGT TTA TAT ATT CAG CTA CGA CGC ATA CAC GCA CGA TGG CCG TGC CGA CGG GCC CAC GGA GCA AGA
129076_5145357_NC_001806.2(HSV1)_34_37	/5Biosg/CAG GTT CGA AGA GAG TCG GGC GCT CTA CCA AGC GTC GGG CGG GCT AAA TGG CGA CTC CTT CCG AGT AAC CTT TTG TTT ATT GGG GAC GGA AGT GGG TGG GAC CCA CCA GGC CCG CGG GCG
129076_5145357_NC_001806.2(HSV1)_34_38	/5Biosg/AAC CCG ACC CAT GTT CGT CTG TCG CTT CGA GCG AGC GGA CGA CGT CGC CGC GCT ACA GGA CGC CCT GGC GCA CGG GAC CCC GCT ACA ACC GGA CCA CAT CGC CGC CAC CCT GGA CGC GGA
129076_5145357_NC_001806.2(HSV1)_34_39	/5Biosg/GGC CAC GTT CGC GCT GCA TGC GAA CAT GAT CCT GGC TCT CAC CGT GGC CAT CAA CAA CGC CAG CCC CCG CAC CGG ACG CGA CGC CGC CGC GGC GCA GTA TGA TCA GGG CGC GTC CCT ACG
129076_5145357_NC_001806.2(HSV1)_34_40	/5Biosg/CTC GCT CGT GGG GCG CAC GTC CCT GGG ACA ACG CGG CCT TAC CAC GCT ATA CGT CCA CCA CGA GGT GCG CGT GCT TGC CGC GTA CCG CAG GGC GTA TTA TGG AAG CGC GCA GAG TCC CTT
129076_5145357_NC_001806.2(HSV1)_34_41	/5Biosg/CTG GTT TCT TAG CAA ATT CGG GCC GGA CGA AAA AAG CCT GGT GCT CAC CAC TCG GTA CTA CCT GCT TCA GGC CCA GCG TCT GGG GGG CGC GGG GGC CAC GTA CGA CCT GCA GGC CAT CAA
129076_5145357_NC_001806.2(HSV1)_34_42	/5Biosg/GGA CAT CTG CGC CAC CTA CGC GAT TCC CCA CGC CCC CCG CCC CGA CAC CGT CAG CGC TGC GTC CCT GAC CTC GTT TGC CGC CAT CAC GCG GTT CTG TTG CAC GAG CCA GTA CGC CCG CGG
129076_5145357_NC_001806.2(HSV1)_34_43	/5Biosg/GGC CGC GGC GGC CGG GTT TCC GCT TTA CGT GGA GCG CCG TAT TGC GGC CGA CGT CCG CGA GAC CAG TGC GCT GGA GAA GTT CAT AAC CCA CGA TCG CAG TTG CCT GCG CGT GTC CGA CCG
129076_5145357_NC_001806.2(HSV1)_34_44	/5Biosg/TGA ATT CAT TAC GTA CAT CTA CCT GGC CCA TTT TGA GTG TTT CAG CCC CCC GCG CCT AGC CAC GCA TCT TCG GGC CGT GAC GAC CCA CGA CCC CAA CCC CGC GGC CAG CAC GGA GCA GCC
129076_5145357_NC_001806.2(HSV1)_34_45	/5Biosg/CTC GCC CCT GGG CAG GGA GGC CGT GGA ACA ATT TTT TTG TCA CGT GCG CGC CCA ACT GAA TAT CGG GGA GTA CGT CAA ACA CAA CGT GAC CCC CCG GGA GAC CGT CCT GGA TGG CGA TAC
129076_5145357_NC_001806.2(HSV1)_34_46	/5Biosg/GGC CAA GGC CTA CCT GCG CGC TCG CAC GTA CGC GCC CGG GGC CCT GAC GCC CGC CCC CGC GTA TTG CGG GGC CGT GGA CTC CGC CAC CAA AAT GAT GGG GCG TTT GGC GGA CGC CGA AAA
129076_5145357_NC_001806.2(HSV1)_34_47	/5Biosg/GCT CCT GGT CCC CCG CGG GTG GCC CGC GTT TGC GCC CGC CAG TCC CGG GGA GGA CAC GGC GGG CGG CAC GCC GCC CCC ACA GAC CTG CGG AAT TGT CAA GCG CCT CCT GAG ACT GGC CGC
129076_5145357_NC_001806.2(HSV1)_34_48	/5Biosg/CAC GGA ACA GCA GGG CCC CAC ACC CCC GGC GAT CGC GGC GCT TAT CCG TAA TGC GGC GGT GCA GAC TCC CCT GCC CGT CTA CCG GAT ATC CAT GGT CCC CAC GGG ACA GGC ATT TGC CGC
129076_5145357_NC_001806.2(HSV1)_34_49	/5Biosg/GCT GGC CTG GGA CGA CTG GGC CCG CAT AAC GCG GGA CGC TCG CCT GGC CGA AGC GGT CGT GTC CGC CGA AGC GGC GGC GCA CCC CGA CCA CGG CGC GCT GGG CAG GCG GCT CAC GGA TCG
129076_5145357_NC_001806.2(HSV1)_34_50	/5Biosg/CAT CCG CGC CCA GGG CCC CGT GAT GCC CCC TGG CGG CCT GGA TGC CGG GGG GCA GAT GTA CGT GAA TCG CAA CGA GAT ATT CAA CGG CGC GCT GGC AAT CAC AAA CAT CAT CCT GGA TCT
129076_5145357_NC_001806.2(HSV1)_34_51	/5Biosg/CGA CAT CGC CCT GAA GGA GCC CGT CCC CTT TCG CCG GCT CCA CGA GGC CCT GGG CCA CTT TAG GCG CGG GGC TCT GGC TGC GGT TCA GCT CCT GTT TCC CGC GGC CCG CGT GGA CCC CGA
129076_5145357_NC_001806.2(HSV1)_34_52	/5Biosg/CGC ATA TCC CTG TTA TTT TTT CAA AAG CGC ATG TCG GCC CGG CCC GGC GTC CGT GGG TTC CGG CAG CGG ACT CGG CAA CGA CGA CGA CGG GGA CTG GTT TCC CTG CTA CGA CGA CGC CGG
129076_5145357_NC_001806.2(HSV1)_34_53	/5Biosg/TGA TGA GGA GTG GGC GGA GGA CCC GGG CGC CAT GGA CAC ATC CCA CGA TCC CCC GGA CGA CGA GGT TGC CTA CTT TGA CCT GTG CCA CGA AGT CGG CCC CAC GGC GGA ACC TCG CGA AAC
129076_5145357_NC_001806.2(HSV1)_34_54	/5Biosg/GGA TTC GCC CGT GTG TTC CTG CAC CGA CAA GAT CGG ACT GCG GGT GTG CAT GCC CGT CCC CGC CCC GTA CGT CGT CCA CGG TTC TCT AAC GAT GCG GGG GGT GGC ACG GGT CAT CCA GCA
129076_5145357_NC_001806.2(HSV1)_34_55	/5Biosg/GGC GGT GCT GTT GGA CCG AGA TTT TGT GGA GGC CAT CGG GAG CTA CGT AAA AAA CTT CCT GTT GAT CGA TAC GGG GGT GTA CGC CCA CGG CCA CAG CCT GCG CTT GCC GTA TTT TGC CAA
129076_5145357_NC_001806.2(HSV1)_34_56	/5Biosg/AAT CGC CCC CGA CGG GCC TGC GTG CGG AAG GCT GCT GCC AGT GTT TGT GAT CCC CCC CGC CTG CAA AGA CGT TCC GGC GTT TGT CGC CGC GCA CGC CGA CCC GCG GCG CTT CCA TTT TCA
129076_5145357_NC_001806.2(HSV1)_34_57	/5Biosg/CGC CCC GCC CAC CTA TCT CGC TTC CCC CCG GGA GAT CCG TGT CCT GCA CAG CCT GGG TGG GGA CTA TGT GAG CTT CTT TGA AAG GAA GGC GTC CCG CAA CGC GCT GGA ACA CTT TGG GCG
129076_5145357_NC_001806.2(HSV1)_34_58	/5Biosg/ACG CGA GAC CCT GAC GGA GGT CCT GGG TCG GTA CAA CGT ACA GCC GGA TGC GGG GGG GAC CGT CGA GGG GTT CGC ATC GGA ACT GCT GGG GCG GAT AGT CGC GTG CAT CGA AAC CCA CTT
129076_5145357_NC_001806.2(HSV1)_34_59	/5Biosg/TCC CGA ACA CGC CGG CGA ATA TCA GGC CGT ATC CGT CCG GCG GGC CGT CAG TAA GGA CGA CTG GGT CCT CCT ACA GCT AGT CCC CGT TCG CGG TAC CCT GCA GCA AAG CCT GTC GTG TCT
129076_5145357_NC_001806.2(HSV1)_34_60	/5Biosg/GCG CTT TAA GCA CGG CCG GGC GAG TCG CGC CAC GGC GCG GAC ATT CGT CGC GCT GAG CGT CGG GGC CAA CAA CCG CCT GTG CGT GTC CTT GTG TCA GCA GTG CTT TGC CGC CAA ATG CGA
129076_5145357_NC_001806.2(HSV1)_34_61	/5Biosg/CAG CAA CCG CCT GCA CAC GCT GTT TAC CAT TGA CGC CGG CAC GCC ATG CTC GCC GTC CGT TCC CTG CAG CAC CTC TCA ACC GTC GTC TTG ATA ACG GCG TAC GGC CTC GTG CTC GTG TGG
129076_5145357_NC_001806.2(HSV1)_34_62	/5Biosg/TAC ACC GTC TTC GGT GCC AGT CCG CTG CAC CGA TGT ATT TAC GCG GTA CGC CCC ACC GGC ACC AAC AAC GAC ACC GCC CTC GTG TGG ATG AAA ATG AAC CAG ACC CTA TTG TTT CTG GGG
129076_5145357_NC_001806.2(HSV1)_34_63	/5Biosg/GCC CCG ACG CAC CCC CCC AAC GGG GGC TGG CGC AAC CAC GCC CAT ATC TGC TAC GCC AAT CTT ATC GCG GGT AGG GTC GTG CCC TTC CAG GTC CCA CCT GAC GCC ATG AAT CGT CGG ATC
129076_5145357_NC_001806.2(HSV1)_34_64	/5Biosg/ATG AAC GTC CAC GAG GCA GTT AAC TGT CTG GAG ACC CTA TGG TAC ACA CGG GTG CGT CTG GTG GTC GTA GGG TGG TTC CTG TAT CTG GCG TTC GTC GCC CTC CAC CAA CGC CGA TGT ATG
129076_5145357_NC_001806.2(HSV1)_34_65	/5Biosg/TTT GGC GTC GTG AGT CCC GCC CAC AAG ATG GTG GCC CCG GCC ACC TAC CTC TTG AAC TAC GCA GGC CGC ATC GTA TCG AGC GTG TTC CTG CAG TAC CCC TAC ACG AAA ATT ACC CGC CTG
129076_5145357_NC_001806.2(HSV1)_34_66	/5Biosg/CTC TGC GAG CTG TCG GTC CAG CGG CAA AAC CTG GTT CAG TTG TTT GAG ACG GAC CCG GTC ACC TTC TTG TAC CAC CGC CCC GCC ATC GGG GTC ATC GTA GGC TGC GAG TTG ATG CTA CGC
129076_5145357_NC_001806.2(HSV1)_34_67	/5Biosg/TTT GTG GCC GTG GGT CTC ATC GTC GGC ACC GCT TTC ATA TCC CGG GGG GCA TGT GCG ATC ACA TAC CCC CTG TTT CTG ACC ATC ACC ACC TGG TGT TTT GTC TCC ACC ATC GGC CTG ACA
129076_5145357_NC_001806.2(HSV1)_34_68	/5Biosg/GAG CTG TAT TGT ATT CTG CGG CGG GGC CCG GCC CCC AAG AAC GCA GAC AAG GCC GCC GCC CCG GGG CGA TCC AAG GGG CTG TCG GGC GTC TGC GGG CGC TGC TGT TCC ATC ATC CTC TCG
129076_5145357_NC_001806.2(HSV1)_34_69	/5Biosg/GGC ATC GCA GTG CGA TTG TGT TAT ATC GCC GTG GTG GCC GGG GTG GTG CTC GTG GCG CTT CAC TAC GAG CAG GAG ATC CAG AGG CGC CTG TTT GAT GTA TGA CGT CAC ATC CAG GCC GGC
129076_5145357_NC_001806.2(HSV1)_34_70	/5Biosg/GGA AAC CGT AAC GGC ATA TGC AAA TTG GAA ACT GTC CTG TCT TGG GGC CCA CCC ACC CGA CGC GTC ATA TGC AAA TGA AAA TCG GTC CCC CGA GGC CAC GTG TAG CCT GGA TCC CAA CGA
129076_5145357_NC_001806.2(HSV1)_34_71	/5Biosg/CCC CGC CCA TGG GTC CCA ATT GGC CGT CCC GTT ACC AAG ACC AAC CCA GCC AGC GTA TCC ACC CCC GCC CGG GTC CCC GCG GAA GCG GAA CGG GGT ATG TGA TAT GCT AAT TAA ATA CAT
129076_5145357_NC_001806.2(HSV1)_34_72	/5Biosg/GCC ACG TAC TTA TGG TGT CTG ATT GGT CCT TGT CTG TGC CGG AGG TGG GGC GGG GGC CCC GCC CGG GGG GCG GAA CGA GGA GGG GTT TGG GAG AGC CGG CCC CGG CAC CAC GGG TAT AAG
129076_5145357_NC_001806.2(HSV1)_34_73	/5Biosg/GAC ATC CAC CAC CCG GCC GGT GGT GGT GTG CAG CCG TGT TCC AAC CAC GGT CAC GCT TCG GTG CCT CTC CCC GAT TCG GGC CCG GTC GCT CGC TAC CGG TGC GCC ACC ACC AGA GGC CAT
129076_5145357_NC_001806.2(HSV1)_34_74	/5Biosg/ATC CGA CAC CCC AGC CCC GAC GGC AGC CGA CAG CCC GGT CAT GGC GAC TGA CAT TGA TAT GCT AAT TGA CCT CGG CCT GGA CCT CTC CGA CAG CGA TCT GGA CGA GGA CCC CCC CGA GCC
129076_5145357_NC_001806.2(HSV1)_34_75	/5Biosg/GGC GGA GAG CCG CCG CGA CGA CCT GGA ATC GGA CAG CAG CGG GGA GTG TTC CTC GTC GGA CGA GGA CAT GGA AGA CCC CCA CGG AGA GGA CGG ACC GGA GCC GAT ACT CGA CGC CGC TCG
129076_5145357_NC_001806.2(HSV1)_34_76	/5Biosg/CCC GGC GGT CCG CCC GTC TCG TCC AGA AGA CCC CGG CGT ACC CAG CAC CCA GAC GCC TCG TCC GAC GGA GCG GCA GGG CCC CAA CGA TCC TCA ACC AGC GCC CCA CAG TGT GTG GTC GCG
129076_5145357_NC_001806.2(HSV1)_34_77	/5Biosg/CCT CGG GGC CCG GCG ACC GTC TTG CTC CCC CGA GCA GCA CGG GGG CAA GGT GGC CCG CCT CCA ACC CCC ACC GAC CAA AGC CCA GCC TGC CCG CGG CGG ACG CCG TGG GCG TCG CAG GGG
129076_5145357_NC_001806.2(HSV1)_34_78	/5Biosg/TCG GGG TCG CGG TGG TCC CGG GGC TGC CGA TGG TTT GTC GGA CCC CCG CCG GCG TGC CCC CAG AAC CAA TCG CAA CCC TGG GGG ACC CCG CCC CGG GGC GGG GTG GAC GGA CGG CCC CGG
129076_5145357_NC_001806.2(HSV1)_34_79	/5Biosg/CGC CCC CCA TGG CGA GGC GTG GCG CGG CAG TGA GCA GCC CGA CCC ACC CGG AGG CCA GCG GAC ACG GGG CGT GCG CCA AGC ACC CCC CCC GCT AAT GAC GCT GGC GAT TGC CCC CCC GCC
129076_5145357_NC_001806.2(HSV1)_34_80	/5Biosg/CGC GGA CCC CCG CGC CCC GGC CCC GGA GCG AAA GGC GCC CGC CGC CGA CAC CAT CGA CGC CAC CAC GCG GTT GGT CCT GCG CTC CAT CTC CGA GCG CGC GGC GGT CGA CCG CAT CAG CGA
129076_5145357_NC_001806.2(HSV1)_34_81	/5Biosg/GAG CTT TGG CCG CAG CGC ACA GGT CAT GCA CGA CCC CTT TGG GGG GCA GCC GTT TCC CGC CGC GAA TAG CCC CTG GGC CCC GGT GCT GGC GGG CCA AGG AGG GCC CTT TGA CGC CGA GAC
129076_5145357_NC_001806.2(HSV1)_34_82	/5Biosg/CAG ACG GGT CTC CTG GGA AAC CTT GGT CGC CCA CGG CCC GAG CCT CTA TCG CAC TTT TGC CGG CAA TCC TCG GGC CGC ATC GAC CGC CAA GGC CAT GCG CGA CTG CGT GCT GCG CCA AGA
129076_5145357_NC_001806.2(HSV1)_34_83	/5Biosg/AAA TTT CAT CGA GGC GCT GGC CTC CGC CGA CGA GAC GCT GGC GTG GTG CAA GAT GTG CAT CCA CCA CAA CCT GCC GCT GCG CCC CCA GGA CCC CAT TAT CGG GAC GGC CGC GGC TGT GCT
129076_5145357_NC_001806.2(HSV1)_34_84	/5Biosg/GGA TAA CCT CGC CAC GCG CCT GCG GCC CTT TCT CCA GTG CTA CCT GAA GGC GCG AGG CCT GTG CGG CCT GGA CGA ACT GTG TTC GCG GCG GCG TCT GGC GGA CAT TAA GGA CAT TGC ATC
129076_5145357_NC_001806.2(HSV1)_34_85	/5Biosg/CTT CGT GTT TGT CAT TCT GGC CAG GCT CGC CAA CCG CGT CGA GCG TGG CGT CGC GGA GAT CGA CTA CGC GAC CCT TGG TGT CGG GGT CGG AGA GAA GAT GCA TTT CTA CCT CCC CGG GGC
129076_5145357_NC_001806.2(HSV1)_34_86	/5Biosg/CTG CAT GGC GGG CCT GAT CGA AAT CCT AGA CAC GCA CCG CCA GGA GTG TTC GAG TCG TGT CTG CGA GTT GAC GGC CAG TCA CAT CGT CGC CCC CCC GTA CGT GCA CGG CAA ATA TTT TTA
129076_5145357_NC_001806.2(HSV1)_34_87	/5Biosg/TTG CAA CTC CCT GTT TTA GGT ACA ATA AAA ACA AAA CAT TTC AAA CAA ATC GCC CCT CGT GTT GTC CTT CTT TGC TCA TGG CCG GCG GGG CGT GGG TCA CGG CAG ATG GCG GGG GTG GGC
129076_5145357_NC_001806.2(HSV1)_34_88	/5Biosg/CCG GCG TAC GGC CTG GGT GGG CGG AGG GAA CTA ACC CAA CGT ATA AAT CCG TCC CCG TTC CAA GGC CGG TGT CAT AGT GCC CTT AGG AGC TTC CCG CCC GGG CGC ATC CCC CCT TTT GCA
129076_5145357_NC_001806.2(HSV1)_34_89	/5Biosg/CTA TGA CAG CGA CCC CCC TCA CCA ACC TGT TCT TAC GGG CCC CGG ACA TAA CCC ACG TGG CCC CCC CTT ACT GCC TCA ACG CCA CCT GGC AGG CCG AAA CGG CCA TGC ACA CCA GCA AAA
129076_5145357_NC_001806.2(HSV1)_34_90	/5Biosg/CGG ACT CCG CTT GCG TGG CCG TGC GGA GTT ACC TGG TCC GCG CCT CCT GTG AGA CCA GCG GCA CAA TCC ACT GCT TTT TCT TTG CGG TAT ACA AGG ACA CCC ACC ACA CCC CTC CGC TGA
129076_5145357_NC_001806.2(HSV1)_34_91	/5Biosg/TTA CCG AGC TCC GCA ACT TTG CGG ACC TGG TTA ACC ACC CGC CGG TCC TAC GCG AAC TGG AGG ATA AGC GCG GGG TGC GGC TGC GGT GTG CGC GGC CGT TTA GCG TCG GGA CGA TTA AGG
129076_5145357_NC_001806.2(HSV1)_34_92	/5Biosg/ACG TCT CTG GGT CCG GCG CGT CCT CGG CGG GAG AGT ACA CGA TAA ACG GGA TCG TGT ACC ACT GCC ACT GTC GGT ATC CGT TCT CAA AAA CAT GCT GGA TGG GGG CCT CCG CGG CCC TAC
129076_5145357_NC_001806.2(HSV1)_34_93	/5Biosg/AGC ACC TGC GCT CCA TCA GCT CCA GCG GCA TGG CCG CCC GCG CGG CAG AGC ATC GAC GCG TCA AGA TTA AAA TTA AGG CGT GAT CTC CAA CCC CCC CAT GAA TGT GTG TAA CCC CCC CCA
129076_5145357_NC_001806.2(HSV1)_34_94	/5Biosg/AAA AAA TAA AGA GCC GTA ACC CAA CCA AAC CAG GCG TGG TGT GAG TTT GTG GAC CCA AAG CCC TCA GAG ACA ACG CGA CAG GCC AGT ATG GAC CGT GAT ACT TTT ATT TAT TAA CTC ACA
129076_5145357_NC_001806.2(HSV1)_34_95	/5Biosg/GGG GCG CTT ACC GCC ACA GGA ATA CCA GAA TAA TGA CCA CCA CAA TCG CGA CCA CCC CAA ATA CAG CAT GGC GCC ACA CCA CGC CAC AAC AGC CCT GTC GCC GGT ATG GGG CAT GAT CAG
129076_5145357_NC_001806.2(HSV1)_34_96	/5Biosg/ACG AGC CGC GCG CCG CGC GTT GGG CCC TGT ACA GCT CGC GCG AAT TGA CCC TAG GAG GCC GCC ACG CGC CCG AGT TTT GCG TTC GTC GCT GGT CGT CGG GCG CCA AAG CCC CGG ACG GCT
129076_5145357_NC_001806.2(HSV1)_34_97	/5Biosg/GTT CGG TCG AAC GAA CGG CCA CGA CAG TGG CAT AGG TTG GGG GGT GGT CCG ACA TAG CCT CGG CGT ACG TCG GGA GGC CCG ACA AGA GGT CCC TTG TGA TGT CGG GTG GGG CCA CAA GCC
129076_5145357_NC_001806.2(HSV1)_34_98	/5Biosg/TGG TTT CCG GAA GAA ACA GGG GGG TTG CCA ATA ACC CGC CAG GGC CAA AAC TCC GGC GCT GCG CAC GTC GTT CGG CGC GGC GCC GGG CGC GCC GAG CGG CTC GCT GGG CGG CTT GGC GTG
129076_5145357_NC_001806.2(HSV1)_34_99	/5Biosg/AGC GGC CCC GCT CCG ACG CCT CGC CCT CTC CGG AGG AGG TTG GCG GAA TTG GCA CGG ACA ACA GGG GCC CAG CAG AGT ACG GTG GAG GTG GGT CCG TGG GGG TGT CCA GAT CAA TAA CGA
129076_5145357_NC_001806.2(HSV1)_34_100	/5Biosg/CAA ACG GCC CCT CGT TCC TAC CAG ACA AGC TAT CGT AGG GGG GCG GGG GAT CAG CAA ACG CGT TCC CCG CGC TCC ATA AAC CCG CGT CGG GTT GCG CCG CCT CCG AAG CCA TGG ATG CGC
129076_5145357_NC_001806.2(HSV1)_34_101	/5Biosg/CCC AAA GCC ACG ACT CCC GCG CGC TAG GTC CTT GGG GTA ATG GAA AAG GCC CTA CTC CCC ATC CAA GCC AGC CAA GTT AAC GGG CTA CGC CTT CGG GAA TGG GAC TGG CAC CCC GGC GGA
129076_5145357_NC_001806.2(HSV1)_34_102	/5Biosg/TTT TGT TGG GCT GGC ATG CGT CGC CCA ACC GAG GGC CGC GTC CAC GGG ACG CGC CTT TTA TAA CCC CGG GGG TCA TTC CCA ACG ATC ACA TGC AAT CTA ACT GGC TCC CCT CTC CCC CCC
129076_5145358_NC_001806.2(HSV1)_35_1	/5Biosg/GGG GGG GGG CGC TGG TTG GTC AAA AAA GGG AGG GAC GGG GGC CGG CAG ACC GAC GGC GAC AAC GCT CCC CGG CGG CCG GGT CGC GGC TCT TAC GAG CGG CCC GGC CCG CGC TCC CAC CCC
129076_5145358_NC_001806.2(HSV1)_35_2	/5Biosg/ACC GAC GGC GAC AAC GCT CCC CGG CGG CCG GGT CGC GGC TCT TAC GAG CGG CCC GGC CCG CGC TCC CAC CCC CCG GGC CGT GTC CTT GCT TTC CCC CCG TCT CCC CCC CCC CCG CCT TCT
129076_5145359_NC_001806.2(HSV1)_36_1	/5Biosg/CGG CCC GGC CCG GCC CGG CCA CCG CCG CCC ACC CAC CCA CCT CGG GAT ACC CAG CCC CGG TCC CCC GTT CCC CGG GGG CCG TTA TCT CCA GCG CCC CGT CCG GCG CGC CGC CCC CCG CCG
129076_5145359_NC_001806.2(HSV1)_36_2	/5Biosg/CGT CCG GCG CGC CGC CCC CCG CCG CTA AAC CCC ATC CCG CCC CCG GGA CCC CAC ATA TAA GCC CCC AGC CAC ACG CAA GAA CAG ACA CGC AGA ACG GCT GTG TTT ATT TAA ATA AAC CAA
129076_5145359_NC_001806.2(HSV1)_36_3	/5Biosg/GCT GTG TTT ATT TAA ATA AAC CAA TGT CGG AAT AAA CAA ACA CAA ACA CCC GCG ACG GGG GGA CGG AGG GGA CGG AGG GAG GGG GTG ACG GGG GAC GGG AAC AGA CAC AAA AAC AAC CAC
129076_5145360_NC_001806.2(HSV1)_37_1	/5Biosg/GCC CCG GCG ACC CCC GGC CCG CAC GAT CCC GAC AAC AAT AAC AAC CCC AAC GGA AAG CGG CGG GGT GTT GGG GGA GGC GAG GAA CAA CCG AGG GGA ACG GGG GAT GGA AGG ACG GGA AGT
129076_5145360_NC_001806.2(HSV1)_37_2	/5Biosg/CGG GAA GTG GAA GTC CTG ATA CCC ATC CTA CAC CCC CCT GCC TTC CAC CCT CCG GCC CCC CGC GAG TCC ACC CGC CGG CCG GCT ACC GAG ACC GAA CAC GGC GGC CGC CGC AGC CGC CGC
129076_5145361_NC_001806.2(HSV1)_38_1	/5Biosg/CTC ACA AGC GGC AGA GGC AGA AAG GCC CAG AGT CAT TGT TTA TGT GGC CGC GGG CCA GCA GAC GGC CCG CGA CAC CCC CCC CCC GCC CGT GTG GGT ATC CGG CCC CCC GCC CCG CGC CGG
129076_5145361_NC_001806.2(HSV1)_38_2	/5Biosg/CCC CGC GCC GGT CCA TTA AGG GCG CGC GTG CCC GCG AGA TAT CAA TCC GTT AAG TGC TCT GCA GAC AGG GGC ACC GCG CCC GGA AAT CCA TTA GGC CGC AGA CGA GGA AAA TAA AAT TAC
129076_5145361_NC_001806.2(HSV1)_38_3	/5Biosg/AAT AAA ATT ACA TCA CCT ACC CAC GTG GTG CTG TGG CCT GTT TTT GCT GCG TCA TCT CAG CCT TTA TAA AAG CGG GGG CGC GGC CGT GCC GAT CGC GGG TGG TGC GAA AGA CTT TCC GGG
129076_5145361_NC_001806.2(HSV1)_38_4	/5Biosg/GAC TTT CCG GGC GCG TCC GGG TGC CGC GGC TCT CCG GGC CCC CCT GCA GCC GGG GCG GCC AAG GGG CGT CGG CGA CAT CCT CCC CCT AAG CGC CGG CCG GCC GCT GGT CTG TTT TTT CGT
129076_5145361_NC_001806.2(HSV1)_38_5	/5Biosg/TGT TTT TTC GTT TTC CCC GTT TCG GGG GTG GTG GGG GTT GCG GTT TCT GTT TCT TTA ACC CGT CTG GGG TGT TTT TCG TTC CGT CGC CGG AAT GTT TCG TTC GTC TGT CCC CTC ACG GGG
129076_5145361_NC_001806.2(HSV1)_38_6	/5Biosg/CCC TCA CGG GGC GAA GGC CGC GTA CGG CCC GGG ACG AGG GGC CCC CGA CCG CGG CGG TCC GGG CCC CGT CCG GAC CCG CTC GCC GGC ACG CGA CGC GAA AAA GGC CCC CCG GAG GCT TTT
129076_5145361_NC_001806.2(HSV1)_38_7	/5Biosg/CGG AGG CTT TTC CGG GTT CCC GGC CCG GGG CCT GAG ATG AAC ACT CGG GGT TAC CGC CAA CGG CCG GCC CCC GTG GCG GCC CGG CCC GGG GCC CCG GCG GAC CCA AGG GGC CCC GGC CCG
129076_5145361_NC_001806.2(HSV1)_38_8	/5Biosg/GCC CCG GCC CGG GGC CCC ACA ACG GCC CGG CGC ATG CGC TGT GGT TTT TTT TTC CTC GGT GTT CTG CCG GGC TCC ATC GCC TTT CCT GTT CTC GCT TCT CCC CCC CCC CTT CTT CAC
129076_5145362_NC_001806.2(HSV1)_39_1	/5Biosg/CTC CTC CCT CCC TTC CTC CCC CGT TAT CCC ACT CGT CGA GGG CGC CCC GGT GTC GTT CAA CAA AGA CGC CGC GTT TCC AGG TAG GTT AGA CAC CTG CTT CTC CCC AAT AGA GGG GGG GGA
129076_5145362_NC_001806.2(HSV1)_39_2	/5Biosg/ATA GAG GGG GGG GAC CCA AAC GAC AGG GGG CGC CCC AGA GGC TAA GGT CGG CCA CGC CAC TCG CGG GTG GGC TCG TGT TAC AGC ACA CCA GCC CGT TCT TTT CCC CCC CTC CCA CCC TTA
129076_5145362_NC_001806.2(HSV1)_39_3	/5Biosg/CCC TCC CAC CCT TAG TCA GAC TCT GTT ACT TAC CCG TCC GAC CAC CAA CTG CCC CCT TAT CTA AGG GCC GGC TGG AAG ACC GCC AGG GGG TCG GCC GGT GTC GCT GTA ACC CCC CAC GCC
129076_5145362_NC_001806.2(HSV1)_39_4	/5Biosg/TAA CCC CCC ACG CCA ATG ACC CAC GTA CTC CAA GAA GGC ATG TGT CCC ACC CCG CCT GTG TTT TTG TGC CTG GCT CTC TAT GCT TGG GTC TTA CTG CCT GGG GGG GGG GAG TGC GGG GG
129076_5145363_NC_001806.2(HSV1)_40_1	/5Biosg/GGG GTG TGG AAG GAA ATG CAC GGC GCG TGT GTA CCC CCC CTA AAG TTG TTC CTA AAG CGA GGA TAC GGA GGA GTG GCG GGT GCC GGG GGA CCG GGG TGA TCT CTG GCA CGC GGG GGT GGG
129076_5145363_NC_001806.2(HSV1)_40_2	/5Biosg/AAG GGT CGG GGG AGG GGG GGA TGG AGT ACC GGC CCA CCT GGC CGG CGC GGG TGC GCG TGC CTT TGC ACA CCA ACC CCA CGT CCC CCG GCG GTC TCT AAG AAG CAC CGC CCC CCC TCC TTC
129076_5145363_NC_001806.2(HSV1)_40_3	/5Biosg/ATA CCA CCG AGC ATG CCT GGG TGT GGG TTG GTA ACC AAC ACG CCC ATC CCC TCG TCT CCT GTG ATT CTC TGG CTG CAC CGC ATT CTT GTT TTC TAA CTA TGT TCC TGT TTC TGT CTC CCC
129076_5145364_NC_001806.2(HSV1)_41_1	/5Biosg/ACC CCT CCG CCC CAC CCC CCA ACA CCC ACG TCT GTG GTG TGG CCG ACC CCC TTT TGG GCG CCC CGT CCC GCC CCG CCA CCC CTC CCA TCC TTT GTT GCC CTA TAG TGT AGT TAA CCC CCC
129076_5145364_NC_001806.2(HSV1)_41_2	/5Biosg/CCC CCC CGC CCT TTG TGG CGG CCA GAG GCC AGG TCA GTC CGG GCG GGC AGG CGC TCG CGG AAA CTT AAC ACC CAC ACC CAA CCC ACT GTG GTT CTG GCT CCA TGC CAG TGG CAG GAT GCT
129076_5145364_NC_001806.2(HSV1)_41_3	/5Biosg/ATG CTT TCG GGG ATC GGT GGT CAG GCA GCC CGG GCC GCG GCT CTG TGG TTA ACA CCA GAG CCT GCC CAA CAT GGC ACC CCC ACT CCC ACG CAC CCC CAC TCC CAC GCA CCC CCA CTC CCA
129076_5145364_NC_001806.2(HSV1)_41_4	/5Biosg/TCC CAC GCA CCC CCA CTC CCA CGC ACC CCC ACT CCC ACG CAC CCC CAC TCC CAC GCA CCC CCA CTC CCA CGC ACC CCC ACT CCC ACG CAC CCC CAC TCC CAC GCA TCC CCG CGA TAC ATC
129076_5145364_NC_001806.2(HSV1)_41_5	/5Biosg/ACA TCC AAC ACA GAC AGG GAA AAG ATA CAA AAG TAA ACC TTT ATT TCC CAA CAG ACA GCA AAA ATC CCC TGA GTT TTT TTT TAT TAG GGC CAA CAC AAA AGA CCC GCT GGT GTG TGG TGC
129076_5145364_NC_001806.2(HSV1)_41_6	/5Biosg/GGT GCC CGT GTC TTT CAC TTT TCC CCT CCC CGA CAC GGA TTG GCT GGT GTA GTG GGC GCG GCC AGA GAC CAC CCA GCG CCC GAC CCC CCC CTC CCC ACA AAC ACG GGG GGC GTC CCT TAT
129076_5145364_NC_001806.2(HSV1)_41_7	/5Biosg/CTT ATT GTT TTC CCT CGT CCC GGG TCG ACG CCC CCT GCT CCC CGG ACC ACG GGT GCC GAG ACC GCA GGC TGC GGA AGT CCA GGG CGC CCA CTA GGG TGC CCT GGT CGA ACA GCA TGT TCC
129076_5145364_NC_001806.2(HSV1)_41_8	/5Biosg/GTT CCC CAC GGG GGT CAT CCA GAG GCT GTT CCA CTC CGA CGC GGG GGC CGT CGG GTA CTC GGG GGG CAT CAC GTG GTT ACC CGC GGT CTC GGG GAG CAG GGT GCG GCG GCT CCA GCC GGG
129076_5145364_NC_001806.2(HSV1)_41_9	/5Biosg/CCG GGG ACC GCG GCC CGC AGC CGG GTC GCC ATG TTT CCC GTC TGG TCC ACC AGG ACC ACG TAC GCC CCG ATG TTC CCC GTC TCC ATG TCC AGG ATG GGC AGG CAG TCC CCC GTG ATA GTC
129076_5145364_NC_001806.2(HSV1)_41_10	/5Biosg/TAG TCT TGT TCA CGT AAG GCG ACA GGG CGA CCA CGC TAG AGA CCC CCG AGA TGG GCA GGT AGC GCG TGA GGC CGC CCG CGG GGA CGG CCC CGG AAG TCT CCG CGT GGC GCG TCT TCC GGG
129076_5145364_NC_001806.2(HSV1)_41_11	/5Biosg/CCG GGC ACA CTT CCT CGG CCC CCG CGG CCC AGA AGC AGC GCG GGG GCC GAG GGA GGT TTC CTC TTG TCT CCC TCC CAG GGC ACC GAC GGC CCC GCC CGA GGA GGC GGA AGC GGA GGA GG
129076_5145365_NC_001806.2(HSV1)_42_1	/5Biosg/GAG GAG GAA GAG GCG GAG GCC GCC GAG GAC GTC AGG GGG GTC CCG GGC CCA CCC TGG CCG CGC CCC CCC GGC CCT GAG TCG GAG GGG GGG TGC GTC GCC GCC CTC TTG GCC CCT GCC GGC
129076_5145365_NC_001806.2(HSV1)_42_2	/5Biosg/CTG CCG GCG CGA GGG GGG GAC GCG TGG ACT GGG GGG AGG GGT TTT CCT GGC CCG ACC CGC GCC TCT TCC TCG GAC GCA CCG CCG CCT CCT GCT CGA CAG AGG CGG CGG AGG GGA GCG GGG
129076_5145366_NC_001806.2(HSV1)_43_1	/5Biosg/GGG GCG GCG CCG CGG GAG GGC CCG TGC CCA CCC TCC ACG CCC GGC CCC CCC GAG CCG CGC GCC ACC GTC GCA CGC GCC CGG CAC AGA CTC TGT TCT TGG TTC GCG GCC TGA GCC AGG GAC
129076_5145366_NC_001806.2(HSV1)_43_2	/5Biosg/GGG ACG AGT GCG ACT GGG GCA CAC GGC GCG CGT CCG CGG GGC GGG CGG CCG GCT CCG CCC CGG GGG CCG GGG CGC GGG GGC CGG GCC CCG GAG GCG GCG CTC GCA CGC ACG GGG CCA CGG
129076_5145366_NC_001806.2(HSV1)_43_3	/5Biosg/CAC GGC CGC GCG GGG GCG CGC GGG TCC CGA CGC GGC CGC GGA CGC GGG GGG CCC GGG GCG GGG GGC GGA GCC TGG CAT GGG CGC CGC GGG GGG CCT GTG GGG AGA GGC CGG GGG GGA GTC
129076_5145366_NC_001806.2(HSV1)_43_4	/5Biosg/GAG TCG CTG ATC ACT ATG GGG TCT CTG TTG TTT GCA AGG GGG GCG GGT CTG TTG ACA AGG GGG CCC GTC CGG CCC CTC GGC CGC CCC GCC TCC GCT TCA ACA ACC CCA ACC CCA ACC CCA
129076_5145367_NC_001806.2(HSV1)_44_1	/5Biosg/GGT GTT GGT GTT ACT GCT GCC GTG TGG CCC GAT GGG CGC CGA GGG GGG CGC TGT CCG AGC CGC GGC CGG CTG GGG GGC TGC GTG AGA CGC CCC GCC CGT CAC GGG GGG CGC GGC GGC GCC
129076_5145367_NC_001806.2(HSV1)_44_2	/5Biosg/GGC GCG GCG GCG CCT CTG CGT GGG GGG GCG CGG GGC GTC CGG CGG GGG GCG GGC GGT ACG TAG TCT GCT GCA AGA GAC AAC GGG GGG CGC GAT CAG GTT ACG CCC CCT CCC CGG CCC GCC
129076_5145368_NC_001806.2(HSV1)_45_1	/5Biosg/CCT CCT CCT CCT CCT CCC CCA GGG TCC TTG CCG CCC CCC GCC TCA CCG TCG TCC AGG TCG TCG TCA TCC TCG TCC GTG GTG GGC TCC GGG TGG GTG GGC GAC AGG GCC CTC ACC GTG TGC
129076_5145368_NC_001806.2(HSV1)_45_2	/5Biosg/TGC CCC CCC AGG GTC AGG TAC CGC GGG GCG AAC CGC TGA TTG CCC GTC CAG ATA AAG TCC ACG GCC GTG CCC GCC CTG ACG GCC TCC TCG GCC TCC ATG CGG GTC TGG GGG TCG TTC ACG
129076_5145368_NC_001806.2(HSV1)_45_3	/5Biosg/ACG ATC GGG ATG GTG CTG AAC GAC CCG CTG GGC GTC ACG CCC ACT ATC AGG TAC ACC AGC TTG GCG TTG CAC AGC GGG CAG GTG TTG CGC AAT TGC ATC CAG GTT TTC ATG CAC GGG ATG
129076_5145368_NC_001806.2(HSV1)_45_4	/5Biosg/ATG CAG AAG CGG TGC ATG CAC GGG AAG GTG TCG CAG CGC AGG TGG GGC GCG ATC TCA TCC GTG CAC ACG GCG CAC ACG TCG CCC TCG TCG CTC CCC CCG TCC TCT CGA GGG GGG GCG CCC
129076_5145368_NC_001806.2(HSV1)_45_5	/5Biosg/CCC CCG CAA CTG CCG GGG TCT TCC TCG CGG GGG GGG CTC CCC CCC GAG ACC GCC CCC CCA TCC ACG CCC TGC GGC CCC AGC AGC CCC GTC TCG AAC AGT TCC GTG TCC GTG CTG TCC GCC
129076_5145368_NC_001806.2(HSV1)_45_6	/5Biosg/GCC TCG GAG GCG GAG TCG TCG TCA TGG TGG TCG GCG TCC CCC CGC CCC CCC ACT TCG GTC TCC GCC TCA GAG TCG CTG CTG TCC GGC AGG TCT CGG TCG CAG GGA AAC ACC CAG ACA TCC
129076_5145368_NC_001806.2(HSV1)_45_7	/5Biosg/TCC GGG GCG GGC TAA GGG GAA AAA AGG GGG GCG GGT AAG AAT GGG GGG GGA TTT CCC GCG TCA ATC AGC ACC CAC GAG TTC CCC CTC TCC CCC CCC CGC CTC ACA AAG TCC TGC CCC CCT
129076_5145368_NC_001806.2(HSV1)_45_8	/5Biosg/CCT GCT GGC CTC GGA AGA GGG GGG AGA AAG GGG TCT GCA ACC AAA GGT GGT CTG GGT CCG TCC TTT GGA TCC CGA CCC CTC TTC TTC CCT CTT CTC CCG CCC TCC AGA CGC ACC GGA GTC
129076_5145368_NC_001806.2(HSV1)_45_9	/5Biosg/GTC GGG GGT CCC ACG GCG TCC CCC AAA TAT GGC GGG CGG CTC CTC CCC ACC CCC CTA GAT GCG TGT GAG TAA GGG GGG CCT GCG TAT GAG TCA GTG GGG ACC ACG CCC CCA ACA CGG CGA
129076_5145368_NC_001806.2(HSV1)_45_10	/5Biosg/CGA CCC CGG TCC CTG TGT GTT TGT TGT GGG GGC GTG TCT CTG TGT ATG AGT CAG GGG GTC CCA CGG CGA CCC CGG GCC CTG CGT CTG AGT CAA AGG GGC CAT GTG TAT GTG TTG GGG GTC
129076_5145368_NC_001806.2(HSV1)_45_11	/5Biosg/GTC TGT ATA TAT AAA GTC AGG GGG TCA CAT GGC GAC CCC CAA CAG GGC GAC CCC GGT CCC TGT ATA TAT AGG GTC AGG GGG TTC CGC ACC CCC TAA CAT GGC GCC CCC GGT CCC TGT ATA
129076_5145368_NC_001806.2(HSV1)_45_12	/5Biosg/ATA TAT AGT GTC ACG GGG TTC CAC GCC CCC TAA CAT GGC GCC CCA ACA TGG CGC CCG GCT CCC GTG TAT GAG TGG GGG TCC CCC AAC ATG GCG GCC GGT TCC AGT GTA AGG GTC GGG GGT
129076_5145368_NC_001806.2(HSV1)_45_13	/5Biosg/GGT CCC CCA ACA TGG CGC CCC CCA ATA TGG CGC CCC CCA ATA TGG CGC CCC AGA CAT GGC GCC CGG CCC CTC ACC TCG CGC TGG GGG CGG CCC TCA GGC CGG CGG GTA CTC GCT CCG GGG
129076_5145368_NC_001806.2(HSV1)_45_14	/5Biosg/GGG CGG GGC TCC ATG GGG GTC GTA TGC GGC TGG AGG GTC GCG GAC GGA GGG TCC CTG GGG GTC GCA ACG TAG GCG GGG CTT CTG TGG TGA TGC GGA GAG GGG GCG GCC CGA GTC TGC CTG
129076_5145368_NC_001806.2(HSV1)_45_15	/5Biosg/CTG GCT GCT GCG TCT CGC TCC GAG TGC CGA GGT GCA AAT GCG ACC AGA CTG TCG GGC CAG GGC TAA CTT ATA CCC CAC GCC TTT CCC CTC CCC AAA GGG GCG GCA GTG ACG ATT CCC CCA
129076_5145368_NC_001806.2(HSV1)_45_16	/5Biosg/CCA ATG GCC GCG CGT CCC AGG GGA GGC AGG CCC ACC GCG GGG CGG CCC CGT CCC CGG GGA CCA ACC CGG CGC CCC CAA AGA ATA TCA TTA GCA TGC ACG GCC CGG CCC CCG ATT TGG GGG
129076_5145368_NC_001806.2(HSV1)_45_17	/5Biosg/GGG CCC AAC CCG GTG TCC CCC AAA GAA CCC CAT TAG CAT GCC CCT CCC GCC GAC GCA ACA GGG GCT TGG CCT GCG TCG GTG CCC CGG GGC TTC CCG CCT TCC CGA AGA AAC TCA TTA CCA
129076_5145368_NC_001806.2(HSV1)_45_18	/5Biosg/CCA TAC CCG GAA CCC CAG GGG ACC AAT GCG GGT TCA TTG AGC GAC CCG CGG GCC AAT GCG CGA GGG GCC GTG TGT TCC GCC AAA AAA GCA ATT AGC ATA ACC CGG AAC CCC AGG GGA GTG
129076_5145368_NC_001806.2(HSV1)_45_19	/5Biosg/GTG GTT ACG CGC GGC GCG GGA GGC GGG GAA TAC CGG GGT TGC CCA TTA AGG GCC GCG GGA ATT GCC GGA AGC GGG AAG GGC GGC CGG GGC CGC CCA TTA ATG AGT TTC TAA TTA CCA TAC
129076_5145368_NC_001806.2(HSV1)_45_20	/5Biosg/TAC CGG GAA GCG GAA CAA GGC CTC TTG CAA GTT TTT AAT TAC CAT ACC GGG AAG TGG GCG GCC CGG CCC ATT GGG CGG TAA CTC CCG CCC AAT GGG CCG GGC CCC GAA GAC TCG GCG GAC
129076_5145368_NC_001806.2(HSV1)_45_21	/5Biosg/GAC GCT GGT TGG CCG GGC CCC GCC GCG CTG GCG GCC GCC GAT TGG CCA GTC CCG CCC CCG AGG CGG GCC CGC CCT GTG AGG GCG GGC TGG CTC CAA GCG TAT ATA TGC GCG GCT CCT GCC
129076_5145368_NC_001806.2(HSV1)_45_22	/5Biosg/GCC ATC GTC TCT CCG GAG AGC GGC TTG GTG CGG AGC TCC CGG GAG CTC CGC GGA AGA CCC AGG CCG CCT CGG GTG TAA CGT TAG ACC GAG TTC GCC GGG CCG GCT CCG CGG GCC
129076_5145369_NC_001806.2(HSV1)_46_1	/5Biosg/GCG GCG GAA GGC GGA AGG GGC GCG AGG GGG GGT GGG AGG GGT CAG CCC CGC CCC CCG GGC CCA CGC CGG GCG GTG GGG GCC GGG GCC GGG GGG CGG CGG CGG TGG GCC GGG CCT CTG GCG
129076_5145369_NC_001806.2(HSV1)_46_2	/5Biosg/CCG GCT CGG GCG GGG GGC TGT CCG GCC AGT CGT CGT CAT CGT CGT CGT CGG ACG CGG ACT CGG GAA CGT GGA GCC ACT GGC GCA GCA GCA GCG AAC AAG AAG GCG GGG GCC CAC CGG CGG
129076_5145369_NC_001806.2(HSV1)_46_3	/5Biosg/GGG GCG GCG GCG GGG CGG CCG CGG GCG CGC TCC TGA CCG CGG GTT CCG AGT TGG GCG TGG AGG TTA CCT GGG ACT GTG CGG TTG GGA CGG CGC CCG TGG GCC CGG GCG GCC GGG GGC GGC
129076_5145369_NC_001806.2(HSV1)_46_4	/5Biosg/GGG GGC CGC GAT GGC GGC GGC GGC GGG CCA TGG AGA CAG AGA GCG TGC CGG GGT GGT AGA GTT TGA CAG GCA AGC ATG TGC GTG CAG AGG CGA GTA GTG CTT GCC TGT CTA ACT CGC TAG
129076_5145369_NC_001806.2(HSV1)_46_5	/5Biosg/TCT CGG CCG CGG GGG GCC CGG GCT GCC CGC CGC CGC CGC TTT AAA GGG CCG CGC GCG ACC CCC GGG GGG TGT GTT TTG GGG GGG GCC CGT TTT CGG GGT CTG GCC GCT CCT CCC CCC GCT
129076_5145369_NC_001806.2(HSV1)_46_6	/5Biosg/CCT CCC CCC GCT CCT CCC CCC GCT CCT CCC CCC GCT CCT CCC CCC GCT CCT CCC CCC GCT CCT CCC CCC GCT CCT CCC CCC GCT CCT CCC CCC GCT CCT CCC CCC GCT CCT CCC CCC GCT
129076_5145369_NC_001806.2(HSV1)_46_7	/5Biosg/CCT CCC CCC GCT CCT CCC CCC GCT CCT CCC CCC GCT CCT CCC CCC GCT CCT CCC CCC GCT CCT CCC CCC GCT CCT CCC CCC GCT CCC GCG GCC CCG CCC CCC ACG CCC GCC GCG CGC GCG
129076_5145369_NC_001806.2(HSV1)_46_8	/5Biosg/CAC GCC GCC CGG ACC GCC GCC CGC CTT TTT TGC GCG CGC GCG CGC CCG CGG GGG GCC CGG GCT GCC ACA GGT GAA ACC AAC AGA GCA CGG CGC ACT CCG CAC GTC ACA CGT CAC GTC ATC
129076_5145369_NC_001806.2(HSV1)_46_9	/5Biosg/CAC CAC ACC TGC CCA ACA ACA CAA CTC ACA GCG ACA ACT CAC CGC GCA ACA ACT CCT GTT CCT CAT CCA CAC GTC ACC GCG CAC CTC CCG CTC CTC CAG ACG TAC CCC GGC GCA ACA CAC
129076_5145369_NC_001806.2(HSV1)_46_10	/5Biosg/CGC TCC TGC TAC ACA CCA CCG CCC CTC CCC AGC CCC AGC CCT CCC CGG CCC CAG CCC TCC CCG GCC CCA GCC CTC CCC GGC CCC AGC CCT CCC CGG CCC CAG CCC TCC CCG GCC CCA GCC
129076_5145369_NC_001806.2(HSV1)_46_11	/5Biosg/CTC CCC GGC CCC AGC CCT CCC CGG CCC CAG CCC TCC CCG GCC GCG TCC CGC GCT CCC TCG GGG GGG TTC GGG CAT CTC TAC CTC AGT GCC GCC AAT CTC AGG TCA GAG ATC CAA ACC CTC
129076_5145369_NC_001806.2(HSV1)_46_12	/5Biosg/CGG GGG CGC CCG CGC ACC ACC ACC GCC CCT CGC CCC CTC CCG CCC CTC GCC CCC TCC CGC CCC TCG CCC CCT CCC GCC CCT CGC CCC CTC CCG CCC CTC GCC CCC TCC CGC CCC TCG CCC
129076_5145369_NC_001806.2(HSV1)_46_13	/5Biosg/CCT CCC GCC CCT CGC CCC CTC CCG CCC CTC GCC CCC TCC CGC CCC TCG CCC CCT CCC GCC CCT CGC CCC CTC CCG CCC CTC GCC CCC TCC CGC CCC TCG CCC CCT CCC GCC CCT CGC CCC
129076_5145369_NC_001806.2(HSV1)_46_14	/5Biosg/CTC CCG CCC CTC GCC CCC TCC CGC CCC TCG CCC CCT CCC GCC CCT CGC CCC CTC CCG CCC CTC GCC CCC TCC CGC CCC TCG CCC CCT CCC GCC CCT CGC CCC CTC CCG CCC CTC GAA TAA
129076_5145369_NC_001806.2(HSV1)_46_15	/5Biosg/ACA ACG CTA CTG CAA AAC TTA ATC AGG TTG TTG CCG TTT ATT GCG TCT TCG GGT CTC ACA AGC GCC CCG CCC CGT CCC GGC CCG TTA CAG CAC CCC GTC CCC CTC GAA CGC GCC GCC GTC
129076_5145369_NC_001806.2(HSV1)_46_16	/5Biosg/GTC TTC GTC CCA GGC GCC TTC CCA GTC CAC AAC TTC CCG CCG CGG GGG CGT GGC CAA GCC CGC CTC CGC CCC CAG CAC CTC CAC GGC CCC CGC CGC CGC CAG CAC GGT GCC GCT GCG GCC
129076_5145369_NC_001806.2(HSV1)_46_17	/5Biosg/CGT GGC CGA GGC CCA GCG AAT CCC GGG CGG CGC CGG CGG CAG GGC CCC CGG GCC GTC GTC GTC GCC GCG CAG CAC CAG CGG GGG GGC GTC GTC GTC GGG CTC CAG CAG GGC GCG GGC GCA
129076_5145369_NC_001806.2(HSV1)_46_18	/5Biosg/AAA GTC CCT CCG CGG CCC GCG CCA CCG GGC CGG GCC GGC GCG CAC CGC CTC GCG CCC CAG CGC CAC GTA CAC GGG CCG CAG CGG CGC GCC CAG GCC CCA GCG CGC GCA GGC GCG GTG CGA
129076_5145369_NC_001806.2(HSV1)_46_19	/5Biosg/GTG GGC CTC CTC CTC GCA GAA GTC CGG CGC GCC GGG CGC CAT GGC GTC GGT GGT CCC CGA GGC CGC CGC CCG GCC GTC CAG CGC CGG CAG CAC GGC CCG GCG GTA CTC GCG CGG GGA CAT
129076_5145369_NC_001806.2(HSV1)_46_20	/5Biosg/GGG CAC CGG CGT GTC CGG GCC GAA GCG CGT GCG CAC GCG GTA GCG CAC GTT GCC GCC GCG GCA CAG GCG CAG CGG CGG CGC GTC GGG GTA CAG GCG CGC GTG CGC GGC CTC CAC GCG CGC
129076_5145369_NC_001806.2(HSV1)_46_21	/5Biosg/GAA GAC CCC CGG GCC GAA CAC GCG GCC CGA GGC CAG CAC CGT GCG GCG CAG GTC CCG CGC CGC CGG CCA GCG CAC GGC GCA CTG CAC GGC GGG CAG CAG CTC GCA CGC CAG GTA GGC GTG
129076_5145369_NC_001806.2(HSV1)_46_22	/5Biosg/CTG CCG CGA CAC CGC GGG CCC GTC GGC GGG CCA GTC GCA GGC GCG CAC GGT GTT GAC CAC GAT GAG CCG CCG GTC GCC GGC GCT GGC GAG CAG CCC CAG AAA CTC CAC GGC CCC GGC GAA
129076_5145369_NC_001806.2(HSV1)_46_23	/5Biosg/GGC CAG GTC CCG CGT GGA CAG CAG CAG CAC GCC CTG TGC GCC CAG CGC CGA CAC GTC GGG GGC GCC GGT CCA GTT GCC CGC CCA GGC GGC CGT GTC CGG CCC GCA CAG CCG GTT GGC CAG
129076_5145369_NC_001806.2(HSV1)_46_24	/5Biosg/GGC CGC CAG CAG GCA GGA CAG CCC GCC GCG CTC GGC GGA CCA CTC CGG CGG CCC CCC CGA GGC CCC GCC GCC GGC CAG GTC CTC GCC CGG CAG CGG CGA GTA CAG CAC CAC CAC GCG CAC
129076_5145369_NC_001806.2(HSV1)_46_25	/5Biosg/GTC CTC GGG GTC GGG GAT CTG GCG CAT CCA GGC CGC CAT GCG GCG CAG CGG GCC CGA GGC GCG CAG GGG GCC AAA GAG GCG GCC CCC GGC GGC CCC GTG GGG GTG GGG GTT ATC GTC GTC
129076_5145369_NC_001806.2(HSV1)_46_26	/5Biosg/GTC GCC GCC GCC GCA CGC GGC CTG GGC GGC GGG GGC GGG CCC GGC GCA CCG CGC GGC GAT CGA GGC CAG GGC CCG CGG GTC AAA CAT GAG GGC CGG TCG CCA GGG GAC GGG GAA CAG CGG
129076_5145369_NC_001806.2(HSV1)_46_27	/5Biosg/GTG GTC CGT GAG CTC GGC CAC GGC GCG CGG GGA GCA GTA GGC CTC CAG GGC GGC GGC CGC GGG CGC CGC CGT GTG GCT GGG CCC CGG GGG CTG CCG CCG CCA GCC GCC CAG GGG GTC GGG
129076_5145369_NC_001806.2(HSV1)_46_28	/5Biosg/GCC CTC GGC GGG CCG GCG CGA CAG CGC CAC GGG GCG CGG GCG GGC CTG CGC CGC GGC GGC CCG GGG CGC CGC GGG CTG GGC GGG GGC GGG CTC GGG CCC CGG GGG CGT GGA GGG GGG CGC
129076_5145369_NC_001806.2(HSV1)_46_29	/5Biosg/GGG CGC GGG GAG GGG GGC GCG GGC GTC CGA GCC GGG GGC GTC CGC GCC GCT CTT CTT CGT CTT CGG GGG TCG CGG GCC GCC GCC TCC GGG CGG CCG GGC CGG GCC GGG ACT CTT GCG CTT
129076_5145369_NC_001806.2(HSV1)_46_30	/5Biosg/GCG CCC CTC CCG CGG CGC GGC GGA GGC GGC GGC GGC CGC CAG CGC GTC GGC GGC GTC CGG TGC GCT GGC CGC CGC CGC CAG CAG GGG GCG CAG GCT CTG GTT GTC AAA CAG CAG GTC CGC
129076_5145369_NC_001806.2(HSV1)_46_31	/5Biosg/GGC GGC GGC GGC CGC GGA GCT CGG CAG GCG CGG GTC CCG CGG CAG CGC GGG GCC CAG GGC CCC GGC GAC CAG GCT CAC GGC GCG CAC GGC GGC CAC GGC GGC CTC GCT GCC GCC GGC CAC
129076_5145369_NC_001806.2(HSV1)_46_32	/5Biosg/GCG CAG GTC CCC GCG CAG GCG CAT GAG CAC CAG CGC GTC GCG CAC GAA CCG CAG CTC GCG CAG CCA CGC GCG CAG GCG GGG CGC GTC GGC GTG CGG CGG CGG CGG GGA AGC GGG GCC CGC
129076_5145369_NC_001806.2(HSV1)_46_33	/5Biosg/GGG TCC CTC CGG CCG CGG GGG GCT GGC GGG CCG GGC CCC GGC CAG CCC CGG GAC GGC CGC CAG GTC GCC GTC GAA GCC CTC GGC CAG CGC CTC CAG GAT CCC GCG GCA GGC GGC CAG GCA
129076_5145369_NC_001806.2(HSV1)_46_34	/5Biosg/CTC GAC GGC CAC GCG GCC GGC CTG GGC GCG GCG CCC GGC GTC GTC GTC GGC GTC GGC GTG GCG GGC GGC GTC GGG GTC GTC GCC CCC CGC GGG GGA GGC GGG CGC GGC GGA CAG CCG CCC
129076_5145369_NC_001806.2(HSV1)_46_35	/5Biosg/CAG GGC GGC GAG GAT CCC CGC GGC GCC GTA CCC GGC GGG CAC CGC GCG CTC GCC CGG TGC GGC GGC GGC GAC GGC GGC GAC CCC CTC GTC ATC TGC GCC GGC GCC GGG GCT CCC CGC GGC
129076_5145369_NC_001806.2(HSV1)_46_36	/5Biosg/CCC CGT CAG CGC CGC GTT CTC GCG CGC CAA CAG GGG CGC GTA GGC GCG GCG CAG GCT GGT CAG CAG GAA GCC CTT CTG CGC GCG GTC GTA TCG GCG GCT CAT GGC CAC GGC GGC CGC CGC
129076_5145370_NC_001806.2(HSV1)_47_1	/5Biosg/AGC CGA AGC GGC CGG CCG CCA TGG CGT AGC CCA GGT GGG GCA CGG CCC GCG CCA CGC TGC CGG TGA TGA AGG AGC TGC TGT TGC GCG CGG CGC CCG AGA TCC GGA AGC AGG CCT GGT CCA
129076_5145370_NC_001806.2(HSV1)_47_2	/5Biosg/TCC AGC GCC ACG TCC CCG GGG ACC ACG CGC GGG TTC TGG AGC CAC CCC ATG GCC TCC GCG TCC GGG GTG TAC AGC AGC CGC GTG ATC AGG GCG TAC TGC TGC GCG GCG TCG CCC AGC TCG
129076_5145370_NC_001806.2(HSV1)_47_3	/5Biosg/CTC GGG CGC CCA CAC GGC CGC CGG GGC GCC CGA GGC CTC GAA CCG GCG TCG CGC CTC CTC CGC CTC GGG CGC CCC CCA GAG GCC CGG GCG GCT GTC GCC CAG GCC GCC GTA CAG CAC CCG
129076_5145370_NC_001806.2(HSV1)_47_4	/5Biosg/CCC GCC CCG GGG GCG GGG GCC CGG CGC CGG GCC ACG GCT CCC CGC TGA CGT ACC CGT CGC GAT AGC GCG CGT AGA AGG CGC CGG AGG CCG CGT CGG CGT CCA GCT CGA CCC GCC GGG GCT
129076_5145370_NC_001806.2(HSV1)_47_5	/5Biosg/GGC TGC CCG GCC GTG AAG CGG CCC GTG GCG TCG CGG CCG GCC ACC GCC GCG CGG GCC CGG CGG CGC TCG ATG CGG CCC GCG GAG GCC GCG GGG GTC CTC GCC GCC GCC CGG GGC TTG GGC
129076_5145370_NC_001806.2(HSV1)_47_6	/5Biosg/GGG CGC GGC CTC GGA GAG GGG GGG TGG CCC GGG CGG GGG CGG CGT CCG CCC GGG GGC TGC CGG CGC CGC GCT CGA CGG ACC CCG CCC GAC GGC CCG CGC CTC GCG TGC GTG GTC GGC CGC
129076_5145371_NC_001806.2(HSV1)_48_1	/5Biosg/ACG CCG ATG GCC GCC ACC GGC CGT GAC GAC GTC TCC GCG GCG GCT GGG CCG GCG GGC GCG GCG ACA GGC GGT CCG TGG GGT CCG GAT ACG CGC CGC GTA GCG GGG CCT CCC GTT CGC GGC
129076_5145372_NC_001806.2(HSV1)_49_1	/5Biosg/TCG TCC GGA CGG CCT CCT CTA CCA TGG AGG CCA GCA GAG CCA GCT GTC GCG GCG AGA CGG CGT CCC CGG CGT CCT CGC CGG CGT CGG TGC CCG CCG CGG GGG CCC TCC CGT CCC GCC GGG
129076_5145373_NC_001806.2(HSV1)_50_1	/5Biosg/GGG GTC GTG GTC GGG GTC GTC CCC GCC CTC CTC CGT CTC CGC GCC CCA CCC GAG GGC CCC CCG CTC GTC GCG GTC TGG GCT CGG GGT GGG CGG CGG CCC GTC GGT GGG GCC CGG GGA GCC
129076_5145373_NC_001806.2(HSV1)_50_2	/5Biosg/GCC GGG GCG CTG CTT GTT CTC CGA CGC CAT CGC CGA TGC GGG GCG ATC CTC CGG GGA TAC GGC TGC GAC GGC GGA CGT AGC ACG GTA GGT CAC CTA CGG ACT CTC GAT GGG GGG AGG GGG
129076_5145373_NC_001806.2(HSV1)_50_3	/5Biosg/GGG CGA GAC CCA CGG ACC CCG ACG ACC CCC GCC GTC GAC GCG GAA CTA GCG CGG ACC GGT CGA TGC TTG GGT GGG AAA AAG GAC AGG GAC GGC CGA TCC CCC TCC CGC GCT TCG TCC GCG
129076_5145373_NC_001806.2(HSV1)_50_4	/5Biosg/GCG TAT CGG CGT CCC GGC GCG GCG AGC GTC TGA CGG TCT GTC TCT GGC GGT CCC GCG TCG GGT CGT GGA TCC GTG TCG GCA GCC GCG CTC CGT GTG GAC GAT CGG GGC GTC CTC GGG CTC
129076_5145373_NC_001806.2(HSV1)_50_5	/5Biosg/CTC ATA TAG TCC CAG GGG CCG GCG GGA AGG AGG AGC AGC GGA GGC CGC CGG CCC CCC GCC CCC CCG GCG GGC CCA CCC CGA ACG GAA TTC CAT TAT GCA CGA CCC CGC CCC GAC GCC GGC
129076_5145373_NC_001806.2(HSV1)_50_6	/5Biosg/GGC ACG CCG GGG GCC CGT GGC CGC GGC CCG TTG GTC GAA CCC CCG GCC CCG CCC ATC CGC GCC ATC TGC CAT GGG CGG GGC GCG AGG GCG GGT GGG TCC GCG CCC CGC CCC GCA TGG CAT
129076_5145373_NC_001806.2(HSV1)_50_7	/5Biosg/CAT CTC ATT ACC GCC CGA TCC GGC GGT TTC CGC TTC CGT TCC GCA TGC TAA CGA GGA ACG GGC AGG GGG CGG GGC CCG GGC CCC GAC TTC CCG GTT CGG CGG TAA TGA GAT ACG AGC CCC
129076_5145373_NC_001806.2(HSV1)_50_8	/5Biosg/CCC GCG CGC CCG TTG GCC GTC CCC GGG CCC CCC GGT CCC GCC CGC CGG ACG CCG GGA CCA ACG GGA CGG CGG GCG GCC CAA GGG CCG CCC GCC TTG CCG CCC CCC CAT TGG CCG GCG GGC
129076_5145373_NC_001806.2(HSV1)_50_9	/5Biosg/GGC GGG ACC GCC CCA AGG GGG CGG GGC CGC CGG GTA AAA GAA GTG AGA ACG CGA AGC GTT CGC ACT TCG TCC CAA TAT ATA TAT ATT ATT AGG GCG AAG TGC GAG CAC TGG CGC CGT GCC
129076_5145374_NC_001806.2(HSV1)_51_1	/5Biosg/CGG GAT CGG GAT CGC ATC GGA AAG GGA CAC GCG GAC GCG GGG GGG AAA GAC CCG CCC ACC CCA CCC ACG AAA CAC AGG GGA CGC ACC CCG GGG GCC TCC GAC GAC AGA AAC CCA CCG GTC
129076_5145374_NC_001806.2(HSV1)_51_2	/5Biosg/CCG CCT TTT TTG CAC GGG TAA GCA CCT TGG GTG GGC GGA GGA GGG GGG GAC GCG GGG GCG GAG GAG GGG GGA CGC GGG GGC GGA GGA GGG GGG ACG CGG GGG CGG AGG AGG GGG GAC GCG
129076_5145374_NC_001806.2(HSV1)_51_3	/5Biosg/GGG GGC GGA GGA GGG GGG ACG CGG GGG CGG AGG AGG GGG CTC ACC CGC GTT CGT GCC TTC CCG CAG GAG GAA CGT CCT CGT CGA GGC GAC CGG CGG CGA CCG TTG CGT GGA CCG CTT CCT
129076_5145374_NC_001806.2(HSV1)_51_4	/5Biosg/TGC TCG TCG GGC GGG GGG AAG CCA CTG TGG TCC TCC GGG ACG TTT TCT GGA TGG CCG ACA TTT CCC CAG GCG CTT TTG CGC CTT GTG TAA AAG CGC GGC GTC CCG CTC TCC GAT CCC CGC
129076_5145374_NC_001806.2(HSV1)_51_5	/5Biosg/CCC CTG GGC ACG CGC AAG CGC AAG CGC CCT TCC CGC CCC CTC TCA TCG GAG TCT GAG GTA GAA TCC GAT ACA GCC TTG GAG TCT GAG GTC GAA TCC GAG ACA GCA TCG GAT TCG ACC GAG
129076_5145374_NC_001806.2(HSV1)_51_6	/5Biosg/GTC TGG GGA CCA GGA TGA AGC CCC CCG CAT CGG TGG CCG TAG GGC CCC CCG GAG GCT TGG GGG GCG GTT TTT TCT GGA CAT GTC GGC GGA ATC CAC CAC GGG GAC GGA AAC GGA TGC GTC
129076_5145374_NC_001806.2(HSV1)_51_7	/5Biosg/CGG TGT CGG ACG ACC CCG ACG ACA CGT CCG ACT GGT CTT ATG ACG ACA TTC CCC CAC GAC CCA AGC GGG CCC GGG TAA ACC TGC GGC TCA CGA GCT CTC CCG ATC GGC GGG ATG GGG TTA
129076_5145374_NC_001806.2(HSV1)_51_8	/5Biosg/ATT TTT CCT AAG ATG GGG CGG GTC CGG TCT ACC CGG GAA ACG CAG CCC CGG GCC CCC ACC CCG TCG GCC CCA AGC CCA AAT GCA ATG CTA CGG CGC TCG GTG CGC CAG GCC CAG AGG CGG
129076_5145374_NC_001806.2(HSV1)_51_9	/5Biosg/GAG CAG CGC ACG ATG GAC CCC CGA CCT GGG CTA CAT GCG CCA GTG TAT CAA TCA GCT GTT TCG GGT CCT GCG GGT CGC CCG GGA CCC CCA CGG CAG TGC CAA CCG CCT GCG CCA CCT GAT
129076_5145374_NC_001806.2(HSV1)_51_10	/5Biosg/TAC GCG ACT GTT ACC TGA TGG GAT ACT GCC GAG CCC GTC TGG CCC CGC GCA CGT GGT GCC GTT TGC TGC AGG TGT CCG GCG GAA CCT GGG GCA TGC ACC TGC GCA ACA CCA TAC GGG AGG
129076_5145374_NC_001806.2(HSV1)_51_11	/5Biosg/GTG GAG GCT CGA TTC GAC GCC ACC GCG GAA CCC GTG TGC AAG CTT CCT TGT TTG GAG ACC AGA CGG TAC GGC CCG GAG TGT GAT CTT AGT AAT CTC GAG ATT CAT CTC AGC GCG ACA AGC
129076_5145374_NC_001806.2(HSV1)_51_12	/5Biosg/CGA TGA TGA AAT CTC CGA TGC CAC CGA TCT GGA GGC CGC CGG TTC GGA CCA CAC GCT CGC GTC CCA GTC CGA CAC GGA GGA TGC CCC CTC CCC CGT TAC GCT GGA AAC CCC AGA ACC CCG
129076_5145374_NC_001806.2(HSV1)_51_13	/5Biosg/GCG GGT CCC TCG CTG TGC GTC TGG AGG ATG AGT TTG GGG AGT TTG ACT GGA CCC CCC AGG AGG GCT CCC AGC CCT GGC TGT CTG CGG TCG TGG CCG ATA CCA GCT CCG TGG AAC GCC CGG
129076_5145374_NC_001806.2(HSV1)_51_14	/5Biosg/GGC CCA TCC GAT TCT GGG GCG GGT CGC GCC GCA GAA GAC CGC AAG TGT CTG GAC GGC TGC CGG AAA ATG CGC TTC TCC ACC GCC TGC CCC TAT CCG TGC AGC GAC ACG TTT CTC CGG CCG
129076_5145374_NC_001806.2(HSV1)_51_15	/5Biosg/GTG AGT CCG GTC GCC CCG ACC CCC TTG TAT GTC CCC AAA ATA AAA GAC CAA AAT CAA AGC GTT TGT CCC AGC GTC TTA ATG GCG GGA AGG GCG GAG AGA AAC AGA CCA CGC GGA CAT GGG
129076_5145374_NC_001806.2(HSV1)_51_16	/5Biosg/GGG GTG TTT GGG GGT TTA TTG GCA CCG GGG GCT AAA GGG TGG TAA CCG GAT AGC AGA TGT GAG GAA GTC GGG GCC GTT CGC CGC GAA CGG CGA TCA GAG GGT CAG TTT CTT GCG GAC CAC
129076_5145374_NC_001806.2(HSV1)_51_17	/5Biosg/CGG CCC GGC GAT GTG GGT TGC TCG TCT GGG ACC TCG GGC ATG CCC ATA CAC GCA CAA CAC GGA CGC CGC ACC GGA TGG GAC GTC GTA AGG GGG CCT GGG GTA GCT GGG TGG GGT TTG TGC
129076_5145374_NC_001806.2(HSV1)_51_18	/5Biosg/CAG AGC AAT CAG GGA CCG CAG CCA GCG CAT ACA ATC GCG CTC CCG TCC GTT TGT CCC GGG CAG TAC CAC GCC GTA CTG GTA TTC GTA CCG GCT GAG CAG GGT CTC CAG GGG GTG GTT GGG
129076_5145374_NC_001806.2(HSV1)_51_19	/5Biosg/GGG CCG CGG GGA ACG GGG TCC ACG CCA CGG TCC ACT CGG GCA AAA ACC GAG TCG GCA CGG CCC ACG GTT CTC CCA CCC ACG CGT CTG GGG TCT TGA TGG CGA TAA ATC TTA CCC CGA GCC
129076_5145374_NC_001806.2(HSV1)_51_20	/5Biosg/CGG ATT TTT TGG GCG TAT TCG AGA AAC GGC ACA CAC AGA TCC GCC GCG CCT ACC ACC CAC AAG TGG TAG AGG CGA GGG GGG CTG GGT TGG TCT CGG TGC AGC AGT CGG AAG CAC GCC ACG
129076_5145374_NC_001806.2(HSV1)_51_21	/5Biosg/GGC GTC CAC GAC CTC GGT GCT CTC CAA GGG GCT GTC CTC CGC AAA CAG GCC CGT GGT GGT GTT TGG GGG GCA GCG ACA GGA CCT AGT GCG CAC GAT CGG GCG GGT GGG TTT GGG TAA GTC
129076_5145374_NC_001806.2(HSV1)_51_22	/5Biosg/CCA TCA GCG GCT CGG CCA ACC GTC GAA GGT TGG CCG GAC GAA CGA CGA CCG GGG TAC CCA GGG GTT CTG ATG CCA AAA TGC GGC ACT GCC TAA GCA GGA AGC TCC ACA GGG CCG GGC TTG
129076_5145374_NC_001806.2(HSV1)_51_23	/5Biosg/GCG TCG ACG GAA GTC CGG GGC AGG GCG TTG TTC TGG TCA AGG AGG GTC ATT ACG TTG ACG ACA ACA ACG CCC ATG TTG GTA TAT TAC AGG CCC GTG TCC GAT TTG GGG CAC TTG CAG ATT
129076_5145374_NC_001806.2(HSV1)_51_24	/5Biosg/TTG TAA GGC CAC GCA CGG CGG GGA GAC AGG CCG ACG CGG GGG CTG CTC TAA AAA TTT AAG GGC CCT ACG GTC CAC AGA CCC GCC TTC CCG GGG GGG CCC TTG GAG CGA CCG GCA GCG GAG
129076_5145374_NC_001806.2(HSV1)_51_25	/5Biosg/GGC GTC CGG GGG AGG GGA GGG TGA TTT ACG GGG GGG TAG GTC AGG GGG TGG GTC GTC AAA CTG CCG CTC CTT AAA ACC CCG GGG CCC GTC GTT CGG GGT GCT CGT TGG TTG GCA CTC ACG
129076_5145374_NC_001806.2(HSV1)_51_26	/5Biosg/GGT GCG GCG AAT GGC CTG TCG TAA GTT TTG TCG CGT TTA CGG GGG ACA GGG CAG GAG GAA GGA GGA GGC CGT CCC GCC GGA GAC AAA GCC GTC CCG GGT GTT TCC TCA TGG CCC CTT TTA
129076_5145374_NC_001806.2(HSV1)_51_27	/5Biosg/ATA CCC CAG CCG AGG ACG CGT GCC TGG ACT CCC CGC CCC CGG AGA CCC CCA AAC CTT CCC ACA CCA CAC CAC CCA GCG AGG CCG AGC GCC TGT GTC ATC TGC AGG AGA TCC TTG CCC AGA
129076_5145374_NC_001806.2(HSV1)_51_28	/5Biosg/ATG TAC GGA AAC CAG GAC TAC CCC ATA GAG GAC GAC CCC AGC GCG GAT GCC GCG GAC GAT GTC GAC GAG GAC GCC CCG GAC GAC GTG GCC TAT CCG GAG GAA TAC GCA GAG GAG CTT TTT
129076_5145374_NC_001806.2(HSV1)_51_29	/5Biosg/TCT GCC CGG GGA CGC GAC CGG TCC CCT TAT CGG GGC CAA CGA CCA CAT CCC TCC CCC GTG TGG CGC ATC TCC CCC CGG TAT ACG ACG ACG CAG CCG GGA TGA GAT TGG GGC CAC GGG ATT
129076_5145374_NC_001806.2(HSV1)_51_30	/5Biosg/TTA CCG CGG AAG AGC TGG ACG CCA TGG ACA GGG AGG CGG CTC GAG CCA TCA GCC GCG GCG GCA AGC CCC CCT CGA CCA TGG CCA AGC TGG TGA CTG GCA TGG GCT TTA CGA TCC ACG GAG
129076_5145374_NC_001806.2(HSV1)_51_31	/5Biosg/GCG CTC ACC CCA GGA TCG GAG GGG TGT GTC TTT GAC AGC AGC CAT CCA GAT TAC CCC CAA CGG GTA ATC GTG AAG GCG GGG TGG TAC ACG AGC ACG AGC CAC GAG GCG CGA CTG CTG AGG
129076_5145374_NC_001806.2(HSV1)_51_32	/5Biosg/GCG ACT GGA CCA CCC GGC GAT CCT GCC CCT CCT GGA CCT GCA TGT CGT CTC CGG GGT CAC GTG TCT GGT CCT CCC CAA GTA CCA GGC CGA CCT GTA TAC CTA TCT GAG TAG GCG CCT GAA
129076_5145374_NC_001806.2(HSV1)_51_33	/5Biosg/ACC CAC TGG GAC GCC CGC AGA TCG CAG CGG TCT CCC GGC AGC TCC TAA GCG CCG TTG ACT ACA TTC ACC GCC AGG GCA TTA TCC ACC GCG ACA TTA AGA CCG AAA ATA TTT TTA TTA ACA
129076_5145374_NC_001806.2(HSV1)_51_34	/5Biosg/ACC CCC GAG GAC ATT TGC CTG GGG GAC TTT GGC GCC GCG TGC TTC GTG CAG GGT TCC CGA TCA AGC CCC TTC CCC TAC GGA ATC GCC GGA ACC ATC GAC ACC AAC GCC CCC GAG GTC CTG
129076_5145374_NC_001806.2(HSV1)_51_35	/5Biosg/GGC CGG GGA TCC GTA TAC CAC GAC CGT CGA CAT TTG GAG CGC CGG TCT GGT GAT CTT CGA GAC TGC CGT CCA CAA CGC GTC CTT GTT CTC GGC CCC CCG CGG CCC CAA AAG GGG CCC GTG
129076_5145374_NC_001806.2(HSV1)_51_36	/5Biosg/GCG ACA GTC AGA TCA CCC GCA TCA TCC GAC AGG CCC AGG TCC ACG TTG ACG AGT TTT CCC CGC ATC CAG AAT CGC GCC TCA CCT CGC GCT ACC GCT CCC GCG CGG CCG GGA ACA ATC GCC
129076_5145374_NC_001806.2(HSV1)_51_37	/5Biosg/CCG CCG TAC ACC CGA CCG GCC TGG ACC CGC TAC TAC AAG ATG GAC ATA GAC GTC GAA TAT CTG GTT TGC AAA GCC CTC ACC TTC GAC GGC GCG CTT CGC CCC AGC GCC GCA GAG CTG CTT
129076_5145374_NC_001806.2(HSV1)_51_38	/5Biosg/TTG TTT GCC GCT GTT TCA ACA GAA ATG ACC GCC CCC TGG GGG CGG TGC TGT TTG CGG GTT GGC ACA AAA AGA CCC CGA TCC GCG TCT GTG GTG TTT TTG GCA TCA TGT CGC AGG GCG CCA
129076_5145374_NC_001806.2(HSV1)_51_39	/5Biosg/ATG CGT GCC GTT GTT CCC ATT ATC CCA TTC CTT TTG GTT CTT GTC GGT GTA TCG GGG GTT CCC ACC AAC GTC TCC TCC ACC ACC CAA CCC CAA CTC CAG ACC ACC GGT CGT CCC TCG CAT
129076_5145374_NC_001806.2(HSV1)_51_40	/5Biosg/TGA AGC CCC CAA CAT GAC CCA GAC CGG CAC CAC CGA CTC TCC CAC CGC CAT CAG CCT TAC CAC GCC CGA CCA CAC ACC CCC CAT GCC AAG TAT TGG ACT GGA GGA GGA GGA AGA GGA GG
129076_5145375_NC_001806.2(HSV1)_52_1	/5Biosg/GAG GAA GAG GAG GAG GGG GCC GGG GAC GGC GAA CAT CTT GAG GGG GGA GAT GGG ACC CGT GAC ACC CTA CCC CAG TCC CCG GGC CCA GCC TTC CCG TTG GCT GAG GAC GTC GAG AAG GAC
129076_5145375_NC_001806.2(HSV1)_52_2	/5Biosg/AAA CCC AAC CGT CCC GTA GTC CCA TCC CCC GAT CCC AAC AAC TCC CCC GCG CGC CCC GAG ACC AGT CGC CCG AAG ACA CCC CCC ACC ATT ATC GGG CCG CTG GCA ACT CGC CCC ACG ACC
129076_5145375_NC_001806.2(HSV1)_52_3	/5Biosg/CGA CTC ACC TCA AAG GGA CGA CCC TTG GTT CCG ACG CCT CAA CAT ACC CCG CTG TTC TCG TTC CTC ACT GCC TCC CCC GCC CTG GAC ACC CTC TTC GTC GTC AGC ACC GTC ATC CAC ACC
129076_5145375_NC_001806.2(HSV1)_52_4	/5Biosg/TTA TCG TTT TTG TGT ATT GGT GCG ATG GCG ACA CAC CTG TGT GGC GGT TGG TCC AGA CGC GGG CGA CGC ACA CAC CCT AGC GTG CGT TAC GTG TGC CTG CCG TCC GAA CGC GGG TAG GGT
129076_5145375_NC_001806.2(HSV1)_52_5	/5Biosg/ATG GGG CGG GGG ATG GGG AGA GCC CAC ATG CGG AAA GCA AGA ACA ATA AAG GCG GTG GTA TCT AGT TGA TAT GCA TCT CTG GGT GTT TTT GGG GTG TGG CGG ACG CGG GGC GGT CAT TGG
129076_5145375_NC_001806.2(HSV1)_52_6	/5Biosg/ACG GGG TGC AGT TAA ATA CAT GCC CGG GAC CCA TGA AGC ATG CGC GAC TTC CGG GCC TCA GAA CCC ACC CGA AAC GGC CAA CGG ACG TCT GAG CCA GGC CTG GCT ATC CGG AGA AAC AGC
129076_5145375_NC_001806.2(HSV1)_52_7	/5Biosg/ACA CGA CTT GGC GTT CTG TGT GTC GCG ATG TCT CTG CGC GCA GTC TGG CAT CTG GGG CTT TTG GGA AGC CTC GTG GGG GCT GTT CTT GCC GCC ACC CAT CGG GGA CCT GCG GCC AAC ACA
129076_5145375_NC_001806.2(HSV1)_52_8	/5Biosg/ACG GAC CCC TTA ACG CAC GCC CCA GTG TCC CCT CAC CCC AGC CCC CTG GGG GGC TTT GCC GTC CCC CTC GTA GTC GGT GGG CTG TGC GCC GTA GTC CTG GGG GCG GCA TGT CTG CTT GAG
129076_5145375_NC_001806.2(HSV1)_52_9	/5Biosg/CTC CTG CGT CGT ACG TGC CGC GGG TGG GGG CGT TAC CAT CCC TAC ATG GAC CCA GTT GTC GTA TAA TTT CCC CCC CCC CCC CCC TTC TCC GCG TGG GTG ATG TCG GGT CCA AAC TCC CGA
129076_5145375_NC_001806.2(HSV1)_52_10	/5Biosg/CAC CAC CAG CTG GCA TGG TAT AAA TCA CCG GTG CGC CCC CCA AAC CAT GTC CGG CAG GGG GAT GGG GGG GCG AAT GCG GAG GGC ACC CAA CAA CAC CGG GCT AAC CAG GAA ATC CGT GGC
129076_5145375_NC_001806.2(HSV1)_52_11	/5Biosg/CCC GGC CCC CAA TAA AGA TCG CGG TAG CCC GGC CGT GTG ACA CTA TCG TCC ATA CCG ACC ACA CCG ACG AAT CCC CCA AGG GGG AGG GGC CAT TTT ACG AGG AGG AGG GGT ATA ACA AAG
129076_5145375_NC_001806.2(HSV1)_52_12	/5Biosg/TCT GTC TTT AAA AAG CAG GGG TTA GGG AGT TGT TCG GTC ATA AGC TTC AGC GCG AAC GAC CAA CTA CCC CGA TCA TCA GTT ATC CTT AAG GTC TCT TTT GTG TGG TGC GTT CCG GTA TGG
129076_5145375_NC_001806.2(HSV1)_52_13	/5Biosg/GGG GGG CTG CCG CCA GGT TGG GGG CCG TGA TTT TGT TTG TCG TCA TAG TGG GCC TCC ATG GGG TCC GCG GCA AAT ATG CCT TGG TGG ATG CCT CTC TCA AGA TGG CCG ACC CCA ATC GCT
129076_5145375_NC_001806.2(HSV1)_52_14	/5Biosg/TTC GCG GCA AAG ACC TTC CGG TCC TGG ACC AGC TGA CCG ACC CTC CGG GGG TCC GGC GCG TGT ACC ACA TCC AGG CGG GCC TAC CGG ACC CGT TCC AGC CCC CCA GCC TCC CGA TCA CGG
129076_5145375_NC_001806.2(HSV1)_52_15	/5Biosg/TTT ACT ACG CCG TGT TGG AGC GCG CCT GCC GCA GCG TGC TCC TAA ACG CAC CGT CGG AGG CCC CCC AGA TTG TCC GCG GGG CCT CCG AAG ACG TCC GGA AAC AAC CCT ACA ACC TGA CCA
129076_5145375_NC_001806.2(HSV1)_52_16	/5Biosg/TCG CTT GGT TTC GGA TGG GAG GCA ACT GTG CTA TCC CCA TCA CGG TCA TGG AGT ACA CCG AAT GCT CCT ACA ACA AGT CTC TGG GGG CCT GTC CCA TCC GAA CGC AGC CCC GCT GGA ACT
129076_5145375_NC_001806.2(HSV1)_52_17	/5Biosg/ACT ATG ACA GCT TCA GCG CCG TCA GCG AGG ATA ACC TGG GGT TCC TGA TGC ACG CCC CCG CGT TTG AGA CCG CCG GCA CGT ACC TGC GGC TCG TGA AGA TAA ACG ACT GGA CGG AGA TTA
129076_5145375_NC_001806.2(HSV1)_52_18	/5Biosg/CAC AGT TTA TCC TGG AGC ACC GAG CCA AGG GCT CCT GTA AGT ACG CCC TCC CGC TGC GCA TCC CCC CGT CAG CCT GCC TCT CCC CCC AGG CCT ACC AGC AGG GGG TGA CGG TGG ACA GCA
129076_5145375_NC_001806.2(HSV1)_52_19	/5Biosg/TCG GGA TGC TGC CCC GCT TCA TCC CCG AGA ACC AGC GCA CCG TCG CCG TAT ACA GCT TGA AGA TCG CCG GGT GGC ACG GGC CCA AGG CCC CAT ACA CGA GCA CCC TGC TGC CCC CGG AGC
129076_5145375_NC_001806.2(HSV1)_52_20	/5Biosg/TGT CCG AGA CCC CCA ACG CCA CGC AGC CAG AAC TCG CCC CGG AAG ACC CCG AGG ATT CGG CCC TCT TGG AGG ACC CCG TGG GGA CGG TGG CGC CGC AAA TCC CAC CAA ACT GGC ACA TAC
129076_5145375_NC_001806.2(HSV1)_52_21	/5Biosg/CGT CGA TCC AGG ACG CCG CGA CGC CTT ACC ATC CCC CGG CCA CCC CGA ACA ACA TGG GCC TGA TCG CCG GCG CGG TGG GCG GCA GTC TCC TGG CAG CCC TGG TCA TTT GCG GAA TTG TGT
129076_5145375_NC_001806.2(HSV1)_52_22	/5Biosg/ACT GGA TGC GCC GCC ACA CTC AAA AAG CCC CAA AGC GCA TAC GCC TCC CCC ACA TCC GGG AAG ACG ACC AGC CGT CCT CGC ACC AGC CCT TGT TTT ACT AGA TAC CCC CCC TTA ATG GGT
129076_5145375_NC_001806.2(HSV1)_52_23	/5Biosg/GCG GGG GGG TCA GGT CTG CGG GGT TGG GAT GGG ACC TTA ACT CCA TAT AAA GCG AGT CTG GAA GGG GGG AAA GGT GGA CAG TCG ATA AGT CGG TAG CGG GGG ACG CGC ACC TGT TCC GCC
129076_5145375_NC_001806.2(HSV1)_52_24	/5Biosg/TGT CGC ACC CAC AGC TTT TTT TGC GAA CCG TCC CGT TCC GGG ATG CCG TGC CGC CCG TTG CAG GGC CTG GTG CTC GTG GGC CTC TGG GTC TGT GCC ACC AGC CTG GTT GTC CGT GGC CCC
129076_5145375_NC_001806.2(HSV1)_52_25	/5Biosg/ACG GTC AGT CTG GTA TCA AAC TCA TTT GTG GAC GCC GGG GCC TTG GGG CCC GAC GGC GTA GTG GAG GAA GAC CTG CTT ATT CTC GGG GAG CTT CGC TTT GTG GGG GAC CAG GTC CCC CAC
129076_5145375_NC_001806.2(HSV1)_52_26	/5Biosg/ACC ACC TAC TAC GAT GGG GGC GTA GAG CTG TGG CAC TAC CCC ATG GGA CAC AAA TGC CCA CGG GTC GTG CAT GTC GTC ACG GTG ACC GCG TGC CCA CGT CGC CCC GCC GTG GCA TTC GCC
129076_5145375_NC_001806.2(HSV1)_52_27	/5Biosg/CTG TGT CGC GCG ACC GAC AGC ACT CAC AGC CCC GCA TAT CCC ACC CTG GAG CTC AAT CTG GCC CAA CAG CCG CTT TTG CGG GTC CAG AGG GCA ACG CGG GAC TAT GCC GGG GTG TAC GTG
129076_5145375_NC_001806.2(HSV1)_52_28	/5Biosg/TTA CGC GTA TGG GTC GGT GAC GCG CCA AAC GCC AGC CTG TTT GTC CTG GGG ATG GCC ATA GCC GCC GAA GGG ACT CTG GCG TAC AAC GGC TCG GCC TAT GGC TCC TGC GAC CCG AAA CTG
129076_5145375_NC_001806.2(HSV1)_52_29	/5Biosg/CTT CCG TCT TCG GCC CCG CGT CTG GCC CCG GCG AGC GTA TAC CAA CCC GCC CCT AAC CAG GCC TCC ACC CCC TCG ACC ACC ACC TCC ACC CCC TCG ACC ACC ATC CCC GCT CCC TCG ACC
129076_5145375_NC_001806.2(HSV1)_52_30	/5Biosg/ACC ATC CCC GCT CCC CAA GCA TCG ACC ACG CCC TTC CCC ACG GGA GAT CCA AAA CCA CAA CCT CCC GGG GTC AAC CAC GAA CCC CCA TCT AAT GCC ACG CGA GCG ACC CGC GAC TCG CGA
129076_5145375_NC_001806.2(HSV1)_52_31	/5Biosg/TAC GCG CTA ACG GTG ACC CAG ATA ATC CAG ATA GCC ATC CCC GCG TCC ATC ATA GCC CTG GTG TTT CTG GGG AGC TGT ATT TGC TTT ATA CAC AGA TGT CAA CGC CGC TAC CGA CGC TCC
129076_5145375_NC_001806.2(HSV1)_52_32	/5Biosg/CGT CGC CCG ATT TAC AGC CCC CAG ATG CCC ACG GGC ATC TCA TGC GCG GTG AAC GAA GCG GCC ATG GCC CGC CTC GGA GCC GAG CTC AAA TCG CAT CCG AGC ACC CCC CCC AAA TCC CGG
129076_5145375_NC_001806.2(HSV1)_52_33	/5Biosg/CGC CGG TCG TCA CGC ACG CCA ATG CCC TCC CTG ACG GCC ATC GCC GAA GAG TCG GAG CCC GCT GGG GCG GCT GGG CTT CCG ACG CCC CCC GTG GAC CCC ACG ACA CCC ACC CCA ACG CCT
129076_5145375_NC_001806.2(HSV1)_52_34	/5Biosg/CCC CTG TTG GTA TAG GTC CAC GGC CAC TGG CCG GGA GCA CCA CAT AAC CGA CCG CAG TCC CTG AGT TGG GAA TAA ACC GGT ATT ATT TAC CTA TAT CCG TGT ATG TCG ATT TCT TTC CCC
129076_5145375_NC_001806.2(HSV1)_52_35	/5Biosg/CCC TCC CCG GAA ACC AAA GAA GGA AGC AAA GAA TGG ATG GGA GGA GTT CAG GAA GCC GGG GAG AGG GCC CGC GGC GCA TTT AAG GCG TTG TTG TGT TGA CTT TGC CTC TTC TGG CGG GTT
129076_5145375_NC_001806.2(HSV1)_52_36	/5Biosg/GGT GCG GTG CTG TTT GTT GGG CTC CCA TTT TAC CCG AAG ATC GGC TGC TAT CCC CGG GAC ATG GAT CGC GGG GCG GTG GTG GGG TTT CTT CTC GGT GTT TGT GTT GTA TCG TGC TTG GCG
129076_5145375_NC_001806.2(HSV1)_52_37	/5Biosg/GGA ACG CCC AAA ACG TCC TGG AGA CGG GTG AGT GTC GGC GAG GAC GTT TCG TTG CTT CCA GCT CCG GGG CCT ACG GGG CGC GGC CCG ACC CAG AAA CTA CTA TGG GCC GTG GAA CCC CTG
129076_5145375_NC_001806.2(HSV1)_52_38	/5Biosg/GAT GGG TGC GGC CCC TTA CAC CCG TCG TGG GTC TCG CTG ATG CCC CCC AAG CAG GTG CCC GAG ACG GTC GTG GAT GCG GCG TGC ATG CGC GCT CCG GTC CCG CTG GCG ATG GCG TAC GCC
129076_5145375_NC_001806.2(HSV1)_52_39	/5Biosg/CCC CCG GCC CCA TCT GCG ACC GGG GGT CTA CGA ACG GAC TTC GTG TGG CAG GAG CGC GCG GCC GTG GTT AAC CGG AGT CTG GTT ATT CAC GGG GTC CGA GAG ACG GAC AGC GGC CTG TAT
129076_5145375_NC_001806.2(HSV1)_52_40	/5Biosg/ACC CTG TCC GTG GGC GAC ATA AAG GAC CCG GCT CGC CAA GTG GCC TCG GTG GTC CTG GTG GTG CAA CCG GCC CCA GTT CCG ACC CCA CCC CCG ACC CCA GCC GAT TAC GAC GAG GAT GAC
129076_5145376_NC_001806.2(HSV1)_53_1	/5Biosg/AAT GAC GAG GGC GAG GAC GAA AGT CTC GCC GGC ACT CCC GCC AGC GGG ACC CCC CGG CTC CCG CCT CCC CCC GCC CCC CCG AGG TCT TGG CCC AGC GCC CCC GAA GTC TCA CAT GTG CGT
129076_5145376_NC_001806.2(HSV1)_53_2	/5Biosg/TGG GGT GAC CGT GCG TAT GGA GAC TCC GGA AGC TAT CCT GTT TTC CCC CGG GGA GAC GTT CAG CAC GAA CGT CTC CAT CCA TGC CAT CGC CCA CGA CGA CCA GAC CTA CTC CAT GGA CGT
129076_5145376_NC_001806.2(HSV1)_53_3	/5Biosg/TCG TCT GGT TGA GGT TCG ACG TGC CGA CCT CGT GTG CCG AGA TGC GAA TAT ACG AAT CGT GTC TGT ATC ACC CGC AGC TCC CAG AAT GTC TGT CCC CGG CCG ACG CGC CGT GCG CCG CGA
129076_5145376_NC_001806.2(HSV1)_53_4	/5Biosg/AGT ACG TGG ACG TCT CGC CTG GCC GTC CGC AGC TAC GCG GGG TGT TCC AGA ACA AAC CCC CCA CCG CGC TGT TCG GCC GAG GCT CAC ATG GAG CCC GTC CCG GGG CTG GCG TGG CAG GCG
129076_5145376_NC_001806.2(HSV1)_53_5	/5Biosg/GGC CTC CGT CAA TCT GGA GTT CCG GGA CGC GTC CCC ACA ACA CTC CGG CCT GTA TCT GTG TGT GGT GTA CGT CAA CGA CCA TAT TCA CGC CTG GGG CCA CAT TAC CAT CAG CAC CGC GGC
129076_5145376_NC_001806.2(HSV1)_53_6	/5Biosg/CGC AGT ACC GGA ACG CGG TGG TGG AAC AGC CCC TCC CAC AGC GCG GCG CGG ATT TGG CCG AGC CCA CCC ACC CGC ACG TCG GGG CCC CTC CCC ACG CGC CCC CAA CCC ACG GCG CCC TGC
129076_5145376_NC_001806.2(HSV1)_53_7	/5Biosg/CGG TTA GGG GCG GTG ATG GGG GCC GCC CTG CTG CTG TCT GCA CTG GGG TTG TCG GTG TGG GCG TGT ATG ACC TGT TGG CGC AGG CGT GCC TGG CGG GCG GTT AAA AGC AGG GCC TCG GGT
129076_5145376_NC_001806.2(HSV1)_53_8	/5Biosg/TAA GGG GCC CAC GTA CAT TCG CGT GGC CGA CAG CGA GCT GTA CGC GGA CTG GAG CTC GGA CAG CGA GGG AGA ACG CGA CCA GGT CCC GTG GCT GGC CCC CCC GGA GAG ACC CGA CTC TCC
129076_5145376_NC_001806.2(HSV1)_53_9	/5Biosg/CCT CCA CCA ATG GAT CCG GCT TTG AGA TCT TAT CAC CAA CGG CTC CGT CTG TAT ACC CCC GTA GCG ATG GGC ATC AAT CTC GCC GCC AGC TCA CAA CCT TTG GAT CCG GAA GGC CCG ATC
129076_5145376_NC_001806.2(HSV1)_53_10	/5Biosg/CGC CGT TAC TCC CAG GCC TCC GAT TCG TCC GTC TTC TGG TAA GGC GCC CCA TCC CGA GGC CCC ACG TCG GTC GCC GAA CTG GGC GAC CGC CGG CGA GGT GGA CGT CGG AGA CGA GCT AAT
129076_5145376_NC_001806.2(HSV1)_53_11	/5Biosg/TCG CGA TTT CCG ACG AAC GCG GAC CCC CCC GAC ATG ACC GCC CGC CCC TCG CCA CGT CGA CCG CGC CCT CGC CAC ACC CGC GAC CCC CGG GCT ACA CGG CCG TTG TCT CCC CGA TGG CCC
129076_5145376_NC_001806.2(HSV1)_53_12	/5Biosg/CTC CAG GCT GTC GAC GCC CCC TCC CTG TTT GTC GCC TGG CTG GCC GCT CGG TGG CTC CGG GGG GCT TCC GGC CTG GGG GCC GTC CTG TGT GGG ATT GCG TGG TAT GTG ACG TCA ATT GCC
129076_5145376_NC_001806.2(HSV1)_53_13	/5Biosg/CCG AGG CGC ATA AAG GGC CGG TGG TCC GCC TAG CCG CAG CAA ATT AAA AAT CGT GAG TCA CAG CGA CCG CAA CTT CCC ACC CGG AGC TTT CTT CCG GCC TCG ATG ACG TCC CGG CTC TCC
129076_5145376_NC_001806.2(HSV1)_53_14	/5Biosg/CGA TCC CAA CTC CTC AGC GCG ATC CGA CAT GTC CGT GCC GCT TTA TCC CAC GGC CTC GCC AGT TTC GGT CGA AGC CTA CTA CTC GGA AAG CGA AGA CGA GGC GGC CAA CGA CTT CCT CGT
129076_5145376_NC_001806.2(HSV1)_53_15	/5Biosg/TAC GCA TGG GCC GCC AAC AGT CGG TAT TAA GGC GTC GAC GCA GAC GCA CCC GCT GCG TCG GCA TGG TGA TCG CCT GTC TCC TCG TGG CCG TTC TGT CGG GCG GAT TTG GGG CGC TCC TGA
129076_5145376_NC_001806.2(HSV1)_53_16	/5Biosg/ATG TGG CTG CTC CGC TAA AAG ACC GCA TCG ACA CGC GCG TCC TTC TTG TCG TCT CTC TTC CCC CCC ATC ACC CCG CAA TTT GCA CCC AGC CTT TAA CTA CAT TAA ATT GGG TTC GAT TGG
129076_5145376_NC_001806.2(HSV1)_53_17	/5Biosg/GCA ATG TTG TCT CCC GGT TGA TTT TTG GGT GGG TGG GGA GTG GGT GGG TGG GGA GTG GGT GGG TGG GGA GTG GGT GGG TGG GGA GTG GGT GGG TGG GGA GTG GGT GGG TGG GGA GTG GGT
129076_5145376_NC_001806.2(HSV1)_53_18	/5Biosg/TGG GTG GGG AGT GGG TGG GTG GGG AGT GGG TGG GTG GGG AGT GGG TGG GTG GGG AGT GGC AAG GAA GAA ACA AGC CCG ACC ACC AGA CAG AAA ATG TAA CCA TAC CCA AAC CGA CTC TGG
129076_5145376_NC_001806.2(HSV1)_53_19	/5Biosg/GGG GCT GTT TGT GGG GTC GGA ACC ATA GGA TGA ACA AAC CAC CCC GTA CCA CCC GCA CCC AAG GGT GCG GGT GGC TCA TCG GCA TCT GTC CGG TAT GGG TTG TTC CCC ACC CAC TCG CGT
129076_5145376_NC_001806.2(HSV1)_53_20	/5Biosg/TTC GGA CGT CTT AGA ATC ATG GCG GTT TTC TAT GCC GAC ATC GGT TTT CTC CCC CGC AAT AAG ACA CGA TGC GAT AAA ATC TGT TTG TAA AAT TTA TTA AGG GTA CAA ATT GCC CTA GCA
129076_5145376_NC_001806.2(HSV1)_53_21	/5Biosg/ACA GGG GTG GGG TTA GGG CCG GGT CCC CAC ACC CAA ACG CAC CAA ACA GAT GCA GGC AGT GGG TCG AGT ACA GCC CCG CGT ACG AAC ACG TCG ATG CGT GTG TCA GAC AGC ACC AGA AAG
129076_5145376_NC_001806.2(HSV1)_53_22	/5Biosg/GCA CAG GCC ATC AAC AGG TCG TGC ATG TGT CGG TGG GTT TGG ACG CGG GGG GCC ATG GTG GTG ATA AAG TTA ATG GCC GCC GTC CGC CAG GGC CAC AGG GGC GAC GTC TCT TGG TTG GCC
129076_5145376_NC_001806.2(HSV1)_53_23	/5Biosg/CCG GAG CCA CTG GGT GTG GAC CAG CCG CGC GTG GCG GCC CAA CAT GGC CCC TGT AGC CGG GGG CGG GGG ATC GCG CAC GTT TGC AGC GCA CAT GCG AGA CAC CTC GAC CAC GGT TCG AAA
129076_5145376_NC_001806.2(HSV1)_53_24	/5Biosg/AGA AGG CCC GGT GGT CCG CGG GCA ACA TCA CCA GGT GCG CAA GCG CCC GGG CGT CCA GAG GGT AGA GCC CTG AGT CAT CCG AGG TTG GCT CAT CGC CCG GGT CTT GCC GCA AGT GCG TGT
129076_5145376_NC_001806.2(HSV1)_53_25	/5Biosg/TGG GTT GGG CTT CCG GTG GGC GGG ACG CGA ACC GCG GTG TGG ATC CCG ACG CGG GCC CGA GCG TAT GCT CCA TGT TGT GGG GAG AAG GGG TCT GGG CTC GCC AGG GGG GCA TAC TTG CCC
129076_5145376_NC_001806.2(HSV1)_53_26	/5Biosg/CGG GCT ATA CAG ACC CGC GAG CCG TAC GTG GTT CGC GGG GGG TGC GTG GGG TCC GGG GCT CCC GGG GAG ACC GGG GCT CCC GGG GAG ACC GGG GCT CCC TGG GAG ACC GGG GTT GTC GTG
129076_5145376_NC_001806.2(HSV1)_53_27	/5Biosg/GGA TCC CTG GGG TCA CGC GGT ACC CTG GGG TCT CTG GGA GCT CGC GGT ACT CTG GGT TCC CTA GGT TCT CGG GGT GGT CGC GGA ACC CGG GGC TCC CGG GGA ACA CGC GGT GTC CTG GGG
129076_5145376_NC_001806.2(HSV1)_53_28	/5Biosg/GAT TGT TGG CGG TCG GAC GGC TTC AGA TGG CTT CGA GAT CGT AGT GTC CGC ACC GAC TCG TAG TAG ACC CGA ATC TCC ACA TTG CCC CGC CGC TTG ATC ATT ATC ACC CCG TTG CGG GGG
129076_5145376_NC_001806.2(HSV1)_53_29	/5Biosg/GTC CGG AGA TCA TGC GCG GGT GTC CTC GAG GTG CGT GAA CAC CTC TGG GGT GCA TGC CGG CGG ACG GCA CGC CTT TTA AGT AAA CAT CTG GGT CGC CCG GCC CAA CTG GGG CCG GGG GTT
129076_5145376_NC_001806.2(HSV1)_53_30	/5Biosg/TGG GTC TGG CTC ATC TCG AGA GCC ACG GGG GGG AAC CAC CCT CCG CCC AGA GAC TCG GGT GAT GGT CGT ACC CGG GAC TCA ACG GGT TAC CGG ATT ACG GGG ACT GTC GGT CAC GGT CCC
129076_5145376_NC_001806.2(HSV1)_53_31	/5Biosg/CGC CGG TTC TTC GAT GTG CCA CAC CCA AGG ATG CGT TGG GGG CGA TTT CGG GCA GCA GCC CGG GAG AGC GCA GCA GGG GAC GCT CCG GGT CGT GCA CGG CGG TTC TGG CCG CCT CCC GGT
129076_5145376_NC_001806.2(HSV1)_53_32	/5Biosg/TCC TCA CGC CCC CTT TTA TTG ATC TCA TCG CGT ACG TCG GCG TAC GTC CTG GGC CCA ACC CGC ATG GTG TCC AGG AAG GTG TCC GCC ATT TCC AGG GCC CAC GAC ATG CTC CCC CCC GAC
129076_5145376_NC_001806.2(HSV1)_53_33	/5Biosg/CGA GCA GGA AGC GGT CCA CGC AAC GGT CGC CGC CGG TCG CCT CGA CGA GGA CGT TCC TCC TGC GGG AAG GCA CGA ACG CGG GTG AGC CCC CTC CTC CGC CCC CGC GTC CCC CCT CCT CCG
129076_5145376_NC_001806.2(HSV1)_53_34	/5Biosg/GCC CCC GCG TCC CCC CTC CTC CGC CCC CGC GTC CCC CCT CCT CCG CCC CCG CGT CCC CCC TCC TCC GCC CCC GCG TCC CCC CCT CCT CCG CCC ACC CAA GGT GCT TAC CCG TGC AAA AAA
129076_5145376_NC_001806.2(HSV1)_53_35	/5Biosg/AGG CGG ACC GGT GGG TTT CTG TCG TCG GAG GCC CCC GGG GTG CGT CCC CTG TGT TTC GTG GGT GGG GTG GGC GGG TCT TTC CCC CCC GCG TCC GCG TGT CCC TTT CCG ATG CGA TCC CGA
129076_5145377_NC_001806.2(HSV1)_54_1	/5Biosg/GTG CTC CGC AGC CGC TCC CGT CGT TCG TGG CCG GCG CCG TCT GCG GGC GTC GGT CGC GCC GGG CCT TTA TGT GCG CCG GAG AGA CCC GCC CCC CGC CGC CCG GGC CCG CCC CCG GGG CCG
129076_5145377_NC_001806.2(HSV1)_54_2	/5Biosg/GCC CCC GGG GCC GGC GCG GAG TCG GGC ACG GCG CCA GTG CTC GCA CTT CGC CCT AAT AAT ATA TAT ATA TTG GGA CGA AGT GCG AAC GCT TCG CGT TCT CAC TTC TTT TAC CCG GCG GCC
129076_5145377_NC_001806.2(HSV1)_54_3	/5Biosg/TTA CCC GGC GGC CCC GCC CCC TTG GGG CGG TCC CGC CCG CCG GCC AAT GGG GGG GCG GCA AGG CGG GCG GCC CTT GGG CCG CCC GCC GTC CCG TTG GTC CCG GCG TCC GGC GGG CGG GAC
129076_5145378_NC_001806.2(HSV1)_55_1	/5Biosg/ACG GCC AAC GGG CGC GCG GGG CTC GTA TCT CAT TAC CGC CGA ACC GGG AAG TCG GGG CCC GGG CCC CGC CCC CTG CCC GTT CCT CGT TAG CAT GCG GAA CGG AAG CGG AAA CCG CCG GAT
129076_5145378_NC_001806.2(HSV1)_55_2	/5Biosg/CGG GCG GTA ATG AGA TGC CAT GCG GGG CGG GGC GCG GAC CCA CCC GCC CTC GCG CCC CGC CCA TGG CAG ATG GCG CGG ATG GGC GGG GCC GGG GGT TCG ACC AAC GGG CCG CGG CCA CGG
129076_5145378_NC_001806.2(HSV1)_55_3	/5Biosg/GCC CCC GGC GTG CCG GCG TCG GGG CGG GGT CGT GCA TAA TGG AAT TCC GTT CGG GGT GGG CCC GCC GGG GGG GCG GGG GGC CGG CGG CCT CCG CTG CTC CTC CTT CCC GCC GGC CCC TGG
129076_5145378_NC_001806.2(HSV1)_55_4	/5Biosg/GAC TAT ATG AGC CCG AGG ACG CCC CGA TCG TCC ACA CGG AGC GCG GCT GCC GAC ACG GAT CCA CGA CCC GAC GCG GGA CCG CCA GAG ACA GAC CGT CAG ACG CTC GCC GCG CCG GGA CGC
129076_5145378_NC_001806.2(HSV1)_55_5	/5Biosg/CGA TAC GCG GAC GAA GCG CGG GAG GGG GAT CGG CCG TCC CTG TCC TTT TTC CCA CCC AAG CAT CGA CCG GTC CGC GCT AGT TCC GCG TCG ACG GCG GGG GTC GTC GGG GTC CGT GGG TCT
129076_5145378_NC_001806.2(HSV1)_55_6	/5Biosg/CGC CCC CTC CCC CCA TCG AGA GTC CGT AGG TGA CCT ACC GTG CTA CGT CCG CCG TCG CAG CCG TAT CCC CGG AGG ATC GCC CCG CAT CGG CGA TGG CGT CGG AGA ACA AGC AGC GCC CCG
129076_5145378_NC_001806.2(HSV1)_55_7	/5Biosg/GCT CCC CGG GCC CCA CCG ACG GGC CGC CGC CCA CCC CGA GCC CAG ACC GCG ACG AGC GGG GGG CCC TCG GGT GGG GCG CGG AGA CGG AGG AGG GCG GGG ACG ACC CCG ACC ACG ACC CC
129076_5145379_NC_001806.2(HSV1)_56_1	/5Biosg/CCC GGC GGG ACG GGA GGG CCC CCG CGG CGG GCA CCG ACG CCG GCG AGG ACG CCG GGG ACG CCG TCT CGC CGC GAC AGC TGG CTC TGC TGG CCT CCA TGG TAG AGG AGG CCG TCC GGA CGA
129076_5145380_NC_001806.2(HSV1)_57_1	/5Biosg/GCC CGG GGC CGC GAA CGG GAG GCC CCG CTA CGC GGC GCG TAT CCG GAC CCC ACG GAC CGC CTG TCG CCG CGC CCG CCG GCC CAG CCG CCG CGG AGA CGT CGT CAC GGC CGG TGG CGG CCA
129076_5145380_NC_001806.2(HSV1)_57_2	/5Biosg/GTC ACG GCC GGT GGC GGC CAT CGG CGT CAT CGA CCT CGT CGG ACT CCG GGT CCT CGT CCT CGT CGT CCG CAT CCT CTT CGT CCT CGT CGT CCG ACG AGG ACG AGG ACG ACG ACG GCA ACG
129076_5145380_NC_001806.2(HSV1)_57_3	/5Biosg/CGA GGA CGA CGA CGG CAA CGA CGC GGC CGA CCA CGC ACG CGA GGC GCG GGC CGT CGG GCG GGG TCC GTC GAG CGC GGC GCC GGC AGC CCC CGG GCG GAC GCC GCC CCC GCC CGG GCC ACC
129076_5145381_NC_001806.2(HSV1)_58_1	/5Biosg/CGA GGC CGC GCC CAA GCC CCG GGC GGC GGC GAG GAC CCC CGC GGC CTC CGC GGG CCG CAT CGA GCG CCG CCG GGC CCG CGC GGC GGT GGC CGG CCG CGA CGC CAC GGG CCG CTT CAC GGC
129076_5145381_NC_001806.2(HSV1)_58_2	/5Biosg/CGG GCA GCC CCG GCG GGT CGA GCT GGA CGC CGA CGC GGC CTC CGG CGC CTT CTA CGC GCG CTA TCG CGA CGG GTA CGT CAG CGG GGA GCC GTG GCC CGG CGC CGG GCC CCC GCC CCC GGG
129076_5145381_NC_001806.2(HSV1)_58_3	/5Biosg/GCG GGT GCT GTA CGG CGG CCT GGG CGA CAG CCG CCC GGG CCT CTG GGG GGC GCC CGA GGC GGA GGA GGC GCG ACG CCG GTT CGA GGC CTC GGG CGC CCC GGC GGC CGT GTG GGC GCC CGA
129076_5145381_NC_001806.2(HSV1)_58_4	/5Biosg/GCT GGG CGA CGC CGC GCA GCA GTA CGC CCT GAT CAC GCG GCT GCT GTA CAC CCC GGA CGC GGA GGC CAT GGG GTG GCT CCA GAA CCC GCG CGT GGT CCC CGG GGA CGT GGC GCT GGA CCA
129076_5145381_NC_001806.2(HSV1)_58_5	/5Biosg/GGC CTG CTT CCG GAT CTC GGG CGC CGC GCG CAA CAG CAG CTC CTT CAT CAC CGG CAG CGT GGC GCG GGC CGT GCC CCA CCT GGG CTA CGC CAT GGC GGC CGG CCG CTT CGG CTG GGG CCT
129076_5145381_NC_001806.2(HSV1)_58_6	/5Biosg/GGC GCA CGC GGC GGC CGC CGT GGC CAT GAG CCG CCG ATA CGA CCG CGC GCA GAA GGG CTT CCT GCT GAC CAG CCT GCG CCG CGC CTA CGC GCC CCT GTT GGC GCG CGA GAA CGC GGC GCT
129076_5145381_NC_001806.2(HSV1)_58_7	/5Biosg/GAC GGG GGC CGC GGG GAG CCC CGG CGC CGG CGC AGA TGA CGA GGG GGT CGC CGC CGT CGC CGC CGC CGC ACC GGG CGA GCG CGC GGT GCC CGC CGG GTA CGG CGC CGC GGG GAT CCT CGC
129076_5145381_NC_001806.2(HSV1)_58_8	/5Biosg/CGC CCT GGG GCG GCT GTC CGC CGC GCC CGC CTC CCC CGC GGG GGG CGA CGA CCC CGA CGC CGC CCG CCA CGC CGA CGC CGA CGA CGA CGC CGG GCG CCG CGC CCA GGC CGG CCG CGT GGC
129076_5145381_NC_001806.2(HSV1)_58_9	/5Biosg/CGT CGA GTG CCT GGC CGC CTG CCG CGG GAT CCT GGA GGC GCT GGC CGA GGG CTT CGA CGG CGA CCT GGC GGC CGT CCC GGG GCT GGC CGG GGC CCG GCC CGC CAG CCC CCC GCG GCC GGA
129076_5145381_NC_001806.2(HSV1)_58_10	/5Biosg/GGG ACC CGC GGG CCC CGC TTC CCC GCC GCC GCC GCA CGC CGA CGC GCC CCG CCT GCG CGC GTG GCT GCG CGA GCT GCG GTT CGT GCG CGA CGC GCT GGT GCT CAT GCG CCT GCG CGG GGA
129076_5145381_NC_001806.2(HSV1)_58_11	/5Biosg/CCT GCG CGT GGC CGG CGG CAG CGA GGC CGC CGT GGC CGC CGT GCG CGC CGT GAG CCT GGT CGC CGG GGC CCT GGG CCC CGC GCT GCC GCG GGA CCC GCG CCT GCC GAG CTC CGC GGC CGC
129076_5145381_NC_001806.2(HSV1)_58_12	/5Biosg/CGC CGC CGC GGA CCT GCT GTT TGA CAA CCA GAG CCT GCG CCC CCT GCT GGC GGC GGC GGC CAG CGC ACC GGA CGC CGC CGA CGC GCT GGC GGC CGC CGC CGC CTC CGC CGC GCC GCG GGA
129076_5145381_NC_001806.2(HSV1)_58_13	/5Biosg/GGG GCG CAA GCG CAA GAG TCC CGG CCC GGC CCG GCC GCC CGG AGG CGG CGG CCC GCG ACC CCC GAA GAC GAA GAA GAG CGG CGC GGA CGC CCC CGG CTC GGA CGC CCG CGC CCC CCT CCC
129076_5145381_NC_001806.2(HSV1)_58_14	/5Biosg/CGC GCC CGC GCC CCC CTC CAC GCC CCC GGG GCC CGA GCC CGC CCC CGC CCA GCC CGC GGC GCC CCG GGC CGC CGC GGC GCA GGC CCG CCC GCG CCC CGT GGC GCT GTC GCG CCG GCC CGC
129076_5145381_NC_001806.2(HSV1)_58_15	/5Biosg/CGA GGG CCC CGA CCC CCT GGG CGG CTG GCG GCG GCA GCC CCC GGG GCC CAG CCA CAC GGC GGC GCC CGC GGC CGC CGC CCT GGA GGC CTA CTG CTC CCC GCG CGC CGT GGC CGA GCT CAC
129076_5145381_NC_001806.2(HSV1)_58_16	/5Biosg/GGA CCA CCC GCT GTT CCC CGT CCC CTG GCG ACC GGC CCT CAT GTT TGA CCC GCG GGC CCT GGC CTC GAT CGC CGC GCG GTG CGC CGG GCC CGC CCC CGC CGC CCA GGC CGC GTG CGG CGG
129076_5145381_NC_001806.2(HSV1)_58_17	/5Biosg/CGG CGA CGA CGA CGA TAA CCC CCA CCC CCA CGG GGC CGC CGG GGG CCG CCT CTT TGG CCC CCT GCG CGC CTC GGG CCC GCT GCG CCG CAT GGC GGC CTG GAT GCG CCA GAT CCC CGA CCC
129076_5145381_NC_001806.2(HSV1)_58_18	/5Biosg/CGA GGA CGT GCG CGT GGT GGT GCT GTA CTC GCC GCT GCC GGG CGA GGA CCT GGC CGG CGG CGG GGC CTC GGG GGG GCC GCC GGA GTG GTC CGC CGA GCG CGG CGG GCT GTC CTG CCT GCT
129076_5145381_NC_001806.2(HSV1)_58_19	/5Biosg/GGC GGC CCT GGC CAA CCG GCT GTG CGG GCC GGA CAC GGC CGC CTG GGC GGG CAA CTG GAC CGG CGC CCC CGA CGT GTC GGC GCT GGG CGC ACA GGG CGT GCT GCT GCT GTC CAC GCG GGA
129076_5145381_NC_001806.2(HSV1)_58_20	/5Biosg/CCT GGC CTT CGC CGG GGC CGT GGA GTT TCT GGG GCT GCT CGC CAG CGC CGG CGA CCG GCG GCT CAT CGT GGT CAA CAC CGT GCG CGC CTG CGA CTG GCC CGC CGA CGG GCC CGC GGT GTC
129076_5145381_NC_001806.2(HSV1)_58_21	/5Biosg/GCG GCA GCA CGC CTA CCT GGC GTG CGA GCT GCT GCC CGC CGT GCA GTG CGC CGT GCG CTG GCC GGC GGC GCG GGA CCT GCG CCG CAC GGT GCT GGC CTC GGG CCG CGT GTT CGG CCC GGG
129076_5145381_NC_001806.2(HSV1)_58_22	/5Biosg/GGT CTT CGC GCG CGT GGA GGC CGC GCA CGC GCG CCT GTA CCC CGA CGC GCC GCC GCT GCG CCT GTG CCG CGG CGG CAA CGT GCG CTA CCG CGT GCG CAC GCG CTT CGG CCC GGA CAC GCC
129076_5145381_NC_001806.2(HSV1)_58_23	/5Biosg/GGT GCC CAT GTC CCC GCG CGA GTA CCG CCG GGC CGT GCT GCC GGC GCT GGA CGG CCG GGC GGC GGC CTC GGG GAC CAC CGA CGC CAT GGC GCC CGG CGC GCC GGA CTT CTG CGA GGA GGA
129076_5145381_NC_001806.2(HSV1)_58_24	/5Biosg/GGC CCA CTC GCA CCG CGC CTG CGC GCG CTG GGG CCT GGG CGC GCC GCT GCG GCC CGT GTA CGT GGC GCT GGG GCG CGA GGC GGT GCG CGC CGG CCC GGC CCG GTG GCG CGG GCC GCG GAG
129076_5145381_NC_001806.2(HSV1)_58_25	/5Biosg/GGA CTT TTG CGC CCG CGC CCT GCT GGA GCC CGA CGA CGA CGC CCC CCC GCT GGT GCT GCG CGG CGA CGA CGA CGG CCC GGG GGC CCT GCC GCC GGC GCC GCC CGG GAT TCG CTG GGC CTC
129076_5145381_NC_001806.2(HSV1)_58_26	/5Biosg/GGC CAC GGG CCG CAG CGG CAC CGT GCT GGC GGC GGC GGG GGC CGT GGA GGT GCT GGG GGC GGA GGC GGG CTT GGC CAC GCC CCC GCG GCG GGA AGT TGT GGA CTG GGA AGG CGC CTG GGA
129076_5145381_NC_001806.2(HSV1)_58_27	/5Biosg/CGA AGA CGA CGG CGG CGC GTT CGA GGG GGA CGG GGT GCT GTA ACG GGC CGG GAC GGG GCG GGG CGC TTG TGA GAC CCG AAG ACG CAA TAA ACG GCA ACA ACC TGA TTA AGT TTT GCA GTA
129076_5145381_NC_001806.2(HSV1)_58_28	/5Biosg/GCG TTG TTT ATT CGA GGG GCG GGA GGG GGC GAG GGG CGG GAG GGG GCG AGG GGC GGG AGG GGG CGA GGG GCG GGA GGG GGC GAG GGG CGG GAG GGG GCG AGG GGC GGG AGG GGG CGA GGG
129076_5145381_NC_001806.2(HSV1)_58_29	/5Biosg/GCG GGA GGG GGC GAG GGG CGG GAG GGG GCG AGG GGC GGG AGG GGG CGA GGG GCG GGA GGG GGC GAG GGG CGG GAG GGG GCG AGG GGC GGG AGG GGG CGA GGG GCG GGA GGG GGC GAG GGG
129076_5145381_NC_001806.2(HSV1)_58_30	/5Biosg/CGG GAG GGG GCG AGG GGC GGG AGG GGG CGA GGG GCG GGA GGG GGC GAG GGG CGG GAG GGG GCG AGG GGC GGG AGG GGG CGA GGG GCG GGA GGG GGC GAG GGG CGG TGG TGG TGC GCG GGC
129076_5145381_NC_001806.2(HSV1)_58_31	/5Biosg/GCC CCC GGA GGG TTT GGA TCT CTG ACC TGA GAT TGG CGG CAC TGA GGT AGA GAT GCC CGA ACC CCC CCG AGG GAG CGC GGG ACG CGG CCG GGG AGG GCT GGG GCC GGG GAG GGC TGG GGC
129076_5145381_NC_001806.2(HSV1)_58_32	/5Biosg/CGG GGA GGG CTG GGG CCG GGG AGG GCT GGG GCC GGG GAG GGC TGG GGC CGG GGA GGG CTG GGG CCG GGG AGG GCT GGG GCC GGG GAG GGC TGG GGC TGG GGA GGG GCG GTG GTG TGT AGC
129076_5145381_NC_001806.2(HSV1)_58_33	/5Biosg/AGG AGC GGT GTG TTG CGC CGG GGT ACG TCT GGA GGA GCG GGA GGT GCG CGG TGA CGT GTG GAT GAG GAA CAG GAG TTG TTG CGC GGT GAG TTG TCG CTG TGA GTT GTG TTG TTG GGC AGG
129076_5145381_NC_001806.2(HSV1)_58_34	/5Biosg/TGT GGT GGA TGA CGT GAC GTG TGA CGT GCG GAG TGC GCC GTG CTC TGT TGG TTT CAC CTG TGG CAG CCC GGG CCC CCC GCG GGC GCG CGC GCG CGC AAA AAA GGC GGG CGG CGG TCC GGG
129076_5145381_NC_001806.2(HSV1)_58_35	/5Biosg/CGG CGT GCG CGC GCG CGG CGG GCG TGG GGG GCG GGG CCG CGG GAG CGG GGG GAG GAG CGG GGG GAG GAG CGG GGG GAG GAG CGG GGG GAG GAG CGG GGG GAG GAG CGG GGG GAG GAG CGG
129076_5145381_NC_001806.2(HSV1)_58_36	/5Biosg/GGG GAG GAG CGG GGG GAG GAG CGG GGG GAG GAG CGG GGG GAG GAG CGG GGG GAG GAG CGG GGG GAG GAG CGG GGG GAG GAG CGG GGG GAG GAG CGG GGG GAG GAG CGG GGG GAG GAG CGG
129076_5145381_NC_001806.2(HSV1)_58_37	/5Biosg/GGG GAG GAG CGG GGG GAG GAG CGG CCA GAC CCC GAA AAC GGG CCC CCC CCA AAA CAC ACC CCC CGG GGG TCG CGC GCG GCC CTT TAA AGC GGC GGC GGC GGG C
