# Supplementary material for: Ultrasensitive Capture of Human Herpes Simplex Virus Genomes Directly from Clinical Samples Reveals Extraordinarily Limited Evolution in Cell Culture
Source: mSphere. 2018 Jun 13;3(3):e00283-18. doi: 10.1128/mSphereDirect.00283-18 (PMC6001610; doi:10.1128/mSphereDirect.00283-18)
Supplement: DATA SET S2 [file sph003182571sd2.xlsx]

## Sheet: Sheet1
DataSet S2. Capture panel design for HSV-2
Sequence Name	Sequence
108966_3969133_NC_001798_36_5	/5Biosg/CGC CGC CAG GCA CTC GCT GGA GAT GAT GAC GTG AAT CAG CGA GGC GGG GCT GCT CGG GTC CCG GGT GAG ATC GTA TTG GAC CTC GTT GGC AAA GTG CGC GTT CAT GGC CCG GCC GGC GGT
108966_3969098_NC_001798_1_1	/5Biosg/AGT CCC CGT CTT GCC GCG CGG GGG CGG GCG CGG GAA AAA AGC CGC GCG GGG GCG CCC GCG GGA AGG CAG CCC CGC GGC GCG CGG GGG GAG GGG CGG CGC CCG CGG GGG AGC GGC CGG CTC
108966_3969098_NC_001798_1_2	/5Biosg/CGC GGG GGG AGG GGC GGC GCC CGC GGG GGA GCG GCC GGC TCC GGG GGA GGG ACG GGG AAG GGG GCG CGC GGG GCT GCC CTG CCG CCC GCC CGC CGC CGC CGC CCG CCT TCG CGC CCC CCC
108966_3969099_NC_001798_2_1	/5Biosg/GCC GCC GCC CGC CTT CGC GCC CCC CCC CAA AAA ACA CCC CCC CCG GGG GTT GAC TCC CCG GGG GAA AAG AGG CGG GGC GGG AGT CCC CGT CCT GCC GCC GCC CCT TAA GAG GGC CCG CAA
108966_3969099_NC_001798_2_2	/5Biosg/CAC GGC CCG GGC TGC GCA CGC CAG CCG GGA CGG GTG AGT TCG CTA GGC AAG CAC GGA CTG GCG GTT ACA CGT GCA TGC GTG CCG AGT GAA CTC TCC CGC CCC GAC GCG CTC CGG CTC CGG
108966_3969100_NC_001798_3_1	/5Biosg/CGC GCT CCC AAC CGC AGA CTC CCA AAT GGT CCC TGC GTA CGA CTC GGG AAC CGC GGT CGA GAG CGC GCC GGC CGC GTC CTC GCT CCT GCG GCG CTG GCT GCT GGT GCC CCA GGC GGA CGA
108966_3969101_NC_001798_4_1	/5Biosg/ACG CGG ACT ACG CCG GCA ACG ACG ACG CAG AGT GGG CGA ACA GCC CCC CGA GCG AGG GCG GGG GGA AGG CGC CGG AGG CCC CGC ACG CCG CGC CTG CCG CCG CCT GCC CCC CGC CGC CGC
108966_3969101_NC_001798_4_2	/5Biosg/CGC GCA AGG AGC GCG GGC CGC AGC GCC CCC TTC CGC CCC ACC TGG CGC TAC GGC TGC GCA CCA CGA CGG AGT ACC TGG CGC GCC TGA GCC TGC GCC GGC GGC GGC CCC CCG CGT CCC CGC
108966_3969101_NC_001798_4_3	/5Biosg/CCG CGG ACG CGC CGC GCG GGA AGG TAC GCC TCC CCT CCG ACC CCC TGA CGC CCC TCC GAC CCC CTG ACG CCC CTC CGA CCC CCT GAC GCC CCT CCG ACC CCC TGA CGC CCC TCC GAC CCC
108966_3969101_NC_001798_4_4	/5Biosg/CTG ACG CCC CTC CGA CCC CCT GAC GCC CCT CCG ACC CCC GTG TCT CCC CGC CCG CAG GTG TGC TTC TCG CCG CGC GTG CAG GTG CGC CAT CTG GTG GCC TGG GAG ACG GCC GCG CGC CTG
108966_3969101_NC_001798_4_5	/5Biosg/GCC CGA CGG GGG TCC TGG GCG CGC GAG CGG GCC GAC CGC GAC CGG TTC CGG CGC CGC GTG GCG GCG GCC GAG GCG GTC ATC GGA CCG TGC CTG GAG CCC GAG GCC CGA GCT CGG GCC CGA
108966_3969102_NC_001798_5_1	/5Biosg/GAG CCC GAG GCC CGA GCT CGG GCC CGA GCC CGA GCC CGG GCC CAC GAA GAC GGC GGA CCC GCG GAG GAG GAG GAG GCG GCG GCG GCG GCG CGC GGG TCC TCC GCC GCC GCG GGC CCG GGC
108966_3969103_NC_001798_6_1	/5Biosg/CCG TCG GGC GGT CTA GGG TTG AAC CGG CGA GGG CGG CCT CGG CCG GCG GAG CCC CGG AGC TCC GAA GGT CTG CGC GAG GCC GCT CTC CGA AGA GAC GAT GGG AGC CCC GCG TAT ATA TCC
108966_3969103_NC_001798_6_2	/5Biosg/GCG AGG GCC CGG CGC CGC CCC GCC GCT CCG CCC GCC CCA GGG GGC GGC GCC GGC CAA CCG CGC GCC GCC GCG CGG GCC CGG ACT CCG CCC CGG CGA CCG CCC CGC GCC GGC TTC CCG GTA
108966_3969103_NC_001798_6_3	/5Biosg/TGG TAA TTA GAA ACT TTT AAT AGG CGG TCC CGG CCG CCA TCC CCG CGC ATG GTA ATT AGC AAC TTT TAA TGG GCC GGC GTT CCC GCT CGC GGT AAT TAG CAG CTT TTA ACG GGC CGC CAT
108966_3969103_NC_001798_6_4	/5Biosg/TCC CGC TTA TGG TAA TTA AAA ACG TTC GGA CGG CCC CTC GCT CCC CGC GTA ATT ACT CCC TCG GGG TTC CGG GTT ATG CTG ATT ACT TTC TTG GCA GAA CAC GCA GAG CCT CGC GCG CCG
108966_3969103_NC_001798_6_5	/5Biosg/CCG GGT GGG TGG GCT GAT CGG CCC CTA TTG GTC CCC TGG GCT TCC TAG TAT GCT AAT GAA TTT CTC CCC GGG GGC GGG CAC CAC TCA GGG CCG CGC CGG CGG GGC GCC GGG GGG ACT CCC
108966_3969103_NC_001798_6_6	/5Biosg/ATC TGC GTC GGC GGG GGG CGG CGC ATG CTA ATG GGG TTC TTG GAG TAC ACC CGG TTG GTC CCC GGG GAC GGG GCC GCC CCG AGA GGG GGG GAT TCC CTC CCT CCG CCC CCG CCG GGG CGC
108966_3969103_NC_001798_6_7	/5Biosg/GCG GCT ATT GGG GGA ATC GTA AAT GCC GCC CCT TTG GGG GAG TGG ATA GGC GCC GGG TAT AAG GCA GCC CCG TGT GAC GGT CGG GCC GCA TTC GCA CCC CGG CAC TGC GAG CGA CGG AGC
108966_3969103_NC_001798_6_8	/5Biosg/GGC GGC CCG GCG GGA GGA GGA GAC CCG GAG AGA CAG AGA CTA AAA CCC GGC AAG AGA GAG ACC GCG GGC CGC CGT CTC GAG TCT ACC CTA CCC CGG CTC ATG GAA CCC CGG CCC GGC ACG
108966_3969103_NC_001798_6_9	/5Biosg/AGC TCC CGG GCG GAC CCC GGC CCC GAG CGG CCG CCG CGG CAG ACC CCC GGC ACG GTG AGA GGG CGA CCC CCG GGT CTC AGG CCC CCC CTT TTC CCC GGA CCA CCC GGC TGC GGG TTG GGG
108966_3969104_NC_001798_7_1	/5Biosg/GGA CGC TTG ACG GGG CCG ACC CCC GGC CCG CTT AAG CGG TCG GGG GAC CCC CGT GGG CCG TGC GCC GCC CCC CGA CCC TCT GGG GGG GCG AGG GAG GCA GGG AGG AGC CCG AGA GCG GGG
108966_3969104_NC_001798_7_2	/5Biosg/GAC AGG GGG GGA GAC GAG GGG TCG GAA TCC AAA GGA CGC AGA CCA CCT TTG GTT ACG GAC CCC TTT CTC CCC CCC TTC CGA ACA AAA AGC AGC GGG CGG GGG GCC GGG GTG AGG GAG GGA
108966_3969104_NC_001798_7_3	/5Biosg/CAC GGG GGA CAC GGC GCG GGG GTC CCG CCT CAC GCC CCG CGC CCT CTA AAT CCC CCC CGT TGC TTT GTC AAG CAG CCC GCC GCC CCG CAC GCC TGG GGG ATG CTC AAC GAC ATG CAG TGG
108966_3969104_NC_001798_7_4	/5Biosg/CTC GCC AGC AGC GAC TCG GAG GAG GAG ACC GAG GTG GGA ATC TCT GAC GAC GAC CTT CAC CGC GAC TCC ACC TCC GAG GCG GGC AGC ACG GAC ACG GAG ATG TTC GAG GCG GGC CTG ATG
108966_3969104_NC_001798_7_5	/5Biosg/GAC GCG GCC ACG CCC CCG GCC CGG CCC CCG GCC GAG CGC CAG GGC AGC CCC ACG CCC GCC GAC GCG CAG GGA TCC TGC GGG GGT GGG CCC GTG GGT GAG GAG GAA GCG GAA GCG GGA GGG
108966_3969104_NC_001798_7_6	/5Biosg/GGG GGC GAC GTG TGC GCC GTG TGC ACG GAC GAG ATC GCC CCG CCC CTG CGC TGC CAG AGT TTT CCC TGC CTG CAC CCC TTC TGC ATC CCG TGC ATG AAG ACC TGG ATT CCG TTG CGC AAC
108966_3969104_NC_001798_7_7	/5Biosg/ACG TGT CCC CTG TGC AAC ACC CCG GTG GCG TAC CTG ATA GTG GGC GTG ACC GCC AGC GGG TCG TTC AGC ACC ATC CCG ATA GTG AAC GAC CCC CGG ACC CGC GTG GAG GCC GAG GCG GCC
108966_3969105_NC_001798_8_1	/5Biosg/GCC GAG GCG GCC GTG CGG GCC GGC ACG GCC GTG GAC TTT ATC TGG ACG GGC AAC CAG CGG ACG GCC CCG CGC TCC CTG TCG CTG GGG GGA CAC ACG GTC CGC GCC CTG TCG CCC ACC CCC
108966_3969105_NC_001798_8_2	/5Biosg/CCG TGG CCC GGC ACG GAC GAC GAG GAC GAT GAC CTG GCC GAC GGT GAG GGC GGG CGG GGG TCG GGC GGG GGT CGG GCG GGG GTC GGG CGG GGG TCG GGC GGG GGT CGG GCG GGG GTC GGG
108966_3969105_NC_001798_8_3	/5Biosg/CGG GGG TCG GGC GGG GGT CGG GCG GGG GTC GGG CGG GGG TCG GGC GGG GGT CGG GCG GGG GTC GGG CAC TAA CCG GGG GCT CCC GTC TCT GTC TCC CTC TGC AGT GGA CTA CGT CCC GCC
108966_3969105_NC_001798_8_4	/5Biosg/CGC CCC CCG AAG AGC GCC CCG GCG CGG GGG CGG CGG TGC GGG GGC GAC CCG CGG AAC CTC CCA GCC CGC CGC GAC CCG ACC GGC GCC CCC TGG CGC CCC GCG GAG CAG CAG CAG CGG CGG
108966_3969105_NC_001798_8_5	/5Biosg/CGC CCC GTT GCG GGC GGG GGT GGG ATC TGG GTC TGG GGG CGG CCC TGC CGT CGC GGC CGT CGT GCC GAG AGT GGC CTC TCT TCC CCC TGC GGC CGG CGG GGG GCG CGC GCA GGC GCG GCG
108966_3969106_NC_001798_9_1	/5Biosg/GGC GCG CGC AGG CGC GGC GGG TGG GCG AAG ACG CCG CGG CGG CGG AGG GCA GGA CGC CCC CCG CGG GAC AGC CCC GCG CGG CCC AGG AGC CCC CCA TAG TCA TCA GCG ACT CTC CCC CGC
108966_3969106_NC_001798_9_2	/5Biosg/CGT CTC CGC GCC GCC CCG CGG GCC CCG GGC CGC TCT CCT TTT TCT CCT CCT CCT CCG CGC AGG TGT CCT CGG GCC CCG GGG GGG GAG GTC TGC CAC AGT CGT CGG GGC GCG CGG CGC GCC
108966_3969106_NC_001798_9_3	/5Biosg/CCC GCG CGG CCG TCG CCC CGC GCG TCC GGA GTC CGC CCC GCG CCG CCG CCG CCC CCG TGG TGT CTG CGA GCG CGG ACG CGG CCG GGC CCG CGC CGC CCG CCG TGC CGG TGG ACG CGC ACC
108966_3969106_NC_001798_9_4	/5Biosg/GCG CGC CCC GGT CGC GCA TGA CCC AGG CTC AGA CCG ACA CCC AAG CAC AGA GTC TGG GCC GGG CAG GCG CGA CCG ACG CGC GCG GGT CGG GAG GGC CGG GCG CGG AGG GAG GAC CCG GGG
108966_3969106_NC_001798_9_5	/5Biosg/TCC CCC GCG GCA CCA ACA CCC CCG GTG CCG CCC CCC ACG CCG CGG AGG GGG CGG CGG CCC GCC CCC GGA AGA GGC GCG GGT CGG ACT CGG GCC CTG CGG CCT CGT CCT CCG CCT CTT CCT
108966_3969106_NC_001798_9_6	/5Biosg/CCG CCG CCC CGC GCT CGC CCC TCG CCC CCC AGG GGG TGG GGG CCA AGA GGG CGG CGC CGC GCC GGG CCC CGG ACT CGG ACT CGG GCG ACC GCG GCC ACG GGC CGC TCG CCC CGG CGT CCG
108966_3969106_NC_001798_9_7	/5Biosg/CGG GCG CCG CGC CCC CGT CGG CGT CTC CGT CGT CCC AGG CCG CGG TCG CCG CCG CCG CCT CCT CTT CCT CCT CCG CCG CCT CCT CTT CCT CCT CCG CCG CCT CCT CTT CCT CCT CCG CCG
108966_3969106_NC_001798_9_8	/5Biosg/CCT CCT CTT CCT CCT CCG CCG CCT CTT CCT CCT CCG CCG CCT CCT CTT CCT CCT CCT CCT CCT CCG CCT CTT CCT CTG CGG GCG GGG CTG GTG GGA GCG TCG CGT CCG CGT CCG GCG CTG
108966_3969106_NC_001798_9_9	/5Biosg/GGG AGA GAC GAG AAA CCT CCC TCG GCC CCC GCG CTG CTG CGC CGC GGG GGC CGA GGA AGT GTG CCA GGA AGA CGC GCC ACG CGG AGG GCG GCC CCG AGC CCG GGG CCC GCG ACC CGG CGC
108966_3969107_NC_001798_10_1	/5Biosg/GCC ACG CGG AGG GCG GCC CCG AGC CCG GGG CCC GCG ACC CGG CGC CCG GCC TCA CGC GCT ACC TGC CCA TCG CGG GGG TCT CGA GCG TCG TGG CCC TGG CGC CTT ACG TGA ACA AGA CGG
108966_3969107_NC_001798_10_2	/5Biosg/TCA CGG GGG ACT GCC TGC CCG TCC TGG ACA TGG AGA CGG GCC ACA TAG GGG CCT ACG TGG TCC TCG TGG ACC AGA CGG GGA ACG TGG CGG ACC TGC TGC GGG CCG CGG CCC CCG CGT GGA
108966_3969107_NC_001798_10_3	/5Biosg/GCC GCC GCA CCC TGC TCC CCG AGC ACG CGC GCA ACT GCG TGA GGC CCC CCG ACT ACC CGA CGC CCC CCG CGT CGG AGT GGA ACA GCC TCT GGA TGA CCC CGG TGG GCA ACA TGC TCT TTG
108966_3969107_NC_001798_10_4	/5Biosg/ACC AGG GCA CCC TGG TGG GCG CGC TGG ACT TCC ACG GCC TCC GGT CGC GCC ACC CGT GGT CTC GGG AGC AGG GCG CGC CCG CGC CGG CCG GCG ACG CCC CCG CGG GCC ACG GGG AGT AGG
108966_3969107_NC_001798_10_5	/5Biosg/GGG AGC TAA CAC TCG GCT TGC TGC CCA AAG GGA AGC CGC CCC CCA CCG GAC CAC CGG CCG AGG CGC CTC GGG GGC AGG GGG AGG TGG GGG GGA AAG ACG GGG AGG AGA CAG GAA GTG GGG
108966_3969108_NC_001798_11_1	/5Biosg/GGA GAC AGG AAG TGG GGG TGG GAG TGG GGG GGG ACG GAC ACG GCC CCG AAC AGC AAC ACA CAC CAG CAT TTT GTT ATG GAC TTT CTG GCC TTG TTG AAA ACT TGA GGA AAA AAA ACT TTA
108966_3969108_NC_001798_11_2	/5Biosg/TAT TTA TAA AAA TTT TAC AAT AAA GTT TTG TGA TGC TTT TGA CAC ACT TTG TTG TTG GCC TTT GAT GCA GCT CCC CCG CGC AGG GGG GCC GGG GAT GGG GGG GGG GAA AGG GAG GAG GAG
108966_3969109_NC_001798_12_1	/5Biosg/GGG GGG GAA AGG GAG GAG GAG GAG GGG GGG CGG GCA CGA GAA GCC GCC CCC ACC CCC GAG GCC TGT TGG TCT TTA TGA TAG AAC AGA GCC GGG GCC CGG CCT GCG TTC TGG CTC CCT GTC
108966_3969109_NC_001798_12_2	/5Biosg/TTG GTG GGT GGG CGG GCT GGC TGG CGG GTA AAA AAA GAG TGT GTC CGT GTT GAC AGG GAG GGG GGC CCG ATC GTG CAG AGC ACG CAC GTC TGG CCG GCC AGA CCC TGG GGG TGG TGG GCA
108966_3969109_NC_001798_12_3	/5Biosg/GGA GTG GGA GGG CGC CTG GCT CGG GGA GGG AGG AGG GGG GGG GTC AGC CGC ACC ACC GGC GCG AAG CCA GGG GCC AGG GAA CTT TGA TAG AGA GGG GGG GAA AGT GGG GCG GGG GCG AGG
108966_3969109_NC_001798_12_4	/5Biosg/GCG GTT GAA TCA CAA CGC ATG CAC GCC CTC TGC CCC CGG GGA CGG GTG GGA GGA AGG AGG AGG GAG AAG AGA AGA CCC GAG GCA TGC ACC CGC ACT TAC GCC CGT GCC CAC CCC CGC CCC
108966_3969110_NC_001798_13_1	/5Biosg/CCG CCC GCA CAC CTG CCC GCC ACG CCC GCC CCT CCT TAC CCT GGC TGC GGG GAG ACT CCC ATC GGG GCG AGG GGG CTC GCG CGT TCG CAA CAC CAC ACC ACA CCA CAC GGC CCA CCA CAA
108966_3969111_NC_001798_14_1	/5Biosg/CAC GGC CCA CCA CGA CAC AAC ACG ACA CGA CGC GTT TTG CGG GGC ATG CAA GTC GAC ACA CCG CGC GCG TGC CTA CCT TTC CCT AGC GGC CCC GGC CCC CGG CCC GTT TCC TTC CGC CAC
108966_3969112_NC_001798_15_1	/5Biosg/ACG CGG TAG AGG AAG GGG ACG GGC GCC ACA CCC ACG GCT GTG GCT GGG CAC GCG CCT TTG GGG TTG TTG GGG GGG GGT GAC CGG CGC GTG GGG GCG GTG GGC GTA TGG GCC CGA CCC GCG
108966_3969112_NC_001798_15_2	/5Biosg/CCT GCC CCC CCT GGG AAC GAC GCC CCC GGA CGA CAC CAC GGG GGG GGG AAA CGG GGG TGG GTG GAA GGG AAG AGG AAG GAG AAA GGG GGG GTG GAT CCG AAC ACG CCG GAT CCG CGA AAA
108966_3969113_NC_001798_16_1	/5Biosg/AAA ATA ATA ACA AAA CAA ACA AAA ACA GAA ACA AAA ACA AAA ACA CCT AGA AAA AAA GGA TAC GGG TTG GCT CGC GGG CGG TGC GGC TGA CCT GCC TGC CCT TTC TGG GAC CCC CGC CTC
108966_3969113_NC_001798_16_2	/5Biosg/GAC CCC CGC CTC GTG TTT CTT GAA AGG GGG AGG AAG AAC AGT TCT CCC CCA ACC CCT GCT CTC TTC TCT CTT CCG CCC GCC CCC CCC CCC TCT CCC GCC GCC TCA GCA GAA GCT CAC CTG
108966_3969113_NC_001798_16_3	/5Biosg/GAA GCT CAC CTG TAC GAC CCT AAA CCT ACC TGC GAG AAC GCG CGG CGT TCG AGG GGC GCG CTC TCT CAC ACG AGA CAC ACG CAG GCG CCC CCC CCC CCC GGA GCC TGG GTC CCC CGG CGG
108966_3969113_NC_001798_16_4	/5Biosg/GTC CCC CGG CGG ACG GCT CAC GCG GCG CGG CGT CTC GGT GGG ACG CGG GCA GAG GGC GGC GGC GGC GGG GGG GGG GGG GAA ATG TGA GGA GAG CGA GAC AGA GAG AGA GAA GGA AGA GGG
108966_3969114_NC_001798_17_1	/5Biosg/GAG GAG AGC GAG ACA GAG AGA GAG AAG GAA GAG GGA AGG GGC GCG GCG GGA CGG GGG AAG ACG AGG AGA AGG GAA GGG GCG AGG GTC GGG CCC GGG AGC GGG GCG GCC GGG AGG GAG AAG
108966_3969114_NC_001798_17_2	/5Biosg/AAA CGG AAC GCG GAA ACG CCG CCG GCG CGG CCC GGG GCC CCG GGG CCC CCG CGC TCC GCC GGG GGC CCG GGC CGG ACC GCC GGG CGG GGG ACG CCT TCC GCC CGG CGC CGG GCG GCT ACC
108966_3969114_NC_001798_17_3	/5Biosg/CGG GAC CCC CGG CCG GGA ATC GAA AAA AGC CTC CGG GGG CCC CTT TCG CGC CTT TCG CGA ACG CGC GGC GCC GGA GGG GGC GGC CGC CGA GGT GCG GGG GCC CCT CCG GCC GGG GCG CAC
108966_3969114_NC_001798_17_4	/5Biosg/CTC GGC GGC CAA GCC CCG GCC CGC CCG GGG GTC CCC GAG GCA GAG GCG GAC CCT CGG AGG CGC GGA AGA AGA CGG GAG GCG GGG GAA AAA AGG GGG AAG AGA GGG GGA GGT AGG GAG GGG
108966_3969115_NC_001798_18_1	/5Biosg/TAG GGA GGG GAG AGG AGA AGG GCG CGC CGG TGC GCG GAG CAG CCT TCC TTC TCC GGA GTC CCT CTC GAT CGG CGG CGG GCC CCT GCG TTC GTT GCT GCC GCG CCC CCG GTT TTA TAA AGA
108966_3969115_NC_001798_18_2	/5Biosg/CAG GGA TGA CGC AGC AGA AAT GCC CAC AGC AAC ACG CGG GCG GGG CTC GGG CTC TCC GGC GGC TTA ATG GAT CTC CGG GCA CGG CGC CCG CAA CCG CAG AGC ACT CAG CTG GCG CGC CCC
108966_3969115_NC_001798_18_3	/5Biosg/CCC CCA ACG TGG GAG TGT TTA ATG GAA GGG CGT GGG GCC GGC CGC CGG ATG CCC GCG GGG GCC TAA TGC GGC GGG AGG CGT GGG CCG CTG GCG CCG CGG CCC GTC TGC TGG CCC GCG GCC
108966_3969115_NC_001798_18_4	/5Biosg/CGT CTG CTG GCC CGC GGC CAC GTA AAC AAT GAC ACA GGG GTT CTC TCC GCC GCG GCC GGC GCG GGG CGT TGC CGG CCC GGC CCG GCC CCG GAG CCC GCG GCG CTG CTC GGC TGC GGC CGC
108966_3969115_NC_001798_18_5	/5Biosg/GGG CTC CGG GGG CTC CGC ACT CTG CCC GGC TCG CCC CGT CCC CCC TCT TGC TGC TTT TCC GCG CGC CTC TCT TTC CCG TTG CTT TCC CTC TCC CCC CCC CCC CCT CTC TCT CTC TCT CTC
108966_3969116_NC_001798_19_1	/5Biosg/CTC TCT CTC TCT CTC TCT CTC TCT CCG CCA TCC TCC CGC CCG GCC GCC CAC TCC CCG CTC GGC CTC TCC GGC TGC GGT GCT TGG GTC TCC TTC GTC GGG CGG CGG GGG GGG GGC GTC GGG
108966_3969116_NC_001798_19_2	/5Biosg/ACT CGC GGA GGG CCG GAG AAT GGA AGG CGA GGG GAT GCA GGA GGA GGA TCG GGA CTC CCC ATC TTC TGC CCT TCC ATC CTC CGT TTT TCC GCT TTC CAC CGC CGC CGC CAC CAC CCC CCC
108966_3969117_NC_001798_20_1	/5Biosg/CCC TCC CCC CCG TGT TCC CCC CAT CGT TCA CCA CCA CGC CCC CCA CCG CGC CTT GGC TGT TTG GGG GGT GGC GGC GGT GGT CGG CGT GCT GCC GGA GGC TGC GGG CGC GGG GTA GGT GGG
108966_3969118_NC_001798_21_1	/5Biosg/GGC GGG TGG TGG GGG GGG GCC CGG CTG CGT CTC GCC GCG ATC CCG CCG GTG GGG CGC GGC GGC GGT CGG GGT GGG GGG AGA GTG TCG TGG GTG TGT TTT CGT GTC CCC CAC CAC CAC TCC
108966_3969119_NC_001798_22_1	/5Biosg/CCC CCA CCA CCA CTC CCA CCC CGA CCG CCG CCG CGC CCG CGT TTC TGC CGC CCG CGC GCT CCT GTG TGG ACC CCG GGG TGG GCG GCG GGG GGG GGG TGC CGT GGG TGT GGC GGC GGG GCG
108966_3969120_NC_001798_23_1	/5Biosg/CCG GGG TGG GCG GCG GGG GGG GGG TGC CGT GGG TGT GGC GGC GGG GCG CGG GCC GGG GCC GGG GCT CGC TGG TCC GCC GAA GTA AAG AAA AGA TCG CCA CCG TGT GTT CGT CTG TGT GTT
108966_3969120_NC_001798_23_2	/5Biosg/TTC TGC GCG GCG CCG GGG CCC CCC TGC CGG GCG GGG CGG TGG GGC GGG GCC GGG GTC GCG GCG GGG AAG GAA GGA AAG ACC CCG GAA GCG CCG GGA GGG GGC GCC GGC GCG ACG CGG GCG
108966_3969120_NC_001798_23_3	/5Biosg/CGG CCG GGC GGG GGC GCG CGG CGG CCG GGC GGG GGC GCG CGG CGG CCG GGC GGG GGC GCG CGG CGG CCG GGC GGG GGC GCG CGG CGG CCG GGC GGG GGC GCG CGG CGG CCG GGC GGG GGC
108966_3969120_NC_001798_23_4	/5Biosg/GCG CGC GGC GGC CGG GCG GGG GCG CGC TTT CCC CGC GTC GCC CCT CGG GTT CCC AAG ACC TAT CAC GTG TGC GCA GGG GAG GGG AGG ACG CGG GGG AGG GGA GGA CGC GGG GGA GGG GAG
108966_3969121_NC_001798_24_1	/5Biosg/GGG GAG GGG AGG ACG CGG GGG ATA TAT AAA GCG GTA GAA AGC GCG GGA ATG GGC ATA TTG GAC CCG CGT GAT TCG GTT GCT CGC GGT TGT CTT GTT TGG ACG TTT TTT ATG CGG GAA CAA
108966_3969121_NC_001798_24_2	/5Biosg/GGG GGC TTA CCG GTT ACA CTG TCC GCT CGC TAT GGG GTT CGT CTG TCT GTT TGG GCT TGT CGT TAT GGG AGC CTG GGG GGC GTG GGG TGG GTC ACA GGC AAC CGA ATA TGT TCT TCG TAG
108966_3969121_NC_001798_24_3	/5Biosg/TGT TAT TGC CAA AGA GGT GGG GGA CAT ACT AAG AGT GCC TTG CAT GCG GAC CCC CGC GGA CGA TGT TTC TTG GCG CTA CGA GGC CCC GTC CGT TAT TGA CTA TGC CCG CAT AGA CGG AAT
108966_3969121_NC_001798_24_4	/5Biosg/ATT TCT TCG CTA TCA CTG CCC GGG GTT GGA CAC GTT TTT GTG GGA TAG GCA CGC CCA GAG GGC GTA TCT GGT TAA CCC CTT TCT CTT TGC GGC GGG ATT TTT GGA GGA CTT GAG TCA CTC
108966_3969121_NC_001798_24_5	/5Biosg/TGT GTT TCC GGC CGA CAC CCA GGA AAC AAC GAC GCG CCG GGC CCT TTA TAA AGA GAT ACG CGA TGC GTT GGG CAG TCG AAA ACA GGC CGT CAG CCA CGC ACC CGT CAG GGC CGG GTG TGT
108966_3969121_NC_001798_24_6	/5Biosg/AAA CTT TGA CTA CTC ACG CAC TCG CCG CTG CGT CGG GCG ACG CGA TTT ACG GCC TGC CAA CAC CAC GTC AAC GTG GGA ACC GCC TGT GTC GTC GGA CGA TGA AGC GAG CTC GCA GTC GAA
108966_3969121_NC_001798_24_7	/5Biosg/GCC CCT CGC CAC CCA GCC GCC CGT CCT CGC CCT TTC GAA CGC CCC CCC ACG GCG GGT CTC CCC GAC GCG AGG TCG GCG CCG GCA TAC TCG CCT CCG ACG CAA CTA GCC ACG TCT GCA TCG
108966_3969121_NC_001798_24_8	/5Biosg/CAA GCC ACC CTG GGT CGG GAG CAG GAC AGC CGA CCC GTC TAG CGG CCG GGT CGG CTG TCC AGC GTC GTC GCC CTA GAG GCT GTC CGC CGG GCG TGA TGT TTT CCG CAT CTA CGA CCC CCG
108966_3969121_NC_001798_24_9	/5Biosg/AAC AGC CCC TGG GGC TGT CGG GCG ATG CGA CGC CGC CCC TGC CGA CTT CCG TGC CCC TGG ACT GGG CCG CGT TTC GGC GCG CGT TTC TGA TCG ACG ACG CCT GGC GGC CCC TGT TGG AGC
108966_3969121_NC_001798_24_10	/5Biosg/CGG AGC TCG CGA ACC CCC TAA CCG CGC GCC TCC TCG CGG AGT ATG ACC GTC GGT GCC AGA CCG AAG AGG TGC TGC CGC CGC GGG AGG ATG TGT TCT CCT GGA CGC GGT ATT GTA CCC CCG
108966_3969121_NC_001798_24_11	/5Biosg/ACG ACG TGC GCG TGG TTA TCA TCG GGC AGG ACC CGT ACC ACC ATC CCG GCC AGG CGC ACG GCC TGG CGT TTA GCG TGC GTG CGG ATG TGC CGG TGC CTC CGA GTC TAC GGA ACG TGC TGG
108966_3969121_NC_001798_24_12	/5Biosg/CGG CGG TTA AAA ATT GTT ACC CCG ACG CGC GCA TGA GCG GCC GCG GCT GCC TGG AAA AGT GGG CTC GCG ACG GCG TGC TGT TGT TGA ACA CGA CCC TGA CCG TCA AGC GCG GGG CGG CGG
108966_3969121_NC_001798_24_13	/5Biosg/CGT CCC ACT CCA AGC TTG GAT GGG ACC GTT TTG TGG GCG GGG TGG TCC GAC GGC TGG CCG CGC GCC GCC CGG GCC TGG TCT TTA TGC TCT GGG GCG CCC ATG CCC AGA ACG CGA TCA GGC
108966_3969121_NC_001798_24_14	/5Biosg/CCG ACC CTC GCC AAC ACT ACG TCC TCA AGT TTT CTC ACC CGT CGC CCC TCT CCA AGG TCC CGT TTG GGA CGT GCC AGC ATT TCC TCG CCG CGA ATC GCT ACC TCG AAA CCC GGG ACA TTA
108966_3969121_NC_001798_24_15	/5Biosg/TGC CGA TCG ACT GGT CGG TAT AAG ATG CCG ACA TCC GGG GTC TTG ATT TAC GAG GGG GCA ATT AAT AAA GAC TGT TGA TGG TTA AAT CTC GGG TCT CAT ACC GGT CCG TGA TGT CGG GCG
108966_3969121_NC_001798_24_16	/5Biosg/TGG GGG AAG AGA GGG TCC CCT CTG CGT TTA CTA TCC TTG CCT CGT GGG GCT GGA CGT TTG CAC CCC AGA ACC ATG ATC CTG GCG CGT CGC CGA ATA CGA CGC CCA TAG AGT CGA TTG CGG
108966_3969121_NC_001798_24_17	/5Biosg/GGA CCG CAC CGG ACG CGC ACG TGG GGC CTC TCG ACG GAG AGC CGG ACC GGG ATG CGA TCT CCC CGC TTA CGT CGA GCG TGG CCG GCG ACC CGC CGG GGG CGG ACG GCC CCT ACG TCA CCT
108966_3969121_NC_001798_24_18	/5Biosg/TTG ATA CTC TGT TTA TGG TAT CTT CGA TCG ACG AAC TGG GGC GCC GCC AGC TCA CGG ATA CGA TCC GTA AGG ACC TGC GGC TGT CGC TGG CCA AGT TCA GCA TCG CGT GTA CCA AGA CCT
108966_3969121_NC_001798_24_19	/5Biosg/CGT CGT TTT CGG GGA CGG CCG CGC GCC AGC GCA AGC GCG GAG CAC CGC CGC AAC GCA CAT GCG TAC CAC GCA GCA ACA AGA GCC TCC AGA TGT TCG TTT TGT GCA AGC GCG CCA ACG CCG
108966_3969121_NC_001798_24_20	/5Biosg/CGC AGG TGC GCG AGC AGC TGC GGG CGG TTA TTC GGT CGC GCA AGC CGC GCA AGT ATT ACA CGC GGT CCT CGG ATG GGC GGC TCT GCC CGG CCG TCC CCG TGT TTG TAC ACG AGT TTG TTT
108966_3969121_NC_001798_24_21	/5Biosg/CGT CCG AAC CCA TGC GCC TCC ATC GAG ATA ACG TCA TGC TGT CTA CGG AAC CAG ACT AAG CAC CCC CGC CGT CCC CTT TCT TTT CCC CCT ACC CTT CCC CCC GTT ACT GAT GTG TTG TGA
108966_3969121_NC_001798_24_22	/5Biosg/CGT TTC AAT AAA TAA CAC GTA GCT TAT TTT GTT GGA TGA TGG ATT GAT TGA TTT TAT TGA CCG TTC GTT CGC CCG GCG GTG CCG TCG CCG CGC GCA GAG GGA ATA TGC AAG CGG GCG GGG
108966_3969121_NC_001798_24_23	/5Biosg/TGG GGA GGA AAG AAG GTT TCA GGT TCC GGG GGT TGG GTC TGC GTC GTC CAG GGT GGG GCT GAT CTG AAT TTC CCG CAG AAC CTC GAC CAG TAG GTC TGT TGT GTT TGC TGG GAA CTC GCC
108966_3969121_NC_001798_24_24	/5Biosg/CGC CGT TGG GGA TAC GGG GGC GGG GGG TGT GGT CGG GCG GAC GTC CAG GGG TGC GTT ATC GCA CCC CCG CGC CGC CTC GGG GGC CGT CCC GTA GAT CGT TGC GGT GAT GTA GAT GGT GTC
108966_3969121_NC_001798_24_25	/5Biosg/CGG GGT CCA CAC CAC CGT CAG GAT GCC GGC CGT CGC ACT CCG GAC GCT TTC GCC GTG CGA TGA GCT GAC CCA GGA GTC AAA GGG GTA CGC GTA CAT ATG GGC GTC CCA CCA GCG CTC CAG
108966_3969121_NC_001798_24_26	/5Biosg/CCT CTG GGT ACT AGC GCG TCC TAT AAA GCG GTA TGC GCA AAA TTC GGC ACG ACA GTC GAT AAT CAC CAG CAG CCC GAT GGG GGT GTG TTG TAT CAC CAC GCC TCC GCG GGG CAG GCG GTC
108966_3969121_NC_001798_24_27	/5Biosg/CTG GCG CGC TCG ACC CCG CGT CAG AAC CGC GCG CGT CCC TGA CTC AAA CAC GTG CAC CAC CTG TGC CGC GTC CGG CAG CGC GCT CGT TAG CGA CGC CCT GGG GTG ATG TAG GCT GTA CGC
108966_3969121_NC_001798_24_28	/5Biosg/GAT GGT CGT CTG GGG GTT CCC CAT GTC TCG GGG GGG TGG GGG TGA ATG TCA CCC GGC CCG GGT GCG GTG GGA ACG CGA GGG AAT GGA GGG TTA ATA GAC AAT GAC CAC ATT CGG ATC GCG
108966_3969121_NC_001798_24_29	/5Biosg/TAG AGC AGA TAG TAT GTG CTC GCT AAT GAC GTC ATC GCG TTC GTG GCG CTC CCG GAG CGG GTT TAG ATT CAT GTG CAG GAA CTC GGA TGA GGT GGT GCG GGA CAT GGC TAC GTA CGC GCT
108966_3969121_NC_001798_24_30	/5Biosg/GTT TAG GCG CAG GTT TCC GGG CGT GAA GCA TAT GGC GAC CTT GTC CAG ACT GAG CCC CTG GGA GCG CGT GAT GGT CAT CGC GAG TTT GGA GCT GAT GCC GTA GTC GGC GTT GAT GGC CAT
108966_3969121_NC_001798_24_31	/5Biosg/GGC CAG CTC CGT GGA GTC GAT CGA CTC GAC AAA CTC ACT GAT GTT GGT ATT GAC GAC AGA CAT GAA GCC GTG CTG GTC CCG CAG GAC GAT GTA GGG CAG GGG GGA CTC CTC CAA GAA CTC
108966_3969121_NC_001798_24_32	/5Biosg/GGC CAC GCC GGC CGT CGC GTG CCG CCG CCG CAG CTC CTC CGC GAA CGC GAA CAC CCG GGT GTA CGT GTA CCC CAT CAG CGT GTA GTT GTC CGT CTG CAG GGC CAC GGA CAT CAG CCC CCC
108966_3969121_NC_001798_24_33	/5Biosg/GCG CGG CGA GCC GGT CAG CAG CTC GCA GCC CCG GAA AAT GAC ATT GTC CAC GTA GGT GCT GAA GGG GGC GCT CTC AAA CAC CTC CCC GAA GAG CTC CCG TAG GAT AAG GTA TCG CCC CAG
108966_3969121_NC_001798_24_34	/5Biosg/AAA GGC CCT CTT CAG GAG CCC AAA CTG GGC GTG GAC GGC CGC GGT GGT CTC AGG CTC TTC GAG GGC GTA GTG GCA GTA GAA CAC GTC CAG CTG CTG TTC GTC CAG CCC GGC GAA GAT AAC
108966_3969121_NC_001798_24_35	/5Biosg/GTC AAG GTC GTC GTC GGG GAA GTC GTC CGG GCC CCC GTC CCG CGG GCC CAG GTG CTT AAA ATT GAA CGC ACG CTC CCC CGG AGA GCG GTC GCT GGT GTC GGC GGC CCT GGT TGC CGA TGC
108966_3969121_NC_001798_24_36	/5Biosg/GCC GGC GGC GTC CCG GCG TAG CGA CAG GAG TTC TGC CGT CAG CTC CCC TAG GCG GCC GTA GGC CAG GGT CCT CTG GGT CGC GTC CAG GCC GGG GCG CTG GAG AAA GTT GTA AAA GTG AAT
108966_3969121_NC_001798_24_37	/5Biosg/CAG CCC GCC GAA CAT GAG CCG CGA CAG GAA CCG GTA GGC GAA CTC CAC CGA GGT CTC CCC CTG GGT CTT CAC GAA GCT GTC GTC GCG CAG CAC AGC CTC GAA GGT CCG AAA CGT CCC GTC
108966_3969121_NC_001798_24_38	/5Biosg/GAA CCC AAA CAC CAT CTT TCG GAG GCG CGC GGT CAC CGC GAC CTG GCT GTT GAG GAC GTA CGT GAT GTC GTT CCG GGC CAC GAC TAG CTG TTG CTT GCT GTG CAC CTC ACA GCG CAC GTG
108966_3969121_NC_001798_24_39	/5Biosg/CCC CGC GTC CTG GTC CTG ACT CTG GGA GTA GTT GGT GAT GCG ACT GGC GTT GGC CGT GAT CCA CTT TTC CAT GGT CAG CGT GGG TTG CTG CGT GAG CCG TCG ATA CTC GTC AAA CTC TTT
108966_3969121_NC_001798_24_40	/5Biosg/GAC CGA CAC AAA CGT GAG CAC GGG GAG GGT AAA CAC AAC AAA CTC CCC CTC GCG AGT CAC CTT TAG GTA GGC GTG GAG CTT GGC CAT GTA CGC GCT GAC CTC CTT GTG GGA CGA GAA CAG
108966_3969121_NC_001798_24_41	/5Biosg/CCG CGT CCA CCC CGG AAG GTT GGC CGG GTT GGT GAT GTA ACT TTC CGG GAC GAC AAA GCG GTC CAC AAA CTG CAT GTG CTC CTC GGT GAT GGG AAG GCC GTA CTC CAG CAC CTT CAT GAG
108966_3969121_NC_001798_24_42	/5Biosg/GTT CCC GAA CTC GTG CTC CAC ACA TCG CTT GTT GTT AAT GAA AAT GGC CCA GCT GTG CGA GAG GCG CGT GTA CTC GCG TAG GGT GCG GTT GCA GAT GAG GTA CGT GAG CAC GTT TTC GCT
108966_3969121_NC_001798_24_43	/5Biosg/CTG CCG GAC GGA GCA TCG CAG TTT TTG GTG TTC GAA GGT GGA CTC CAG CGA GGC CGT CTG GGT CGG CGA CCC CAC GCA CAC CAG CAC CGG CCG CAG GCG GCC CGC GTA CTG GGG GGT GTG
108966_3969121_NC_001798_24_44	/5Biosg/GTA CAG GGC GTT AAT CAT CCA CCA GCA ATA CAC CAC GGT CGT GAG TAG GTG CCG CCC CAG GAG CCC GGC CTC GTC GAT GAC GAT AAT GTT GCT GCG GGT GAA AGC CGG CAG CGC CCC GTG
108966_3969121_NC_001798_24_45	/5Biosg/TGT GAC CGA GGC CAG GCG CGT GAG GGC ACC CTG GCC CAG CCC CAA AGT CTG CTC TAG GGC GGT GAG GGC GTG GAA CTC GTT TCG CGC GTC TTC GCC CCC GTG CGC CGC CAG GGC CCG CTT
108966_3969121_NC_001798_24_46	/5Biosg/GGT GAT GTC GAG GAT CAC CTC CCA GTA GTA CGT CAG GTC TCG CCG CTG CAG GTC TTC CAG CGA GGC GGG GCT GCT GGC CAG GGT GTA CGG GTG CTG CCC CAG CTG GGC CTG GAC GTG ATT
108966_3969121_NC_001798_24_47	/5Biosg/CCC GCG AAA CCC GAA CTC GTG AAA GAT GGT GTT GAT GGG TCG ACT CAG AAA CGC CCC CGA GAG CTT AAC GTA CAT GTT CTG CGC CGC GAT TCG CGT GGC GCC CGT GAC CAC GCA GTC CAG
108966_3969121_NC_001798_24_48	/5Biosg/GAC CTC GTT GAG GGT CTG CAC GCA CGT ACT CTT TCC GGA TCC GGC GTT GCC GGT GAT GAG ATA CGC CGC GAA CGG AAA CTC CCG GAG CGG CAG GCC GGT CGG GAC CTC CAA GGC CGC CAC
108966_3969121_NC_001798_24_49	/5Biosg/GTC CCG GAA CCA CTG CAG GCG CGG CAC CTG CGT GAC GTC GAG CTG CTG CTG CGA GAG CTC TCG GAT GCG TGC GAT GAT TGG TTG GAC CCC GTG CAT GGA CGT AAA ATT TAA AAA CGC CTC
108966_3969121_NC_001798_24_50	/5Biosg/GTC CCT GAA CCG CAC GGC GGG TCT GGC CCC GGG CTG CTG TGG GGG CGG ACC TGG TGC CCG GAC GTC CCG CGA GCC CTC CCC GCC GGA CGC CGC CAT GGC CGC ACA GCG CGC GCG GGC GCC
108966_3969122_NC_001798_25_1	/5Biosg/GAT GCG GAC GCG GGG CGG CGA CGC GGC GCT ATG CGC CCC CGA GGA CGG CTG GGT GAA GGT TCA CCC CAC CCC CGG GAC GAT GTT GTT CCG CGA GAT TCT CCT CGG GCA GAT GGG GTA CAC
108966_3969122_NC_001798_25_2	/5Biosg/CGA GGG TCA GGG GGT GTA CAA CGT CGT CCG GTC CAG CGA GGC CGC CAC CCG ACA GCT GCA GGC GGC GAT CTT CCA CGC GCT CCT CAA CGC CAC GAC GTA CCG GGA CCT GGA GGA GGA CTG
108966_3969122_NC_001798_25_3	/5Biosg/GCG CCG CCA CGT GGT GGC CCG CGG CCT CCA GCC GCA GCG GCT GGT TCG CAG GTA CCG GAA CGC CCG GGA GGG CGA TAT CGC CGG GGT GGC CGA GCG GGT GTT CGA CAC GTG GCG ATG CAC
108966_3969122_NC_001798_25_4	/5Biosg/GCT CAG GAC GAC GCT GCT GGA CTT TGC CCA CGG GGT GGT AGA CTG CTT TGC GCC GGG CGG CCC AAG CGG ACC GAC CAG CTT CCC CAA ATA TAT CGA CTG GCT GAC GTG TCT GGG GCT GGT
108966_3969122_NC_001798_25_5	/5Biosg/TCC CAT ATT GCG CAA GAC GCG CGA GGG GGA GGC GAC GCA GCG CCT GGG GGC GTT TCT CAG GCA GCA CAC GCT GCC CCG GCA GCT GGC CAC GGT CGC CGG GGC CGC GGA GCG CGC CGG CCC
108966_3969122_NC_001798_25_6	/5Biosg/GGG GCT TCT GGA TCT GGC CGT CGC GTT CGA CTC CAC GCG CAT GGC GGA ATA CGA CCG CGT GCA CAT CTA CTA CAA CCA TCG CCG GGG GGA GTG GCT GGT GCG CGA CCC GGT CAG CGG GCA
108966_3969122_NC_001798_25_7	/5Biosg/GCG CGG CGA GTG CCT GGT GCT GTG CCC CCC CCT GTG GAC CGG CGA CCG CCT GGT CTT CGA TTC GCC CGT TCA GCG GCT GTG CCC CGA GAT CGT CGC GTG CCA CGC CCT CCG GGA ACA CGC
108966_3969122_NC_001798_25_8	/5Biosg/GCA CAT CTG CCG TCT GCG CAA CAC CGC GTC CGT CAA GGT GCT GTT GGG GCG CAA GAG CGA CAG CGA GCG CGG GGT GGC TGG CGC CGC GCG GGT CGT CAA TAA GGC GCT GGG GGA GGA TGA
108966_3969122_NC_001798_25_9	/5Biosg/CGA GAC GAA GGC CGG CTC GGC CGC CTC GCG TCT CGT GCG GCT CAT CAT CAA CAT GAA GGG CAT GCG CCA CGT GGG CGA CAT CAA CGA CAC GGT ACG CGC CTA CTT GGA CGA GGC GGG GGG
108966_3969122_NC_001798_25_10	/5Biosg/GCA CCT GAT CGA CAC CCC CGC CGT CGA CCA CAC CCT CCC TGG GTT CGG CAA GGG CGG CAC CGG CCG CGG GTC GGC GCC CCA GGA CCC GGG GGC GCG ACC GCA GCA GCT TCG CCA GGC GTT
108966_3969122_NC_001798_25_11	/5Biosg/TCA GAC GGC CGT GGT CAA CAA CAT CAA CGG CAT GCT GGA GGG CTA TAT CAA TAA TCT CTT TGG AAC CAT AGA ACG CCT GCG AGA GAC GAA CGC GGG TCT GGC GAC CCA GCT GCA GGC GCG
108966_3969122_NC_001798_25_12	/5Biosg/CGA CCG CGA GCT GCG GCG CGC CCA GGC GGG GGC GCT GGA GCG GGA GCA GCG CGC GGC GGA CCG GGC GGC CGG GGG AGG CGC GGG CCG CCC GGC GGA GGC GGA TCT TCT CCG GGC CGA CTA
108966_3969122_NC_001798_25_13	/5Biosg/CGA CAT TAT CGA CGT CAG CAA GTC CAT GGA CGA CGA CAC GTA CGT GGC CAA CAG TTT CCA GCA CCA GTA CAT CCC CGC GTA CGG CCA GGA CCT CGA GCG CCT GTC GCG CCT CTG GGA GCA
108966_3969122_NC_001798_25_14	/5Biosg/CGA GCT GGT GCG CTG CTT CAA GAT TCT GCG CCA CCG CAA CAA CCA GGG CCA GGA AAC GTC GAT CTC GTA CTC TAG CGG GGC GAT CGC CTC CTT CGT GGC CCC GTA TTT CGA GTA CGT GCT
108966_3969122_NC_001798_25_15	/5Biosg/TCG CGC CCC CCG AGC GGG CGC GCT CAT CAC CGG CTC CGA TGT CAT CCT AGG GGA GGA GGA GTT ATG GGA GGC GGT CTT TAA GAA AAC CCG CCT GCA GAC GTA CCT GAC AGA CGT CGC GGC
108966_3969122_NC_001798_25_16	/5Biosg/CCT GTT CGT GGC GGA CGT ACA GCA CGC GGC TCT GCC CCG GCC CCC CTC CCC AAC CCC CGC CGA TTT CCG GGC GAG CGC GTC CCC GCG GGG CGG GTC CCG GTC CCG GAC CCG GAC CCG ATC
108966_3969123_NC_001798_26_1	/5Biosg/CCC GAT CCC GGT CGC CCG GGA GAA CGC CGA GGG GTG CGC CGG ACC AGG GCT GGG GCG TCG AAC GCA GGG ATG GCC GAC CCC ACG CCC GCC GAT GAG GGA ACG GCC GCC GCC ATC CTC AAA
108966_3969123_NC_001798_26_2	/5Biosg/CAG GCC ATC GCC GGG GAC CGC AGT CTG GTC GAG GTG GCG GAG GGG ATC AGC AAC CAG GCG CTG CTG CGC ATG GCC TGC GAG GTG CGC CAG GTC AGC GAT CGC CAG CCG CGG TTT ACC GCG
108966_3969123_NC_001798_26_3	/5Biosg/ACC AGC GTC CTG CGC GTT GAC GTC ACC CCC AGG GGG CGG TTG CGG TTC GTT CTG GAC GGG AGT TCC GAC GAC GCG TAC GTG GCG TCG GAG GAT TAC TTT AAG CGC TGC GGG GAC CAG CCG
108966_3969123_NC_001798_26_4	/5Biosg/ACG TAT CGC GGT TTT GCG GTC GTC GTC CTC ACG GCC AAC GAG GAC CAC GTG CAC AGC CTG GCC GTG CCC CCC CTC GTT CTG CTG CAC CGG CTC TCC TTG TTT CGC CCC ACG GAC CTC CGG
108966_3969123_NC_001798_26_5	/5Biosg/GAC TTC GAG CTC GTC TGC CTG CTG ATG TAC CTG GAG AAC TGT CCC CGG AGC CAC GCC ACG CCC TCG CTG TTC GTC AAG GTG TCG GCG TGG TTG GGG GTC GTG GCC CGC CAC GCG TCT CCC
108966_3969123_NC_001798_26_6	/5Biosg/TTC GAG CGC GTC CGC TGC CTT CTC CTC CGC AGC TGC CAC TGG ATC CTG AAC ACG CTA ATG TGC ATG GCG GGC GTG AAG CCC TTC GAC GAC GAG CTA GTC CTG CCC CAC TGG TAC ATG GCC
108966_3969123_NC_001798_26_7	/5Biosg/CAC TAC CTG CTG GCC AAC AAT CCG CCC CCC GTC CTC TCG GCC CTG TTT TGC GCC ACC CCG CAG AGC TCT GCG TTG CAG TTG CCC GGG CCC GTC CCC CGC ACG GAC TGT GTG GCC TAT AAC
108966_3969123_NC_001798_26_8	/5Biosg/CCG GCC GGC GTC ATG GGA AGC TGC TGG AAT TCC AAG GAC CTG CGT TCG GCT CTG GTG TAT TGG TGG CTT TCG GGG AGC CCC AAA CGA CGG ACC TCG TCG CTT TTC TAT CGG TTT TGC TAA
108966_3969123_NC_001798_26_9	/5Biosg/CTC CGG AAA ATA AAC GTG TTT TTT ATG GAA CGT TCC CCA CCT GTC GTG TCA TCT CTC GGG GGA TGG TGG TGG GCC TGT GTG TGT GTC TTG TGC ACC GAA GGA GGA AAG TGG GGG GGT GGT
108966_3969124_NC_001798_27_1	/5Biosg/GTG GGG GGG TGG TGG TGC TGG TGG TGG AAA GAC ATG ATA GAG GGA ACA AAG AAA TAG AAG AAA ACC ACA ACC GGC GCG TGC CAG TAA ATA CGG ACG CGC GCA CAC GCG GGG GGT AAG TTG
108966_3969124_NC_001798_27_2	/5Biosg/GTT GGA GCA CGG GGC CCC GGT TTA TTG ACC AAA TTC AGG GAA ACA GAA ACC GCA TCT TTT CCT CGA AAG GGT ACA CAA AGC TCC CGC CCT CGC CCC ACA CGC CTT CCA GAA CCC CCG TAA
108966_3969124_NC_001798_27_3	/5Biosg/GTA AAC ACC AGT TGA ATC TCG CGC AGG ATC TCG CGC AGG TGA TGG GCG CAG TCC ACG GGG GGG AGC ACC AAG GGC CGC GGG TAC AGA TCC ACG GGG ACG CCG ACC GAC TCC CCG CCC CCG
108966_3969124_NC_001798_27_4	/5Biosg/CCC GGG ACA TAC GCG CAC GAC GCG TCT CCA GTA TTG CTC CGC GTC CAG CAG GGC GCC TCC GCG GAA GGC CGT TTG GGG CAG GGG GTC GTC GGC CTC GCC TGG GGG GGT CAG AAC GCT CCA
108966_3969124_NC_001798_27_5	/5Biosg/TCC AGT ACT CCG CGT CCA GAC GCC TCC CGA AGG CAT CCA GGA CAA AGC GGT CAC AGG CGT CCT CCA TGA CGC CCC GGG CCG CGC ACA CGG CCT CCT CCG GCG GGC CGG CGG CCG GCC GCC
108966_3969125_NC_001798_28_1	/5Biosg/CGG AGG ATT CGT CTC AGC GCG TCG CGC ATA ACC TCG GCC GCC GCG GCG TAC GCG GGC CCG CGG AGA GGA AAT CCC TGC AGG AAG TCG GTG TCA TCG CGG GAG TTC CAG AAC CAC GCC CCG
108966_3969125_NC_001798_28_2	/5Biosg/GTC TGG CTC CAG GTG ACG ACG TGG GTG TAG ACG CCC TCT GGC GCC AGG GAG GGG GCG AGG CGC GGG CGT ATG CCG TTG GCC GAA AGT ACG GCG CGC ACG GAC GCC TCG AGG GCC CGG CGG
108966_3969125_NC_001798_28_3	/5Biosg/GCG TCC TGG ATC GCG CCG TGC GCG GCG TCC GCG TCC CCG GGG TCC ACG TTG AAC AGC CCC CAG AAC GCA GCC CCG GTG CCG CCG CAG ACC GCA AAC TTC ACC GAG CTG GCC GTC TGC TCG
108966_3969125_NC_001798_28_4	/5Biosg/ATC TGC AGG CAG ACG GCG GCC ATG ACC CCG CCG AGC AGC TGC CGG AGC GCG GGG CAG GCG TCG CAC GCG TCC GGC ACC AGG CGC TCC AGC ACG GCC CGG GCC CAG GGC TCC GAG GGG GCG
108966_3969125_NC_001798_28_5	/5Biosg/GCC GCC ACC AGC GCG TCC AGC CTT TCC AGG CCC GCC CGC CCC CGG GCT TCC GGC AGC CCG GCC TCC CCG AGG CCC GCG AGG GCG GCC AGG AGC TGG GCC TGG AGC CCG GAG AAA CAA AAC
108966_3969125_NC_001798_28_6	/5Biosg/CGC GCC GTC CAG ACC GGC CCG ACG GCC GCC GGG GGG TCG AGT AGT TGG ATG GTG GTG GCC GTG GGG TGC CAC CGC GCC ACC GCT TCC CGA AAG GCG GGC AGG AGG CGG CCG GCC GCC TCC
108966_3969125_NC_001798_28_7	/5Biosg/GAG GCC ACG GCC GGC CAT GCC CGC GGG GGC AGG ACG ACC CTG GCG CCC ACC GCG GGC CAG GCC CCC AGG CAC GCG GCA TGG GTG GCC GCG GCG CCC CGC ACC AGG TCA CGC GCC GAC TCG
108966_3969126_NC_001798_29_1	/5Biosg/CGG CGG CGG CGG CGG CCG GCA CGG TAA ACG TGG GCC AGC CCG GAA ATC CCA GCA CGG CAA AGT ATT GGA CGG GCC CTC CCC GGA CCT CAA ACC CGG GCC CCA GAA AAG CGA AGA CGG GGG
108966_3969126_NC_001798_29_2	/5Biosg/CCA GGG CTC CGG GGG CGG CGT GGA CCG TGG TAT GCC ACT GCC GGA AGA GGG CGA CCA GCG CCG GGG CGG AGA ACC CGT CGC CGG CGC TCA CGA AGT AGT CGT AGC CGC GCG GCA GCA GCA
108966_3969126_NC_001798_29_3	/5Biosg/CCC GCG CCG TGA CCC GCT GCG GGT GTC CGC GGG GCC GCA GGC CGA CCT CGC ACA CCT CGA CCA GGT CCG CGA AGG CGC CCT CCT TCC TGG TCG GCG GAA ACG CCA GGG TGG TGT ATT CGC
108966_3969126_NC_001798_29_4	/5Biosg/GCG CAA AAC GCG CGG TCC TCG TCG TGA TGG TGA CGG CGA GCG AGG CGG AGG ACG CGC ACT GGG GGC TGT CGC GAA TGG CGG CCA GGC GCG CCC ACG CCA ACC GCG CGC CGG GGT GCT CGG
108966_3969126_NC_001798_29_5	/5Biosg/CGA CGC GCG CGG ACA GGG CCA GCG GGT CGA CGT CGA CCT TGG CCT CCA CGT CCA GGA GGG CGG CGC GAG GAG CGG CCG GCG GGC CCC ACG ACG CCC TTT CGA CCC TCA CGA CCA GAC CCG
108966_3969126_NC_001798_29_6	/5Biosg/TCT GCG GGT CCC AGC CCA GGC GCA GCG GGA CGA AGA GGG CCA CCG GCC CCG TCT GGC GCT CCA GGG CCG CCA GAA CGC ACG CAT ACA GCG CCC GCC ACA GGG TCG GGT CCC CCA GGG GCT
108966_3969126_NC_001798_29_7	/5Biosg/CCA GCG GGG AGG CGG CCG GGG CCG TCG CGG CGC GGG CGG CCG CGA CGG CCC CGG CGG CCG AGA CGT CGG GGG AGC CGT AGA AGT CCT GCA GGT CGG ACG AAC CAA CGG ACA CCT CCG CGA
108966_3969126_NC_001798_29_8	/5Biosg/AGC GCG CGC GCG CCT CCC CCG CGG CGT CGC GAC AGA CCA GAT ACA GCA GGG CGT GGA GGC AGT CGC GCG TGC GCG GGG GCA GCC ATA CCG CGT ATA GGG TAA TGG CGC TGA CGC TCT CCT
108966_3969126_NC_001798_29_9	/5Biosg/CCA CCC AAA CGA TGC CGG GGG CTT CCA TGC CAC GAC GCC CGG GGG TTG CCG TGT ATC GAA CGA GCG CGG CCC CAG ACT TAT AGG GTG CTA AAG TTC ACC GCC CCC TGC ATC ATG GGC CAG
108966_3969126_NC_001798_29_10	/5Biosg/GCC TCG GTG GGA AGC TCC GAC AGA GCC GCC TCG AGA ATG ATG TCA GTG TTG GGC TGG GCG CCG GAG GCG TGC GTG CGC AAG CAG CGC CCC CAC GCG GGC GCG CGC AGC TTG AAG CGC GCG
108966_3969127_NC_001798_30_1	/5Biosg/GGG CGC GCG CAG CTT GAA GCG CGC GCC CGC AAA CTC CCG CTT ATG GGC CAT CAG CAG CGC GTA CAG CTG TCT GTG CGT CCG GCA GGC GCT GTG GTC GAT GCG GTG GGC GTC CAG CAG CTC
108966_3969127_NC_001798_30_2	/5Biosg/CAC GAT GGC TCG CTT GGT GAG GTT TTT AAC GCG CCC CGC CCC GGG AAA CGT CTG CGT GCT CTT GGC CAG CTG CAC CCC GAA CAG TTC GCC CCA GAT GAT CTT GAA CAG CGA CAG CGC GTG
108966_3969127_NC_001798_30_3	/5Biosg/CTC CGT CTC GCT CAC GGA CCC GCG CGG GGG GCA GCC GCT CAG GGC GTC GGC CAC GCG CTT AAC CGC GTC CTC CGA CAG CAA GGG GCC GTC GGT CAC GTT ACA GTG GCC CAG TTC GAA CAC
108966_3969127_NC_001798_30_4	/5Biosg/CAG CTG CAT GTA GCG GTC GTA GTG GGG GTT CAG CAG CTC CAG CAC GTC CTC GGG GCT AAA GGT TCG CCC CGA CCC CCC GGC CAT CGA GTC CCA CTG CAG GCA CGC GGC CAT GGT GCT GCA
108966_3969127_NC_001798_30_5	/5Biosg/CAG ACG GAA CAG CTC CCA GAC GGG GGC GAC GTT TAG GGT GGG GTG TAG GGC CAC AAG CTC CAG CTC TCC GGC GGC GTT GAT CGT GGG GAT GAC GCC CGT GGC GTA GTG GTC GTA AAG CCG
108966_3969127_NC_001798_30_6	/5Biosg/CCG GAA GAT GGC GCT GCT ATG GGC GGC CAT GGG GAC GCG AAG ACA GGC CTC CAG CAG CAC CAG GTA GAT GAA CCG CGT GCG GCC GAC CAG GCT GTT GAG GCC GCG CAT GAG CGC GAC CAC
108966_3969127_NC_001798_30_7	/5Biosg/CTC GGC CGG CGC GAC GTC CGG CCG GAG GTA CTT TTC GAC GAA AAG GCC CAC CTC CTC CGT CTC GGC GGC CTG GGC CGA CAG GGA CGT GTC GGG GTC CTG GCA GCG CAG CTC CCG CAG ATC
108966_3969127_NC_001798_30_8	/5Biosg/CCG CTG GGC CCT CAG GGC ATC AAA ATG TAT CCC CCG CAA AAA CAG ACA AAA GTT CCT CGG GGT CAG CGC GGC GTC GTG GCC CCA GAA CCG CAC GTG CAT GCA GTT GAG GGT CAG AAG CAT
108966_3969127_NC_001798_30_9	/5Biosg/GTG GAG GAT GTT AAG ACT GTC CGC GAG GCA CGC CAG CGT GCA CCT CTC GAA GTA GTG CTT GTA CCG GAA TTT GCT GTA GAT GCG CGA CCC CCG CGC CTG CGC CGC GTC GGC GTG CGA CGC
108966_3969128_NC_001798_31_1	/5Biosg/TCG GCG TGC GAC GCG TCG CAG CGC CCT TTG AAC CGG CGG CAC AAC AGG TTC GTC ACC TGG GAA AAC TGT GCC GGC CAC TGC CCG CTG GCG CTC ACC ACG TGG TTG AGC AGC ATG GGC GTA
108966_3969128_NC_001798_31_2	/5Biosg/AAG ACG GGC TCC GAG CGC GCC CCG GAC CCG TCC ATG TAG ATC AGC AGC TCC CCC TTG CGG AGA GTC CGT ACC CGC CCC AGC GAC TGG TAC ACG GAC ACC ATG TCC GGC CCG TAG TTC ATG
108966_3969128_NC_001798_31_3	/5Biosg/GGT TTC ACG TAG GCG AAC ATG CTG TCA AAG TGC GGC GGA TCG AAG CTA AGG CCC ACC GTC ACG ACC GTT GTG TAG ATG ACC ACC CGG TAC CGG CCC CAT GTG GTC ACG TCG CCG GGC GGG
108966_3969128_NC_001798_31_4	/5Biosg/GTG AGC GAG TGG AGC AGC AGC ACG CGG TCC GTA AAC TGC CGG CAG AAC CTG GCA ACG ACC TCC GCG AAG GAG ACC GTC GAC GAG AAG ATG CAG ACG TTA TCT CCG CCG GCC AGG CGC GCC
108966_3969128_NC_001798_31_5	/5Biosg/TCC AGC TCC CCG AAG AAG GTG GCG TCC GGG GGG GCG TCC GGG GGG GGC GCC CCG CCC GCC GGC CCC GGC GGG CGC AGG GCC GCC TGC AGG ACC TCG GGC CCC AGG CGC GGG AGA AAC AGA
108966_3969128_NC_001798_31_6	/5Biosg/CAA CGG CGC GCC GAA AAT CCG GGC ATG GCG TAC TCC CCG ATG ACC ACG TGA ACG TTC TTT TCG CCC CGG AGG CTG CAC AGA AAG TCC ACC AGC TGC GCG TTG GCG GTG GCG TCC ATG GCG
108966_3969128_NC_001798_31_7	/5Biosg/ATG ATC CGC GGG CAC GTG CGC AGC AGG CGC AGC ATC AAC GCG TCG ACG CGG CCC AGC TGC TGC ATC GTC GGC GAG TAC AGT TGG CCC AAC GTC GAC ATG ACT TCG TCC AGG ACG AGC ACG
108966_3969128_NC_001798_31_8	/5Biosg/TCG TAG TTG TTC AAC AGG TTC GGG CCC ACG CGA TGA AGA CTT TCC ACC TGC ACG ATG AGA CGG TGG AAG GGG CGG TCG TTC ATG ATG TAA TTG GTG GAT GAG AAG TAG GTG ACG AAG TCG
108966_3969128_NC_001798_31_9	/5Biosg/GGC AAC CCT GAC TCA GCG AAC CGC GTC GCC AGG GTC TGA GTA AAA CTC CGA CGA CAG GAG ACG ACC AGC ACA CTC GTG TCC GGA GAG TGG ATC GCT TCC CCC AAC CAG CGG ATC AGC GCG
108966_3969128_NC_001798_31_10	/5Biosg/GTA GTT TTT CCC GAG CCC ATT GGC GCG CGG ACC ACA GTT ACG CAC CGG GCC GTC GGG GCG CTC GCG TCC GGG AAG GTG ACG GGT CCG TGT TGC TGC CGC TCG ATC GTT GTT TTC GGG TGG
108966_3969128_NC_001798_31_11	/5Biosg/ACC CGG GGA ACC CAC TCG GCC AAA TCC CCC CCG TAA AGC ATC CGC GCC AGC GAT ACA CTC GAC GTG TAC TGC TCG CAC TCG TCA TCC CCG ATG GGA CGC CGG GCC CCC AGG GGA TCC CCC
108966_3969128_NC_001798_31_12	/5Biosg/GAG GCC GCG CCG GGC GCC GAC GTC GCG CCC GGG GCG CGG GCG GCG TGG TGG GTC TGG TGT GTG CAG GTG GCG ACG TTC ATC GTC TCG GCC ATC TGC GTC GTG GGG CTC CTG GTG CTG GCC
108966_3969128_NC_001798_31_13	/5Biosg/TCT GTG TTC CGG GAC AGG TTT CCC TGC CTT TAC GCC CCC GCG ACC TCT TAT GCG AAG GCG AAC GCC ACG GTC GAG GTG CGC GGG GGT GTA GCC GTC CCC CTC CGG TTG GAC ACG CAG AGC
108966_3969128_NC_001798_31_14	/5Biosg/CTG CTG GCC ACG TAC GCA ATT ACG TCT ACG CTG TTG CTG GCG GCG GCC GTG TAC GCC GCG GTG GGC GCG GTG ACC TCG CGC TAC GAG CGC GCG CTG GAT GCG GCC CGT CGC CTG GCG GCG
108966_3969128_NC_001798_31_15	/5Biosg/GCC CGT ATG GCG ATG CCA CAC GCC ACG CTA ATC GCC GGA AAC GTC TGC GCG TGG CTG TTG CAG ATC ACA GTC CTG CTG CTG GCC CAC CGC ATC AGC CAG CTG GCC CAC CTT ATC TAC GTC
108966_3969128_NC_001798_31_16	/5Biosg/CTG CAC TTT GCG TGC CTC GTG TAT CTC GCG GCC CAT TTT TGC ACC AGG GGG GTC CTG AGC GGG ACG TAC CTG CGT CAG GTT CAC GGC CTG ATT GAC CCG GCG CCG ACG CAC CAT CGT ATC
108966_3969128_NC_001798_31_17	/5Biosg/GTC GGT CCG GTG CGG GCA GTA ATG ACA AAC GCC TTA TTA CTG GGC ACC CTC CTG TGC ACG GCC GCC GCC GCG GTC TCG TTG AAC ACG ATC GCC GCC CTG AAC TTC AAC TTT TCC GCC CCG
108966_3969128_NC_001798_31_18	/5Biosg/AGC ATG CTC ATC TGC CTG ACG ACG CTG TTC GCC CTG CTT GTC GTG TCG CTG TTG TTG GTG GTC GAG GGG GTG CTG TGT CAC TAC GTG CGC GTG TTG GTG GGC CCC CAC CTC GGG GCC ATC
108966_3969128_NC_001798_31_19	/5Biosg/GCC GCC ACC GGC ATC GTC GGC CTG GCC TGC GAG CAC TAC CAC ACC GGT GGC TAC TAC GTG GTG GAG CAG CAG TGG CCG GGG GCC CAG ACG GGA GTC CGC GTC GCC CTG GCG CTC GTC GCC
108966_3969129_NC_001798_32_1	/5Biosg/CCC TCG CCA TGG CCG TGC TTC GGT GCA CGC GCG CCT ACC TGT ATC ACC GGC GAC ACC ACA CTA AAT TTT TCG TGC GCA TGC GCG ACA CCC GGC ACC GCG CCC ATT CGG CGC TTC GAC GCG
108966_3969129_NC_001798_32_2	/5Biosg/TAC GCA GCT CCA TGC GCG GTT CTA GGC GTG GCG GGC CGC CCG GAG ACC CGG GCT ACG CGG AAA CCC CCT ACG CGA GCG TGT CCC ACC ACG CCG AGA TCG ACC GGT ATG GGG ATT CCG ACG
108966_3969129_NC_001798_32_3	/5Biosg/GGG ACC CGA TCT ACG ACG AAG TGG CCC CCG ACC ACG AGG CCG AGC TCT ACG CCC GAG TGC AAC GCC CCG GGC CTG TGC CCG ACG CCG AGC CCA TTT ACG ACA CCG TGG AGG GGT ATG CGC
108966_3969129_NC_001798_32_4	/5Biosg/CAA GGT CCG CGG GGG AGC CGG TGT ACA GCA CCG TTC GGC GAT GGT AGC CGT TTC GTT CGT TTT AAT AAA CCG ACG TTG TGC GTT TCA CCA TAC TTC GGC GCG CGT GTG TGT GTG TTT TTT
108966_3969129_NC_001798_32_5	/5Biosg/TTT TTG TGG TGT TTA TTT TCC CCC CAC CCC TTC CTT TTC TTT CGG CCA CCA CCC CCC TCC TCC CCC GTA CTA TAC AAC AAA AAA TAC CAC ACA TAC GAC CAA ATA CGG ACA ATC ATT TCT
108966_3969129_NC_001798_32_6	/5Biosg/GTC TTT ATT CGC TAT CAG AGA GTG GGG GCG TGA GCG TGG CAG GAG GGC GGG CCA CGT CGG GGT CCC GCC GTC TGG TGT GAC GCG ATG GGG GGT CCG ATG CGC GCC GGT ACT GGG GCC CCG
108966_3969129_NC_001798_32_7	/5Biosg/GCG CCC GGG TGA CCA CGC GCA CGT CGG GGG GCA CGT AGA AGT TAC CCT CTT CTT CGG ACT CGA TGT CCA CGA CGT CAA ATT CGT GGG CGG TCA GCG AGA CGA CCT CCC CGC CGT CGG TGG
108966_3969129_NC_001798_32_8	/5Biosg/TGA TGA CGT TGT GTC GGC AGC AGC AGG GCC GCG CCC CGG AGA ACG CGA GGC CCA TAA CTT GGC GAG CGT ATC GTC GAA GGC CAG GCG GCT GTT TCG CCG GAT GTC CCG GTA GAT CCC CGG
108966_3969129_NC_001798_32_9	/5Biosg/CTC GAC GCG GAC GGG GGT GAT GAT CAG GGC GAT CGG AAC GGC CTG GTC CGG GAG GAT CGA TGC CTT GGC GGG TCC GGG GGC CCC GCC ACG CCC GGC GGG CGC TCC GCG GCC GTC CTC CAG
108966_3969129_NC_001798_32_10	/5Biosg/GCG GAA CGT CAC GCC CTC CTC CGC GCC CGC GCG GTG CCT GCC GAG GAA CGT CAC CAG GTG CGG TTG CAG GGG GCA GTC GGG AAA GTG GCT GTC GAG GAC GTA TCC CTG CAC CAA GAT CTG
108966_3969129_NC_001798_32_11	/5Biosg/TTT GAA GTT CGG GTG GCG GGG GTT GGC GAA GAT GGG CTC GCG GCG AAC CAG CTC CCC GGA GCT CCA GGC CAC GGG AGA GAT GGT GCG ACG CTC AAG GTC GGG GAC GCC AAA CAG AAG CAC
108966_3969129_NC_001798_32_12	/5Biosg/CTC CGA GAC AAC GCC GCT ATT TAA CTC CAC CAG CGC CCG ATC CGG GGC GGA GCA TCG CCT TTT TTC GCC GGC GGC GCG GGA ATC GAG CCA GTC CCG GTC TTG GGT GAC GAG CGC CTC CTC
108966_3969129_NC_001798_32_13	/5Biosg/CGG GCC CGG AAC GCG CCC GGG CGC GAA GTA GCG CAC GCC GGG GTT GGG GAT GGA CCG GAT GAA CGC CCG GAA CGC CTC CGG CGA TCG CCG CGC CAT CAG GTC CTC GTA CGC GGA GGC CGC
108966_3969129_NC_001798_32_14	/5Biosg/GGG GGC GCC GGG GTC CGC GGG GTC GAA CGC GTA CTT GGC TCG GCA CTT AAC CTC GTA GAA GGC CAG GGG GGT CTG GGG GGC GGG GGC CAG GTA GCC GTG AGG GTC CCT GGG GCA CAC GAG
108966_3969129_NC_001798_32_15	/5Biosg/GAT GTC CAG GGA CGC CCC CAC CAT GCC CGT GTG GCC GTC CAT GAG GAC CCC GCA CGC GTG CAC GTT CTC CTC GGC GAG GTC CCC GGG TTG GTG AAA GAC GAA GCG CCC GGC GTC GGC GTC
108966_3969130_NC_001798_33_1	/5Biosg/GTC GTT GAC GCC CGC GTC CGC GCG GCC CAC GCA GTA GCG AAA CAG CAG GTT TCG GGC CGT CGG CTC GTT CAC CCG CCC GAA CAT CAC CGC CGA CGA CTG GGC GTC CAG CCG CAG GCT GGC
108966_3969130_NC_001798_33_2	/5Biosg/GTT GTG GGT GAG CCA CTG GGA CGA GAA GCA CGG ACC CTG CGC GCC CCA CCG CAG CGT GGA GGC GGT CGT CAG GCC CCG CCG AAG CAG GGC CCA GAG CTG GCA GTC GGC CTG GTT TTG CGT
108966_3969130_NC_001798_33_3	/5Biosg/CGC CGC CTC GTA AAA TCC CAT AAG CGG GCG GGG GGC GAC GGC TTC GGC GGC GGA CGG GGG GGC GCG GCG CGT CAG GCG CCA GAG GTG CCG GCC GAG CCC GCG GTC CAC CAT GCC GGC CGC
108966_3969130_NC_001798_33_4	/5Biosg/CTC CAG CGA CAC GAC GAG GGA GCA CAG ATA GTC CAG GCG AGC CCA CAG GGG CCC GAT GGC CAG AGG GGA GCG GAC GCC GCG CAG CAG GCC GCG CAG GTG GCG CTC GAA CGT TTC CGC CAA
108966_3969130_NC_001798_33_5	/5Biosg/GAT ATG GGG GGG CAG TGC GTT GGG GAT CGC CGA CGC CGA CCA CAT CGG GTC GGG GTC CGG GGG ACC GGG GCT GCA GTC CGG GTC GAT GGC GTG TGC GCC CCC CGG CGA GAG GGG AAT GTC
108966_3969130_NC_001798_33_6	/5Biosg/GGG GGT TGG CGG GCC GGA TGA GGC CTC AGA GAG GGC CGG GGA CGC GGG CCG GGC CTT TTC GCC CGG GGC CCC GCC GTC GGG TTG CCC ACG TGG GGG GCT CTG GGG CCA ATG GGA ACC CGG
108966_3969130_NC_001798_33_7	/5Biosg/GGC CCC CGG TGA CGT GGG GCG GGG TGG GGC GGG GCG GGG CCC AAA GAC GGT CGC CAG ATC TAG GCT GTT GGG TCG GGG CCG CTT CGG GGG ACT ATC GGG GTC GCG GGC GGG GTC CGC GGG
108966_3969131_NC_001798_34_1	/5Biosg/CCG GGT GTT GCG GCG GCC GCC ATT TTT ACG AGC AGC CGA AGA GCT CGA GGG CGG AAG GGA TCC TCA CGA CAG AGA GTG GCG CGC GGC CGG GTT GGC GTG ACA GAG GCG GGA GAC CAG CAC
108966_3969131_NC_001798_34_2	/5Biosg/CAG CAG CGG CCT CAG CTC GGG CGG CAG CGA CAC CGA CGA CAG GAC GGC CTT GTG CGT GCG CTG GTA ATT TAT ACA CTG CTC CGT GAA CGC GCG CCG AAT CTT GGG ATT GCG AAG GTG GCG
108966_3969131_NC_001798_34_3	/5Biosg/CCG GAT GCC CTC CGG CAC GTC ATA CGC CAG GCC GTG GGT GTT GGT CTC GGC CGA GTT GAC AAA GAG GGC GGG GTG CAG AAC GCA GCG ATA GGC GAG GAG GGC CAC GGC AAA GTC CGG CGA
108966_3969131_NC_001798_34_4	/5Biosg/GAG CTG GTT GTT AAA GTA CTG GTA GCC CGG GAC GCG GGT CAC GGG GAC GCC CAG GCT CGG GGC CAC GTA CAC GCT AAC CAG CAG CTC CAG CAG CGT CTG CCC CAG GGC GTA GAG ATC GAC
108966_3969131_NC_001798_34_5	/5Biosg/CGC CAG CCC GAC GTC GTG CTT CAG GGG GCG GTT GTT AAA CTC GGC CCG CTC GTT GTT GAG GTA CTT TAC CGA GAG CTC CGG TGG CTG GTT GTA CCC GTG CCC CAC CAG AGT GTG AAA GTT
108966_3969131_NC_001798_34_6	/5Biosg/GGC CGT GGT CAG GGC GGC GGG CAT CCC AAA CCC CCG GGG GGA CTC GAG GTC CGG CTC CTG GAG GCA AAA CTG GCC CCG GGA TAT CGT GGA GTT GGA GTT CAG GGT CAC CAG GCT AAA GTC
108966_3969131_NC_001798_34_7	/5Biosg/GGC CAG GAC GGC CCG CCG GAG CGA CAC CGC GTC CGA TCG CAG CAT CAC GAG GAC GTT GGC GCA CTT GAT GTC CAG GTG GCT GAT CCC GCA CCT GGT GTT CAG GAA CAC CAC GGC GCG CGC
108966_3969131_NC_001798_34_8	/5Biosg/CAG GTC TGT GAA GCA GTG GTG GAG GGC CGT CGC GAC GGA GGG GGT GGT CGC GCG CAG GGA CGC CAG CTG GCC GAT GTA CTT GCC GAG GTC CAT GTC GTA CGC GGG GAA CAC GAT CTG GCG
108966_3969131_NC_001798_34_9	/5Biosg/CTG CTG CAG CGA GAA CCC GAG CGG GGT GAT AAA GCC GCG GAT GTC GTG GGT GCG GCC GCC GCG AAG AGC GCA CTC CCC CAC GAG CAG GGT CGC GAC GAG CTC CAC GGC AAA CCA CTC TTT
108966_3969131_NC_001798_34_10	/5Biosg/TTC CCG GAT GGT CTT CAC GGC GAG CTT GTG TTC GCG AAT CAA CTG CAC CTC GCC GTA CCC CCC CGA GCC CCC GAA GCT GCG GGC CCC GGG GAT CTC CAG GGT CGT GTA GCG GAG GGC GGG
108966_3969131_NC_001798_34_11	/5Biosg/GTT GAC GGC GAA TAC GGG GAT GCA TAG CTT GTG GAT GCG CGC GAG GGA CAG GAT GTG CGA GGG GGG CGA CGG GGG CGA GGT CAT GGC CGT CTC GGA CCT GCG CAG GGG CGG GCG CCT TAG
108966_3969131_NC_001798_34_12	/5Biosg/CTT GGC CGC AGG GCC GGG GGC CTC GGG GGA CGA GCG GCG ACG AGA CGA GCG GCT CAC TCG CCA TCG GGA CAG TCC CGC GCG AAG CCG CTC CCG GAA GCT GGA TCG GCG GCG GGA CCC GGG
108966_3969131_NC_001798_34_13	/5Biosg/GCG GGC TCC GGA GAC GGC GCC GTC TCG GGG GGA GGG GCC GCT TGG GCG TCC GGA CGC CCG GCG GCT GAG GGA GTG TAT GTA GGA CGC GAG CCA GGC CTT GAA GGA GCG TCG GTG TGC ACC
108966_3969131_NC_001798_34_14	/5Biosg/TTG GGG GCT GAT GTC AGC TGC CAC ATG ACT AGC AGG TCG CTG TCG CCC GGA CTC ATC CAT CCG TCC GCC AGG TCG CCG TCC CCC CAC AGA GAC GCG TTC GCC GCG GCC TCT TCG AGC TGC
108966_3969131_NC_001798_34_15	/5Biosg/TCC TCC TGG TCC GCA AGA CGA TCG TCC GCC GCG TCC AGG CGC TCG CTA AGC GCG GGA TCG AGG TAC CGT CGG TGT GCG GTT AGA AAA TCA CGT CGC GCC GCT TGC TCT TCC ACG CGA ATT
108966_3969131_NC_001798_34_16	/5Biosg/TTA ACA CAG GTC GCT CGC TGT CGC ATC ATC TCT AAG CGC GCG CGG GAC TTT AGC CGC GCC TCC AAT TCC AAG TGG GCC GCC TTG GCG GCC ATA AAG GCG CCA ACA AAC CTA GGA TCT TGT
108966_3969131_NC_001798_34_17	/5Biosg/GTA CTC ACG CCC TCC CGG TGT AGC TGC AGG GTC TGG TCC CTG TAC ACC TCG GCC CGG AGG TGC GTC TCG GCC AAA CGT CGG CGC AGG GCC GCG TGG CTG GCG TCT CGG CTC ATC TCG CCG
108966_3969131_NC_001798_34_18	/5Biosg/CCC CCG CGC GCG CCC GAC GTC GGA CTC CTT CGC CCC GAC CCC CCT GAC CTC AGC CGC CCC CGC CTC GCC CGC GAT GTT TGG CCA GCA GCT GGC GTC CGA CGT GCA GCA GTA CCT GGA GCG
108966_3969131_NC_001798_34_19	/5Biosg/CCT GGA GAA ACA GAG GCA ACA GAA GGT GGG CGT CGA CGA GGC GTC GGC GGG CCT GAC GCT CGG CGG CGA TGC GCT GCG CGT CCC TTT TTT GGA TTT TGC CAC CGC GAC GCC CAA GCG CCA
108966_3969131_NC_001798_34_20	/5Biosg/CCA GAC CGT GGT CCC GGG CGT CGG GAC GCT CCA CGA CTG CTG CGA GCA CTC GCC GCT CTT CTC GGC CGT CGC GCG GCG GTT GCT GTT TAA TAG CCT GGT GCC GGC GCA ACT CAG GGG GCG
108966_3969131_NC_001798_34_21	/5Biosg/TGA CTT TGG GGG CGA CCA CAC GGC CAA GCT GGA GTT CCT GGC CCC CGA GCT GGT GCG GGC GGT GGC GCG CCT GCG GTT TCG GGA GTG CGC GCC GGA GGA CGC CGT GCC CCA ACG CAA CGC
108966_3969131_NC_001798_34_22	/5Biosg/CTA CTA CAG CGT CCT GAA CAC GTT TCA GGC CCT GCA CCG CTC CGA AGC CTT TCG GCA GTT GGT TCA CTT CGT GCG GGA CTT CGC CCA GTT GTT GAA AAC CTC GTT CCG GGC CTC TAG TCT
108966_3969131_NC_001798_34_23	/5Biosg/CGC GGA GAC TAC GGG CCC CCC GAA GAA ACG GGC CAA GGT GGA CGT GGC CAC CCA CGG GCA GAC GTA CGG CAC CTT GGA GCT CTT CCA GAA AAT GAT ACT AAT GCA CGC GAC CTA CTT TCT
108966_3969131_NC_001798_34_24	/5Biosg/GGC CGC CGT GCT GCT CGG GGA CCA CGC GGA GCA GGT CAA CAC GTT CCT GCG GCT CGT GTT CGA GAT CCC CCT GTT TAG CGA CAC GGC CGT GCG GCA CTT CCG CCA GCG CGC CAC CGT GTT
108966_3969131_NC_001798_34_25	/5Biosg/TCT AGT CCC CAG GCG CCA CGG AAA GAC CTG GTT TTT GGT GCC CCT CAT CGC GCT GTC GCT CGC GTC CTT CCG GGG GAT CAA GAT AGG CTA CAC GGC CCA CAT CCG CAA GGC GAC CGA GCC
108966_3969131_NC_001798_34_26	/5Biosg/CGT GTT TGA TGA GAT CGA CGC CTG CCT GCG GGG CTG GTT TGG CTC GTC CCG GGT GGA CCA CGT CAA GGG GGA AAC CAT CTC GTT CTC GTT CCC GGA CGG CTC GCG CAG CAC GAT CGT GTT
108966_3969131_NC_001798_34_27	/5Biosg/TGC CTC CAG CCA CAA CAC GAA CGT AAG TAC GCC TTC CTC CCG CGG TGC CTG TTT CCC CGG TGC CGC CCT CCC CGA GAT CGA CCG ACA GAC AAA CAC AGC CAG ACG CGA GTG TGG GAC GAC
108966_3969131_NC_001798_34_28	/5Biosg/ACG CCC GCA GCC CCC CCC CCG CCA TGG CGG GGG GGA AGC CTT ACT GTT TAT TTG TAA TCG GAC GAT GAG GCT CTG GCC ACG GCC CGC GCG ACC GCG GGG CAG CTC GTT GCA AAC AGG CGG
108966_3969131_NC_001798_34_29	/5Biosg/CTG GTA TAC GAT GAC AGA ACG CAG AGG CGC CAC CCG GCG CTG GTC GGG CGG ATG ACG CTT TCC GCG CCG TCC CGG CCC ACG ACG ACC TCG TGC AGG TGG GCC GTG ATG CGC GGG CGG CGG
108966_3969131_NC_001798_34_30	/5Biosg/GTC GCC TGC CGC AGG ATA ACC GCG TCC ACG GGG TGC CCG AAG AGG AGC TGA CAC AGG CTC GCG TCC CCC CGG ACG GCC AGG GTG CGC TGG GCC ATA TTG GAC CAC ATG CAC GGG GCG ACG
108966_3969131_NC_001798_34_31	/5Biosg/CAG GGA CAG GCC TCC GCC ACG GCG GGG GCG CGC CAC AGC GCG TTG GCG GAA TCG ATG TGG GCC GTC GGG GCG CAG GCG CCG CCT CCT CCC GGG GGG TCG GTA ATC CTG GAT AGC AGC CAT
108966_3969131_NC_001798_34_32	/5Biosg/CCT AAA TGG CGG GCC CGG CTG CCC GGG GGA CAG AGC GAC CCC AGG TCA TCA TCC ATG GCC CAG CAG TAT ATG CGG CCG CCG GGG AGG TGC CAC CAG GCC CCC GGA CCC AGG GCA CAG CAC
108966_3969131_NC_001798_34_33	/5Biosg/GCC CCC GGA TTC GGG GGC GGT TCC GTG GGT ACC AGG TAG GCG CCG TCG AGC TCG TGG GCC ACG GGC TCG TCC GCG AGC TGT TCG GCG GCG GGG TCG GGG GTT TCC TCC GGG GGG GAG GCA
108966_3969131_NC_001798_34_34	/5Biosg/GCT TCC AGG TGG CCG AAG GCT AGG GTG CAC AGC AGC GGG GTC CGG GGG TGC GTT ACG CTG CGG AGG TGG ACG GTG GCG CAG TAG CGG CGC TCG CGG TTA AAG AAG AAA ATG GCA AAG AAC
108966_3969131_NC_001798_34_35	/5Biosg/GTG TTC GAA GGC AGG CGC AGC GCC TTG GGC CGC GTC AGG TAC AGG AAG ATC TCG CAG AAA AGG GCA CGC TCG GGG TCG GGG TCC GGA AGG GCC ACC TGG CAC AGC GGC TCG GTG AGG ACC
108966_3969131_NC_001798_34_36	/5Biosg/GTG AGG CAC CGA AAA ATC TTA AGC CGC TCG TCC CCC CGA ACG ACG CGC CAC ACG AAG ACA GAG TTG GCG ATG CGC GCG ACG AGG TCG GCT TCG GGC CCC GGG TCG GGG GCG CGC GCG TCG
108966_3969131_NC_001798_34_37	/5Biosg/GGG GGG GCG CCC CGG TGA CCC GGC GGG GCC GCG GCT CCC GGG GGG CCT GGC GTC GCC TGG GGA CGC CAG AGT GCC CGC TGT GCC AGG TTG GTG GTG GGG AAG GGA CCG GAG ACG CAC CAA
108966_3969131_NC_001798_34_38	/5Biosg/AAG CAG AGG GGC CAG CGC GTG TAT GAG TTG GGG GGG GGG TGG GTG AGC GGT GGA ACA AAA GCA CGC GTC AGC GGA CAA GGC CGG GTC CCG TAG CCG CCC CGC GAC AGA ACC GGA GTC CGA
108966_3969131_NC_001798_34_39	/5Biosg/CGG CAC GCG CGA CGG GGT CTG CGA GGC TGA GGT ACG CCG CGG TGT TAA TGG TAA ACG CAA AGC CTC CCG GAA AGA CCA CTA GCC CGC AGA GGC GGC GAT TGA ACC CAA GGC AGA GGT ACG
108966_3969131_NC_001798_34_40	/5Biosg/CGT AGC TCT CTC CCG GAA GGT ATT GCT CGC AGA CCC TGT GTG GGG CAG TGG AGG GGC TGC CCT CCA TGA AGC GAC ATT TAC TCT GCT CGC GTC CAT TGA CGT CAC CGT CAA TCA CCA CTG
108966_3969131_NC_001798_34_41	/5Biosg/CGA TTG GAC GGT TGG TGA GGC GCA GCG TGT CTC CGC TGG TGC TGT AGT AGT CAA ACG CGT AGT GGG CGT CGG AGT CGG CGA AGC GGG CGG GGA TGT CGT CGC TGA GAG GGA CGA GCC GCC
108966_3969132_NC_001798_35_1	/5Biosg/GCC GCC GCC GCC GCC CCC GAC CGC CCT GGC CGC CCA GAT GCG CCA GCA CGG CCA GGG CGT ACG CGG TGT GAA AGA ACG CGT CGG GGG CGG TCC CCT CGA GGG CGC GCA TCA GGT TCT CCA
108966_3969132_NC_001798_35_2	/5Biosg/TCC AGG AGC ACG GGG AAG CGC CGC GTC ACC TCC CCT AGC CAC TCG CTC TGG TGG GGG CCA AAG TCG TAG CGC AGG CGC TGG AAG ATG CGC GGG CCG CCT TGG AGC GCG GCC CGG ATA GAG
108966_3969132_NC_001798_35_3	/5Biosg/AGA GTG GCC CAG GGC CCG CAG ACA CGC GAT CTG GAT GCG CGC GAC GAA GGC CAC CTC GGC CGC GAT GTC AAA GGG CTG CAG CAC GGG GCG CGG GTG GCG CAG GGG TCC CTC GAG CGC GGG
108966_3969132_NC_001798_35_4	/5Biosg/CGG GAA AGC GAC GCA GCA GCG CCG TCT GGG CCG CGG GGG ACA GCT GGT GGG GGC GCA CGA CGC GCT CGG CGG CAC AGG CCT CCG TCA GGG CCG TGG CCA GCT CGG AGG ACA GCC GCG GGG
108966_3969132_NC_001798_35_5	/5Biosg/GGG GGG CGG GCG CGT CGC CCG CCC CAC GCC ACC GAA TTC TCG TAG GAG ACG ACG ACG AAG CGC TGC TTG GTC CCG TAG TGA TGG CGC AGG ACC ACG GAG ATG GAG CGA CGG CTC CAC AGC
108966_3969132_NC_001798_35_6	/5Biosg/CAG CCA GTC GGG CCG GTC GCC GCC GGC CAG AGC TTC CCA CCC GCG GTC CAG CCA CTC GAC CAG CGA TCG CGG CTT GGC GGT CCC CGG CAC GAG GGT GAG CAC GTC GTT GAG GAC GTC CTC
108966_3969132_NC_001798_35_7	/5Biosg/CCT CGC CCG CGG CCC GGG GGC CCC CCG GGG TGG CAA AGC GCC CCC CGC CGG GCG GCT CCA GGC CCG CCA GCA CCG CCT CCG CGT CCG ACG CGC CCA GGG CTC CCC CGC TGA CGG CCT GGT
108966_3969132_NC_001798_35_8	/5Biosg/TGG TGG ACC AGG GCG CCC TGG CGG AGC CCC GAG GCG ACG CCG GAG GCC GCG TGC TTG GGG CGC GCG CGG ACC GGG TGG CGG CGG GTG ACG TCC TGC ACG GCC CGC TGG ACC AGC GCG AGG
108966_3969132_NC_001798_35_9	/5Biosg/GAG GAT CTC CTC GTT CTC TTG CGT GAT GGA CAC GTC CTC CGC GGT GGC CGT GTC GCC TCC CGG GGC CGT GAG CTG CTC CTC CGG GGA GAT GGG GGG GTC TGG GGT GCC GAC AAC GGC CGG
108966_3969132_NC_001798_35_10	/5Biosg/CCG GCC CGG CCC CGC CCG AGA CCG AGG ACG CCT GGG GAG TGG GGG TGC CGC TTT CCC CCA TCC CCA GGG ACA GGT GGG CCG CCG CCT CCG TCG CGG CGG CGG GAG CCG CGG CCC CCA GCC
108966_3969133_NC_001798_36_1	/5Biosg/GCC GCC GCC TCC GTC GCG GCG GCG GGA GCC GCG GCC CCC AGC CGC GCG ACG TAG CGA CAA AAG TGG CGA CAG AGG CGC ATG AGG CGC GCG CCG TCG GCC GCG TAT CGC GTG TTT GGC GGG
108966_3969133_NC_001798_36_2	/5Biosg/GAC GAG CTC GTC GTA ACT GAA CAG GAG CAC GCG GGC GCA GGT CGC CCA CGG GCC CCA CGC CAG GCG CAG CGC CGC GAC CGT GTA CGG GTC GTA CAC GCC TTG GGC GTC GCA CGC GAC CGG
108966_3969133_NC_001798_36_3	/5Biosg/GCA GGG AGA CGA ACA GCC CGC CCG CGC TGG GGA CGC GCG GCA GGA GGT CCG GGT GCG CCG GGA TGA CGG GGG CTA GGA TCG CCC CCA CCG CAT CCG CCG GCA CGT AGG CGG CAA ACG CCG
108966_3969133_NC_001798_36_4	/5Biosg/GAA CGC CAC GGG GTG CAG TCG CCG GTC GCG TGG GCC CGG GTC TGG GTT TCG ACC CGG AAG TTC GCG GCC GCC CCA CCG TCG GGG CGG CCG CGC ACG AGG GCG GAC AGC GGG ACC CCC GCC
108966_3969133_NC_001798_36_5	/5Biosg/CGC CGC CAG GCA CTC GCT GGA GAT GAT GAC GTG AAT CAG CGA GGC GGG GCT GCT CGG GTC CCG GGT GAG ATC GTA TTG GAC CTC GTT GGC AAA GTG CGC GTT CAT GGC CCG GCC GGC GGT
108966_3969133_NC_001798_36_6	/5Biosg/TGC GAG CCC TTC CCG GTG CCG GAA GGG GCG TGG GTG GGG GGT GCG TGT GCG CGT CCT CGG GGC CCG CGG GCG CAC GTG CGC TTA TAC GCT GTG TGT TTC GTC TGT CCC CAG GGA ATC CGG
108966_3969133_NC_001798_36_7	/5Biosg/GGG CCA GGA CTT TAA CCT GCT TTT CGT CGA CGA GGC CAA CTT TAT TCG CCC GGA TGC GGT CCA GAC GAT TAT GGG CTT TCT CAA TCA GGC CAA CTG CAA GAT CAT CTT CGT CTC GTC GAC
108966_3969133_NC_001798_36_8	/5Biosg/CCA ACA CCG GGA AGG CCA GCA CGA GCT TTT TGT ACA ACC TCC GCG GGG CCG CCG ACG AGC TGC TCA ACG TGG TCA CCT ATA TAT GCG ACG ACC ACA TGC CGC GGG TGG TGA CGC ACA CCA
108966_3969133_NC_001798_36_9	/5Biosg/AAC GCC ACG GCC TGT TCC TGC TAT ATC CTG AAC AAA CCC GTG TTT ATC ACG ATG GAC GGC GCC GTT CGC CGG ACG GCC GAT CTG TTT CTG CCC GAC TCC TTC ATG CAG GAG ATC ATC GGG
108966_3969133_NC_001798_36_10	/5Biosg/GGG GCA GGC CCG CGA GAC CGG CGA CGA CCG GCC CGT CCT AAC AAA GTC GGC GGG GGA GCG GTT TCT GCT GTA CCG CCC CTC CAC CAC CAC CAA CAG CGG CCT GAT GGC CCC CGA GCT GTA
108966_3969133_NC_001798_36_11	/5Biosg/ACG TGT ACG TGG ACC CGG CGT TCA CGG CCA ACA CGC GCG CCT CCG GCA CCG GCA TCG CGG TCG TCG GGA GGT ACC GCG ACG ATT TCA TTA TCT TCG CCC TGG AGC ACT TTT TCC TCC GCG
108966_3969133_NC_001798_36_12	/5Biosg/GCG CTC ACG GGA TCG GCC CCC GCG GAC ATC GCC CGC TGC GTC GTG CAC AGC CTC GCC CAG GTG CTG GCG CTG CAC CCC GGG GCG TTT CGC AGC GTT CGC GTG GCG GTC GAG GGC AAC AGC
108966_3969133_NC_001798_36_13	/5Biosg/CAG CCA GGA CTC GGC CGT GGC CAT CGC CAC ACA CGT GCA TAC CGA GAT GCA CCG CAT CCT GGC CTC GGC GGG GGC CAA CGG CCC GGG GCC CGA GCT CCT CTT CTA TCA CTG CGA GCC GCC
108966_3969133_NC_001798_36_14	/5Biosg/CCG GCG GCG CGG TAT TGT ACC CCT TCT TTC TGC TCA ACA AAC AGA AGA CGC CCG CCT TCG AAT ACT TTA TCA AAA AGT TCA ACT CCG GGG GCG TCA TGG CGT CCC AGG AGC TCG TCT CCG
108966_3969133_NC_001798_36_15	/5Biosg/GTG ACG GTG CGC CTG CAG ACC GAC CCG GTC GAG TAT CTG TCC GAG CAG CTC AAC AAC CTC ATC GAA ACC GTC TCT CCC AAC ACC GAC GTC CGC ATG TAC TCC GGA AAA CGC AAC GGT GCC
108966_3969133_NC_001798_36_16	/5Biosg/CGC GGA CGA CCT CAT GGT CGC GGT CAT CAT GGC CAT TTA CCT GGC GGC CCC GAC CGG GAT CCC CCC GGC CTT TTT TCC GAT CAC GCG CAC GTC TTG AGT CTT TCT TGC CGT TTC TTT TGT
108966_3969133_NC_001798_36_17	/5Biosg/TTT CTC TTT CTT TCC CCC CCT CTC TCC GCA ATA AAC GCC TTC CCG GAA CTG TGT TTC CCC CCC TAC AAC AGT GTT GTC CGT TGG TTG GGT GGT TGG GGT GCG GGG GTG GGC GGG
108966_3969134_NC_001798_37_1	/5Biosg/TGG TTG GGT GGT TGG GGT GCG GGG GTG GGC GGG GGA AGC AAG AAA ACG GTC GGC GAA CAC AAC ATC GGG AAA ACG GAT TCC CGC ACG TGC GTC TTC CCA GAT TCG ACA CAC ACA CCC CCC
108966_3969134_NC_001798_37_2	/5Biosg/TTC TCC TTA AAT AAA CAC AAA CCA CAC GCT CGT TGG TTG GTT AAT GCC AGC GCT TTA TTT ACG TCT TGT TTT TTT TGC GTT TCC TCC GCG GGT CCC TTC CCA ACA CGC CTG CCC CCG CCT
108966_3969134_NC_001798_37_3	/5Biosg/CAG GGG TAG CGG ATA ACC GGG GCC ATG TCG CCG GAT TGC ACA ACG GCG GCG CCG TCG AAC GTA CAC ACC CGA ACC GCC GGG GCC AGG GCC AGG ATG TCC CCG AGT TGG CCC GCG TGC GCC
108966_3969134_NC_001798_37_4	/5Biosg/AGC CAG GCG ACC AGC GCC TCG TAA AGC GGC AGC CTG CGT TCG CCG TCC TGC ATC AGC ATG GGG GCT TCG GGG TGG ATG AGC TGG GCG GCT TCT CGC GTG ACG CTC TGC ATC TGC AGG AGC
108966_3969134_NC_001798_37_5	/5Biosg/GCG TTC ACG TAT CCG TCC TGG GCG CTC AGC GCG AGC AGC CGG GGG ATG AGC GTG AGG ATG AGG GTG GTT CCT TCG GTT ATG GAG TAG ACC ATG TTG AGG ACG AGC GAC CGC AGC TCG GTG
108966_3969134_NC_001798_37_6	/5Biosg/TTT ACG GAG GCG AGT TGC TGG ACG TCG GCC ACG AGC GAG AGA CGG GCC CCG TTG TAA TAC AGC ACG TTG AGG TCG GGG AGC TCC CCG GGC GTC CGG GGG TCG GGG TTG AGG TCC CGG ATG
108966_3969134_NC_001798_37_7	/5Biosg/CCC CGG GCG ACC AGC CGC GCG ACT ATC TCG CGG GCC AGG GGC GTT GGG AGC GGG ACC GGA AAC CGC AGC GTG AGG TCC AGC GAC TCC AGG CGC ACG TCC GTC GCC TGG CCC TCG AAG ACG
108966_3969134_NC_001798_37_8	/5Biosg/GGC GGG ACG AGG CTG ACG GGA TCC CCG TTG CAG AGG TCG ACG GGG GAG GTG TTG CGG AGA TTG ACG GTG CCG GCG TGC GTG AGC CCC AGG TCC ACG GGG CAG GCG ACG ATT CGC GTG GGC
108966_3969134_NC_001798_37_9	/5Biosg/AGC ACC CGC GTG ATT ACC GCG GGG AAG CGC CTG CGG TAC GCC AGC AAC AAC CCC AAC GTG TCG GGA CTA ACT CCT CCG GAG ACG AAC GAT TCG TGC GCC ACG TCC GCG AGC GCC AGC TGG
108966_3969134_NC_001798_37_10	/5Biosg/CGG CGG ATG GTC GGC AGA AAG ACC ACT CGA CCC TCG CAC CGC TGC AGC GCC GCG GCA TCG GGG CGC GAG ATA CCC GAG GGG ATC GCG ATG TCT GCT TCG AAA CAA TCC GTG ATC ATG GCG
108966_3969134_NC_001798_37_11	/5Biosg/CCG GGC CGC GAG ACA CCG GAA CGC GGG GGT GCG GGA GGG CCG GAA AGC GCA ACG CAA CCG GGA CGA TGA TGA AAC AGA GAT GGG GGG CAC CGA CCG TGT GGG AGA GGG GGC GGG GCA GGG
108966_3969134_NC_001798_37_12	/5Biosg/CTC AGC AGC ACG CAC GGG GAG GTC TGT CGT GCG CAG GAG CCC CAG GTG AGA ATC AGT CCC CCG GAG CTC GGG TCT GGG TTT TAT TGG GAC CTG CCC TCG GAA TCG CGG CTC CCA GTC CAA
108966_3969134_NC_001798_37_13	/5Biosg/GCC CCC CTG GGG GGG GCG GGG ACA GGG GGT GTG TGT GGG TAA AAG CAA CGT CGG AAA ATC AAA CCC AAT GCC CCA AAC AGG AAA AAA AAA GAC GGG CGG GTG GAG GGA AAG CTG GGG AAG
108966_3969134_NC_001798_37_14	/5Biosg/AAG AAG CCA ATT TTA CAG AGA CAG GCC CTT TAG CGG GGA GGC GTC GTA GAT GAG ATA CTG CGT AAA GTG GGT CTC TCG CGC GTG GGC CTC CCC ATC GCG GGC GCT GCG TAG CAG GGC GGG
108966_3969134_NC_001798_37_15	/5Biosg/GTC GCT GGC GCA GGT GAT CGG GTA GGC TTC CTG AAA CAG GCC GCA CGG GTC TTC CAC GAG CTC GCG GCA CCC CGG CGG GCG CTT AAA CTG CAC GTC GCT GGC AGC GGT GGC CGT GGA TAC
108966_3969134_NC_001798_37_16	/5Biosg/CGC CGA TCC CGT TTC CAC GAT AAG ACG CTC CAG GCA GCG ATG TTT GGC CGT GAT GTC GGC CGC GGT GAA GAA CTT GAA GCA GGG GCT GAG GAC GGG CGA GGC CCC GTT GAG GTG ATA GGC
108966_3969134_NC_001798_37_17	/5Biosg/CCC GTT GTA CAG CAG GTC CCC GTA CGA GAA CCG CTG CGA CGC CCA CGG GTT GGC CGT GGC CGC GAA GGG CCG CGC CGG GTC GCT CTG GCC GTG GTC GTA CAT GAG GGC TAT GAC GTC CCC
108966_3969134_NC_001798_37_18	/5Biosg/CTC CTT GTC CCC CGC GTA CAC GCC GCC GGC CGC GCG TCC CCG CGG GTT GCA GGG CCG GCG AAA GTA GTT GAT GTC CGT GGC CAC GGG GGT GGC GAT GAA CTC ACA CAC GGC ATC CTG CCC
108966_3969134_NC_001798_37_19	/5Biosg/GTG GTC CAT GCC GGC GCG CCG CGG CAC CTG GGC GCA GCC AAA GAC CGG GAG GGG CTG GGC CGG CCC CAG CCG GTT TCC CGC CAC GAC CGC GTT GCG CAG GTA CAC GGC GGC CGC GTT GTC
108966_3969134_NC_001798_37_20	/5Biosg/TAG CAG CGG GGG GGC CCC GCG GCC GAG GTA AAA GTT TTG GGG GAG GTT GCC CAT GTC CGT AAC GGG GTT GCG GAC GGT GGC CGT GGC CGC GAC GGC GGT GTA GCC CAC ACC CAG GTC CAC
108966_3969134_NC_001798_37_21	/5Biosg/GTT TCC GCG CGG CTG GGT GAG CGT GAA GTT GAC CCC CCC GCC CGT TTC GTG GCG GGC CAC CTG GAG CTG GCC CAG AAA GTA CGC CTC CGA CGC GCG CTC GGA AAA CAG CAC GTT CTC GGT
108966_3969134_NC_001798_37_22	/5Biosg/CAC GAA GCG GTC CTG CCG CAC GAC GGT GAA CCC GAA CCC GGG GTG GAG GCC CGT CTT GAG CTG GTG ATA CAG GGC CAC GGG GCT CAT CTT GAA GTA CCC CGC CAT GAG CGC GTA GGT CAG
108966_3969134_NC_001798_37_23	/5Biosg/CGC GTT CTC CCC CGC CGC GCT CTC GCG GGC GTG CTG CAC CAC GGG CTG GCG GAT GGA GGA GAA GTA GTT GGC CCC CAG GGC CGG GGG GAC CAG GGG GAC GTG GCG CGC CAG GTC GCG CAG
108966_3969134_NC_001798_37_24	/5Biosg/GGC CGG GGG GAA GTT GGG CGC GTT GGC CAC GTG GTC GGC GCC CGC AAA CAG CGC GTG GAC GGG CAG GAC GTA GAA GTA TTC GCC ATT TTG GAT GGT GTG GTC CAG GTG CTG GGG GGC CAT
108966_3969134_NC_001798_37_25	/5Biosg/GAG CAG CAC GCC GGC GTG CAG CGC CCC GTC GAA GAT GCG CAT GTT GGC CGT CGA CGC GGT GTT GGC GCC CGC GTC GGG CGC CGC GGA GCA CAG CAG CGC CGT CGT GCG CTC GGC CAT GTT
108966_3969134_NC_001798_37_26	/5Biosg/GTG CGC CAG CAC CTG CAG CGT GAG CAT GGC GGG CCC GTC GAC GAC GAC GCG CCC GTT GTG GAA CAT GGC GTT GAC CGT GTT GGC CAC CAG ATT GGC GGG ATG CAG CGG GTG GGC GGG GTC
108966_3969134_NC_001798_37_27	/5Biosg/GGT CAC GGG ATC GCT CGG GCA CTC CTC ACC GGG GGC GAT CTC CGG GAC CAC CAT GTT CTG CAG CGT GGC GTA CAC GCG GTC GAA GCG GAC CCC CGC GGT GCA GCA GCG CCC CCG CGA GAA
108966_3969134_NC_001798_37_28	/5Biosg/GGC CGG CAC CAG CAC GTA ATA GTA GAT TTT GTG GTG GAC GGT CCA GTC GGC CGG CCG GTG CGG CCG GTC GTC GGC GGC GTC GGC CGC GCG GGC CTG GGT GTT GTG CAG CAG CCG GCC GTC
108966_3969134_NC_001798_37_29	/5Biosg/GTT GCG GTT AAA GTC GGC CGT CGC CAC GTT GCA CGC CGC CGC GTA GAC GGG CTC GTG CCC CCC CGC GTC AAT CCG GCA GTC TCG GTG GCG GTC CAG GGC CGC GTG TCG CAT AAG GCC GTC
108966_3969134_NC_001798_37_30	/5Biosg/GCA GTC CCA CAC GAG GGG CGG CAG CAG CGC CGG GTC GCG CAT CAG GTG ATT CAG CTC GGC CTG AGC CTG CCC GCC CAG CTC CGG GCC CGG CAG GGT AAA GTC GTC CAC CAG CTG GGC CAG
108966_3969134_NC_001798_37_31	/5Biosg/GGC CTC GAC GTG GGC CAC CAG GTC CCG ATA CAC GGC CAT GCA CTC CTC GGG GAG GTC GCC CCC GAG GTA GGT CAC GAT GTA CGA GAC CAG CGA GTA GTC GTT CAC GAA CGC CGC GCA TCG
108966_3969134_NC_001798_37_32	/5Biosg/CGT GTT GTT CCA GTA GCT GGT GAT GCA CTG AGT CAC GAG CCG CGC CAG GGC GCA GAA CAC GTG CTC GCT GCC GTG AAT CGC GGC TTG CAG CAG GTA AAA CAC CGC CGG GTA GCT GCG GTC
108966_3969134_NC_001798_37_33	/5Biosg/CTC GAA CGC CCC GCG GAC GGC GGC TAT GGT AGC CGG CGC CAT GGC GTG GCG GCC AAC GCC GAG CTC CAG GCC CCG GGC GTC ACG AAA CGC CAC CGG ACA CAG CGC CAG GGG CAG GTT GCC
108966_3969134_NC_001798_37_34	/5Biosg/GTT GAC CAC GCG CCA GGT GGC CTG GAT CGC CCC CGG ACC GGC CGG GGG GAC TTC GCC GCC GGG AAG CTC GAC GTC GGC CAC GCC CGC GAA GAA GTC GAA CGC GGG GTG CAG CTC CAG AGC
108966_3969134_NC_001798_37_35	/5Biosg/CAG GTT GGC GTT GTC GGG CTG CAT GAA CTG CTC CGC GGT CAT CTG GCA CTC GGC GAC CCA CCG GAC CCG GCC GTG GGC GAG GCG CTG CCG CCA GGC GTT CAG AAA ACG CTG CTG CAT GTC
108966_3969134_NC_001798_37_36	/5Biosg/CGC GCC GGG GCC GGC CGG GGC CGC GAC GTA CGC CCC GTA CGG ATT CGC GGC CTC GAC GGG GTC GTG GTT CAC GCC CCC GAC GGC CGC GTC GAT GTT CAT GAG CGA AGG ATG ACA CAC GGT
108966_3969134_NC_001798_37_37	/5Biosg/CCC GAC CGC GTT CTC CAT GGA CAG CCG CAG AAC CTG GTG GTC CTT TCC CCA AAA AAA CAG CTG CCG GGG AGG GAA CGC GCG GGG CTC CGG GTG GCC GGG GGC GGG CAC CAG GTC CCC GGC
108966_3969134_NC_001798_37_38	/5Biosg/GTG CGC GGC GAA GCG CTC CAT GGC CGG GTT GAA CAG CCC CAG GGG CAG GAC GAA CGT CAG GTC CAT GGC GCC CAC CAG GGG GTA GGG CAC GTT GGT GGC GGC GTA GAT GCG CTT CTC CAG
108966_3969134_NC_001798_37_39	/5Biosg/GGC CTC CAG GAA GAC CAG CCT GTC GCC TAT GGC CAC CAG ATC CGC GCG CAC GCG CGT TGT CTG GGG GGC GCT TTC GAG TTC ATC CAG CGT CTC CCG GTT CGC CTC GAG TTG CTC CTC CTG
108966_3969134_NC_001798_37_40	/5Biosg/CAT ATC CAG CAG GTG GCG GCC CAC GTC GTC CAG GCT CCG CAC GGC CTT GCC CAT CAC CAG CGC CGT GAC GAG GTT GGC CCC GTT CAA GAC CAT CTC GCC GTA GGT CAC CGG CAC GTC GGC
108966_3969134_NC_001798_37_41	/5Biosg/CTC GGT GTC CTC CAC CTT CAG GAA GGA CTG CAG GAG GCG CTG TTT GAT GGC GGC GGT GGT GAC CAG CAC CCC GTC GAC CGG CCG CCC GCG CGT GTC GGC GTG CGT CAG GCG GGG CAC GGC
108966_3969134_NC_001798_37_42	/5Biosg/CAC GGA CGG CTG CGT CGC CGT GGT CAG GTC CAC GAG CCA GGC CTC GAT GGC CTC GCG GCG ATG GCC CGC CTT GCC CAG GAA GAA GCT CGT GTC GCA AAA GCT CCG CTT CAG CTC GGC GAC
108966_3969134_NC_001798_37_43	/5Biosg/CAG GGT CGC CCG GGC AAC CCT GGT CGC CAG GCG CCC GTT GTC GAG ATA TCG TTG CAT GGG CAA CAG CAG GGC CAG GGG AGG CGC CTT CTC CAA CAG CAC GTG CAG CAT CTG GTC GGC CGT
108966_3969134_NC_001798_37_44	/5Biosg/GCC GCG CTC AAA CGC CCC CAG GAC GGC CTG GAC GTT GCG CGC GAG CTG CTG GAT GGC GCG CAG CTG GCG ATG CAG GCT AAT GCC CGT CCC GTC CAG GGC CTC CCC CGT GAG CAG GGC AAT
108966_3969134_NC_001798_37_45	/5Biosg/GGC CTC GGT GGC CAG GCT GAA GGC GGC GTT CAG GGC CCG GCG GTC GAT GAC CTT CGT CAT GTA ATT ATG CAC GGG CTG CTC GAC GGG GTG CGG GCC GTC GCG GGC GAT GAG GGG CTG GTG
108966_3969134_NC_001798_37_46	/5Biosg/GAC CTC GAA CTG CAC ACG CCC TTC GTT CAT GTA AGC CAG CTC CGG GAA CTT GGT GCA CAC GCA CGC CAC GGA CAG GCC GAG CTC CAG AAA GCG CAC GAG CGA CAG GGT GTT GCA GTA GGA
108966_3969134_NC_001798_37_47	/5Biosg/CCC CAG CAG GGC GTC AAA CTC TAC GTC ATA CAG GCT GTT TTC GTC GGA GCG CAC GCG GGC GAA AAA ATC AAA GAG TCT GCG GTG GGA CGC CAC CTC GAT CGT ACT CAG GAT GGA GCC GGT
108966_3969134_NC_001798_37_48	/5Biosg/GGG CAC CAT GGC CGC GGC GTA CCG GTA ACC CGG GGG GTC GCG GGC AGG AGC GGC CAT TGG GTT CCT TGG GGG ATT CGC AGG CTC CAT CAA GCC GAG CTC GGG AAG GCC AAG CCC CTC CCG
108966_3969134_NC_001798_37_49	/5Biosg/CAC AAC GCC TCA CCG CCG GCG GAC GCG ACT AAC AAC CCA CGG GCC GCC AAA ACC CCA AGG GGC AAC CCG ACC AAC AAC AGG CGA GGG GAG GAA AGG CGT AAA GGG GGC GTT GGG AGG CAA
108966_3969134_NC_001798_37_50	/5Biosg/AAA GAA AGA AAA CAC CCA GAC GTA GGC CCG AGG ACC GGC CGG CGT CCT CTG TCC CCG AGC ACC CAC TGT GCC CAA CAG GCA CGG GGG CGA GCT GCC CCT GCC TTA TAT ACC CCC CCG CCA
108966_3969134_NC_001798_37_51	/5Biosg/CAC CCC CGT TAG AAC GCG ACG GGT GCC TTC AAG ATG GCC CTG GTC CAA AAG CGT GCT AGA AAA AAG TTG GTA AAG GCG GCA AAG CAG TCC GCC GCC GCC ACC CAC ATG GCG GCG CCG GCC
108966_3969134_NC_001798_37_52	/5Biosg/GCG CAG GCG ATT CCC AGA GAA CGG GCG CGG AGG GGA TCC GTG CGG GGC AGC AGC TGG CTG GCG GTG ATC CAA TGG AAA AGC CCG TCG GGA CTG AAC GTC TCA TGG GCG GCC GCC ACC AGG
108966_3969134_NC_001798_37_53	/5Biosg/GCG CAC AGG GCC GCG CCG CCC ATG ATC ACG CAC AAC CCC CAA AAC ACG GGT GGC GAC AAC GGC AGG CGA TCC CGT TTG ATG TTC ACG TAC AGG AGG AGC GCC CGT GCC AGC CAC GTG ACA
108966_3969134_NC_001798_37_54	/5Biosg/TAG TAG GCG AGG ACG GCG GCT ATA ATA CAT GCC GGC GCC ACC GCC CGT CCG GTC CAC CCG TAA TAC ATG CCC GCG GCC ACC AGC TCC AGC GGC TTG AGG ACC AGG AAC GAC CAA GCA AAC
108966_3969134_NC_001798_37_55	/5Biosg/ATC ACC ACC CGC TTG GAA AAG ACC GGC TGG GTG TGG GGC GGA AGA CGC GAG TAG GCC GAA CTG ACA AAA AAA TCA GAC GTG CCG TAC GAG GAC AGC GAA AAC TGT TCA TCG AGC GGC AGT
108966_3969134_NC_001798_37_56	/5Biosg/TCT CCG TCC TCC CCG CCA CAC GCG GCC TCG TCT ACC AGC TCG CGA TCC AAC AAA GGA ACA TCA TCC CGC ATT GTC ATG GTC GGT GCG GGG AGC CGG CGA GGC AGC AAA ACC GAA AGT AGT
108966_3969134_NC_001798_37_57	/5Biosg/GCT GGC GGC GCG GGC CCG GGT CCG GAC CCA AGC TTC AGG GAT GGG GGG CGG AGG CCA AAA TCA AAC AAG CAC CGC GCG GGT TCT ACA CAC AAC CCC CAC CCG GGT AGT ATC CGC GGA TGC
108966_3969134_NC_001798_37_58	/5Biosg/GAG TGC CTG GCG AAG TCA CGT CCC AGC AGG ATA TAA ACC TCG GCC GTT GGG CCC GGA ACC CCC GAA ATT CAC ACC CAC GCC CTG ACG CCC AAA TCA TGG GTG GAT GTG GTT CGC GAG CCG
108966_3969134_NC_001798_37_59	/5Biosg/CAC ATC CGT GCG TCC GCC CTC CCC CGC GGG CTG ATG ACG TGG CGG TTA GTC AGT GGG AAG GCA GGG GGA AAG ATG GGT TGG GGG AGG AAA CGA AGA AAA CAC CCA GAG GGC CAC GTC GGG
108966_3969134_NC_001798_37_60	/5Biosg/AAT GCG CCC GGA GTT GTC CTT AAA AGG CCG GCC GTG CGT GAC GGA AGC CGT CGT TTG CCC AAG CAC CGA CGC CGC GAT CCA CAG TGG GGG GAG TTC CTC CGT CCG GCC ACA ACC CTA CGC
108966_3969134_NC_001798_37_61	/5Biosg/GCG GGC GGC ACG CGC GAG AGC AAC CCA CGG GTC CCG TTC GCG CCA CCG CCA GCC CTT GCT CCC ACC ACC CTC CTC CCA CCA CCC CAC TAT TCC CCC CCC CAA GTC CGC CCC GTG GCT CGC
108966_3969134_NC_001798_37_62	/5Biosg/CGG CCA TGG AGC TCA GCT ATG CCA CCA CCC TGC ACC ACC GGG ACG TTG TGT TTT ACG TCA CGG CAG ACA GAA ACC GCG CCT ACT TTG TGT GCG GGG GGT CCG TTT ATT CCG TAG GGC GGC
108966_3969134_NC_001798_37_63	/5Biosg/CTC GGG ATT CTC AGC CGG GGG AAA TTG CCA AGT TTG GCC TGG TGG TCC GGG GGA CAG GCC CCA AAG ACC GCA TGG TCG CCA ACT ACG TAC GAA GCG AGC TCC GCC AGC GCG GCC TGC GGG
108966_3969134_NC_001798_37_64	/5Biosg/ACG TGC GGC CCG TGG GGG AGG ACG AGG TGT TCC TGG ACA GCG TGT GTC TGC TAA ACC CGA ACG TGA GCT CCG AGC GAG ACG TGA TTA ATA CCA ACG ACG TTG AAG TGC TGG ACG AAT GCC
108966_3969134_NC_001798_37_65	/5Biosg/TGG CCG AAT ACT GCA CCT CGC TGC GAA CCA GCC CGG GGG TGC TGG TGA CCG GGG TGC GCG TGC GCG CGC GAG ACA GGG TCA TCG AGC TAT TTG AGC ACC CGG CGA TCG TCA ACA TTT CCT
108966_3969134_NC_001798_37_66	/5Biosg/CGC GCT TCG CGT ACA CCC CCT CCC CCT ACG TAT TCG CCC TGG CCC AGG CGC ACC TCC CCC GGC TCC CGA GCT CGC TGG AGC CCC TGG TGA GCG GCC TGT TTG ACG GCA TTC CCG CCC CGC
108966_3969134_NC_001798_37_67	/5Biosg/GCC AGC CCC TGG ACG CCC GCG ACC GGC GCA CGG ATG TCG TGA TCA CGG GCA CCC GCG CCC CCA GAC CGA TGG CCG GGA CCG GGG CCG GGG GCG CGG GGG CC
108966_3969135_NC_001798_38_1	/5Biosg/CGG GCA CCC GCG CCC CCA GAC CGA TGG CCG GGA CCG GGG CCG GGG GCG CGG GGG CCA AGC GGG CCA CCG TCA GCG AGT TCG TGC AAG TGA AGC ACA TCG ACC GTG TTG TGT CCC CGA GCG
108966_3969135_NC_001798_38_2	/5Biosg/GTC TCT TCC GCC CCC CCG CCG AGC GCC CCC GAC GCG AGT CTG CCG CCC CCG GGG CTC CAG GAG GCC GCC CCG CCG GGC CCC CCG CTC AGG GAG CTG TGG TGG GTG TTC TAC GCC GGC GAC
108966_3969135_NC_001798_38_3	/5Biosg/CCG GGC GCT GGA GGA GCC CCA CGC CGA GTC GGG ATT GAC GCG CGA GGA GGT CCG CGC CGT GCA TGG GTT CCG GGA GCA GGC GTG GAA GCT GTT TGG GTC GGT GGG GGC TCC GCG GGC GTT
108966_3969135_NC_001798_38_4	/5Biosg/TTC TCG GGG CCG CGC TGG CCC TGA GCC CGA CCC AAA AGC TCG CCG TCT ACT ACT ATC TCA TCC ACC GGG AGC GGC GCA TGT CCC CCT TCC CCG CGC TCG TGC GGC TCG TCG GTC GGT ACA
108966_3969135_NC_001798_38_5	/5Biosg/ATC CAG CGC CAC GGC CTG TAC GTT CCC GCG CCC GAC GAA CCG ACG TTG GCC GAT GCC ATG AAC GGG CTG TTC CGC GAC GCG CTG GCG GCC GGG ACC GTG GCC GAG CAG CTC CTC ATG TTC
108966_3969135_NC_001798_38_6	/5Biosg/CGA CCT CCT CCC GCC CAA GGA CGT GCC GGT GGG GAG CGA CGC GCG GGC CGA CAG CGC CGC CCT GCT GCG CTT TGT GGA CTC GCA ACG CCT GAC CCC GGG GGG GTC CGT CTC GCC CGA GCA
108966_3969135_NC_001798_38_7	/5Biosg/ACG TCA TGT ACC TCG GCG CGT TCC TGG GCG TGT TGT ACG CCG GCC ACG GAC GCC TGG CCG CGG CCA CGC ATA CCG CGC GCC TGA CGG GCG TGA CGT CCC TGG TCC TGA CCG TGG GGG ACG
108966_3969135_NC_001798_38_8	/5Biosg/GTC GAC CGG ATG TCC GCG TTT GAC CGC GGG CCG GCG GGG GCG GCT GGC CGC ACG CGA ACC GCC GGG TAC CTG GAC GCG CTG CTT ACC GTT TGC CTG GCT CGC GCC CAG CAC GGC CAG TCT
108966_3969135_NC_001798_38_9	/5Biosg/TGT GTG AGA TAT CCC AAT AAA GTG CAG TCG TTT TCT AAC CCA CGG ATG CCG TTG TAT GCC TAT ACG GGG GAC TAT GGG GGG GGA AAG GAA AGG AAA CAG GAA TGG AGA AGG GAA AGG AA
108966_3969136_NC_001798_39_1	/5Biosg/GGA AAG GAA AGG AAA CAG GAA TGG AGA AGG GAA AGG AAC AGA GGC GGT AGC GGA CGC ACG GCG GAC ACA ATA ACA AAC AGA CCG CGG ACA CGG AGG GAG TCG GTT GGG TTG GGC GTG GAC
108966_3969136_NC_001798_39_2	/5Biosg/GCC GCT GCG TCC ACA CAC CCG TTT ATT CGC GTC TCC ACA AAA ATG GGA CGC ACG TTC GGA CCA CCC TAA GGA TGC CCG CCA GGG CCG CGG TAA TCA TAA CGA CCC CCA GCG CGG ACG CGG
108966_3969136_NC_001798_39_3	/5Biosg/CCA GAA ACC CGG GGG CGA TGG TGG CGA TGG GCA GCG TGT CAA AGG CCA GCA GAT GAA TCA CAG TTC CGT TGG GGA ACA ACA ACA GGG CCA CGG ACG GCA CGT CGC TGG AAA ACA CGT TCG
108966_3969136_NC_001798_39_4	/5Biosg/GGG TGC CCG CCA CCG GCC CCT GGG CCA GCT GCT GTT GGG TGG CAT CCG TGT CCA CCA GCA GCA CCG ACA TGA CCT CCC CGG CCG GGG TGT AGC GCA GAA ACA CGG CCC CCA CGA GGC CGA
108966_3969136_NC_001798_39_5	/5Biosg/GGT CGC GCC GGT TTT CGG TGC GCA CCA GCC GCT TCG GCT CAA TCT CCC GCG CGT GCC CTT CGC AGG TGG CGG TGA GAT AGG TGA TAA ACA GCG GGC GGC GGA CGT CAA CGC CCG TAA GCT
108966_3969136_NC_001798_39_6	/5Biosg/TGT ATC CGA TCC CGC GGG GCA AGG GGG TGT GGG TGA CGA CGT AGC TGG CGT TGT GGG TGA TGG GCA CGA GGA TCC GGG GCT CCG CGT TGT GCG ACG GGC CGC TAC ACT GGT GGG TGG CCT
108966_3969136_NC_001798_39_7	/5Biosg/CCG GGA CGA AGG CGC GGA TCA GGG CGT TGT AGT GCG CCC AGC GCG TGA GAA CGG AGG CCA CGC CGC GGG TCT GTT GTG CCA TGA CGT CCG CCG GGA TGT CGG ATC GGG TGG CCA TGG CCA
108966_3969136_NC_001798_39_8	/5Biosg/GCG CGT CCA GGA TGA ACC CGC CCT CGG CGA GAT CGA AGC GCA GGG AAG CTG CGC ATG GGG AAA AGT GGT CCG GGA GCC AGA AGA GGT TTT TCT GGT GGT CGG TCC TGG CTA GCG CGG CCC
108966_3969136_NC_001798_39_9	/5Biosg/GGA GAT CGG CGT GGG TCG CCG CGG CGA CGT CGG ACG TAC ACA GGG CCG TGG TTA TGA GGA GGC CCC GGC GGG CGC GTT CCC GCT GCT CGG CCG AGG GCG CGC CCG CCA GGA ACG GCG CCC
108966_3969136_NC_001798_39_10	/5Biosg/GGA GGA CGG CCG TGG CGT AAA ACA GCG CTC GGC GGA CCA TCG GGG CGG TTA GCG CGC GGC CGC CGA GAA ACT CGG CGT ACA GGG CGT CGA TCA GGC GGG CCG CGC TCG GGG CCA CCG CGC
108966_3969136_NC_001798_39_11	/5Biosg/CAT AGG CCG CGG GGC TGT CCA ACA CGA ACG CCA GCT GAT AGC CCA GCG CGT GCG CCG CCA GGC TCT GCT CTC GCT CGA GGA TCG CGG CCA CCA GAT GCC CGA GGC GCG CCT CCA GCC GCA
108966_3969136_NC_001798_39_12	/5Biosg/GGC GGG CCG CCG GGT CCA ACA CGG ACA CGT TCA GGA ACA CCG AGT CGG CCG CGC AGC CCG CTG CTC CCC GGG CGG CCA GGC CGG CCA GCA CGC GCG AGT GGG CCA AAA AGC CCA GCA GGT
108966_3969136_NC_001798_39_13	/5Biosg/CGG AGA GGC GAA TCG CGT CGT GGG CGT GGG CCG CGT TGA CGA ACG CAA ACC CCG ACG AGG CGA GCA GCC CCG CGA GGC GCC AGA ACA GGG ACG GAC GCG CGT CCG TGC CGG AGC CCG GGT
108966_3969136_NC_001798_39_14	/5Biosg/CCT CCC CCA AAA ACT CCG CAT AGG CCC GCG ACA TAT ACT GGG CGT AGT TCG TGC TCT CCT CGG GGT AGC CGG CCA CCC GCC GGA GGG CGT CCA GCG CCG AGC CGT TGT CGG CGG GCG TCG
108966_3969136_NC_001798_39_15	/5Biosg/GGG CCC CCA GGA CAA AGA CGC GAT ACC TGG GGC CGG CCG GAG GCC CGG GGA GCA CCG CGG GGG CGT TTT CGT CGG TCG GAT TTC CGA CCC GAG CGA GGG TCT TGT CCG CAG GCA CCA CTA
108966_3969136_NC_001798_39_16	/5Biosg/TGA TCT CGG CCG GAG GGC TGT CCC GCA TCG ATA TCA CGA GCC CCA TGA AGC CCT TCC CGT ATC GCG CGC GCA CGA GCG CGG CGT CGC ACC CGA ACG CCA GCC CGC CCG TCG TCC AGA CGC
108966_3969136_NC_001798_39_17	/5Biosg/CCA CGG GCC ACG TCG AGG CCG ACG GGG AGA GGT ACA CGT ACC GAC CCG GAG TCC GTA GCA GGC CCC TGG CGG CCA GCC AGG TCA CGG ATG CGT TGT GCA GAT GCG CGA TGC TCA GGT TCG
108966_3969136_NC_001798_39_18	/5Biosg/TCG TCG GAT GCC TCG GTG TCC CCG CGG GCG GCC CCG GGG GCG GCG CGT TGC GTC GGC CGT CCG GGT GCC TCT CGG TCG CCC CGT CGT CTC CCC GCG GGA ACG TAA GCC CCT CGC GGT CCG
108966_3969136_NC_001798_39_19	/5Biosg/GCG CGG CCG CGA ATG TTA CCC AGG CCC GGG ACC GCA ACA GCG CGG AGG CGC CGG GGT TGT GCG ACA GTC CCT TGA GCT GGG TCA CCT CGG CGG GGG GAC GGG ACG TGG GCC CCG CCT CGG
108966_3969136_NC_001798_39_20	/5Biosg/GGA GCT CGG GCA GGC TCG CGT TCC GAG GCC GGC CGA GCA GAT AGG TCT TTG GGA TGT AAA GCA GCT GCC CGG GGT CCC GAG GAA ACT CGG CCG TGG TGA CCA ACA CGA AAC AAA AGC GCT
108966_3969136_NC_001798_39_21	/5Biosg/CGG CGT ACC ACC GAA GCA TGG GCA CGG ATG CCG TAG TCA GGT TGA GTT CGC CCG GGG GCG CCA AGC GTC CGC GCT GGG GGT CGC TGG CGT CGG GGG TGT TGG GCA ACC ACA GAC GCC CGG
108966_3969136_NC_001798_39_22	/5Biosg/TGT TTG TGT CGC GCC AGT ACG TGC GGG CCA ACC CCA GAC CGT GCA AAA ACC ACG GGT CGA TTT GCT CCG TCC AGT ACG TGT CAT GGC CCC CGG CAA CGC CCA CCA GGA CCC CCA TCA CCA
108966_3969136_NC_001798_39_23	/5Biosg/CCC ACA GAC CGG GGC CCA TGG TCG TCC GTC CCG GCT GCC AGT CCG CAG ATG GGG GGG GGT GTC CGT ACC CAC GGC CCA AAG AGG CTC CGC ACC TCG GAG GCT ATC GGA GGC CCT TTG TTG
108966_3969136_NC_001798_39_24	/5Biosg/CCG TAA GCG CGG GCC AAA GGA TGG GGT GGG GTG AGG GTA AAA GCA CAA AGG GAG TAC CAG ACC GAA AAC AAG GAC GGA TCG GCC CGC TCC GTT TTT CGG TGG GGT GCT GAT ACG GTG CCA
108966_3969136_NC_001798_39_25	/5Biosg/GCC CTG GCC CCG AAC CCC CGC GCT TAT GGA CAC ACC ACA CGA CAA CAA TGC CTT TTA TTC TGT TCT TTT ATT GCC GTC ATC GCC GGG AGG CCT TCC GTT CGG GCT TCC GTG TTT GAA CTA
108966_3969136_NC_001798_39_26	/5Biosg/AAC TCC CCC CAC CTC GCG GGC AAA CGT GCG CGC CAG GTC GCG TAT CTC GGC GAT GGA CCC GGC GGT TGT GAC GCG GGT TGG GAT CAT CCC GGC GGT GAG GCG CAA CAG GGC GTC TCG ACA
108966_3969136_NC_001798_39_27	/5Biosg/CCC GAC GGG CGA CTG ATC GTA ATC CAG GAC AAA TAG ATG CAT CGG AAG GAG GCG GTC GGC CAA GAC GTC CAA GAC CCA GGC AAA AAT GTG GTA CAA GTC CCC GTT GGG GGC CAG CAG CTC
108966_3969136_NC_001798_39_28	/5Biosg/GGG AAC GCG GAA CAG GGC AAA CAG CGT GTC CTC GAT GCG GGG CAG AGA CCC CGC GCC GTC CTC GGG GTC GGG GCG CGG GGT CGC CGC GGC GAC CCC CGT CAG CCG GCC CCA GTC CTC CCG
108966_3969136_NC_001798_39_29	/5Biosg/CCA CCT CCC GCC GCG CTG CAG GTA CCG CAC CGT GTT GGC GAG TAG ATC GTA GAC ACG GCG AAT GGC GGA CAG CAT GGC CAG GTC AAG CCG CTC GCC CGG GCG TTG GCG TCT GGC CAG GCG
108966_3969136_NC_001798_39_30	/5Biosg/GTC GGC GTG TTC GGC CTC CGG AAG GAC ACC CAG GAC CAG GTT CGT GCC GGG CGC GGT CGG GGG CAT GAG GGC CAC GAA CGC CAA CAC GGC CTG GGG GGT CAT GCT TCC CAT GAG GTA CCG
108966_3969136_NC_001798_39_31	/5Biosg/CGC GGC CGG GTA GCA CAG CAG GGA GGC GAT AGG GTG CCG GTC GAA AAC AAG GGT GAG GGC CGG GGG CGG GGC TTG CGG GCC CAC AGC CTC CCC CCC GAT ATG AGG AGC CAA AAC GGC GTC
108966_3969136_NC_001798_39_32	/5Biosg/CGT CGC CGC ATA AGG CGT GCT CAT TGT TAT CTG GGC GCT GGT CAT TAC CAC CGC CGC CTC CCC GGC CGA TAT CTC GCC GCG GTC CAG ACG GTG CTG CGT GTT GTA GAT GTT CGT CAG GGT
108966_3969136_NC_001798_39_33	/5Biosg/CTC GGA GGC CCC CAG CAC CTG CCA GTA AGT CAT CGG CTC GGG GAC GTA GAC GAT ATT GTC GCG CGG CCC CAG GGC CTC CAT CAG CTG CGC GGA GGT GGT GGT CTT CCC CAC CCC GTG GGG
108966_3969136_NC_001798_39_34	/5Biosg/TCC GTC TAT ATA AAC CCG CAG CAG CGT GGG CAG CTC CGG ATC CCC GCG GGC TCC GGA GGC CCC CTG GCG ATG GCT AGG ACG GGA CGC CGC GCG GCC GTC GGT AGG CCC GCT CGC ACG AGC
108966_3969136_NC_001798_39_35	/5Biosg/AGC CTG ACC GAA CGC AGG CGC GTG CTG TTG GCC GGC GTG AGA AGC CAT ACC CGC TTC TAC AAG GCG TTC GCC CGA GAG GTG CGG GAG TTC AAC GCC ACC AGG ATT TGT GGA ACG CTG CTG
108966_3969136_NC_001798_39_36	/5Biosg/ACG CTG ATG AGC GGG TCG CTG CAG GGT CGC TCG CTG TTC GAG GCC ACG CGC GTC ACC TTA ATA TGC GAA GTG GAC CTC GGG CCG CGC CGC CCA GAC TGC ATC TGC GTG TTC GAA TTC GCC
108966_3969136_NC_001798_39_37	/5Biosg/AAT GAC AAA ACG TTG GGA GGT GTG TGC GTC ATC CTG GAG CTA AAG ACA TGC AAA TCG ATT TCT TCC GGG GAC ACG GCC AGC AAA CGC GAA CAG CGG ACC ACG GGC ATG AAG CAG CTG CGC
108966_3969136_NC_001798_39_38	/5Biosg/CAC TCC CTG AAG CTG CTG CAG TCG CTC GCG CCT CCG GGG GAC AAG GTC GTC TAC CTG TGT CCT ATT TTG GTG TTT GTC GCG CAG CGT ACG CTG CGC GTC AGC CGC GTG ACC CGG CTC GTC
108966_3969136_NC_001798_39_39	/5Biosg/CCG CAA AAG ATC TCC GGC AAC ATC ACC GCG GCC GTG CGG ATG CTC CAA AGC CTG TCC ACG TAT GCC GTG CCG CCG GAA CCG CAG ACC CGG CGG TCG CGG CGC CGG GTC GCC GCG ACC GCC
108966_3969136_NC_001798_39_40	/5Biosg/AGA CCG CAA AGG CCC CCC TCC CCG ACA CGT GAC CCG GAA GGC ACG GCG GGT CAT CCG GCC CCA CCA GAG AGC GAC CCC CCC TCC CCA GGG GTC GTA GGC GTC GCT GCG GAG GGT GGG GGT
108966_3969136_NC_001798_39_41	/5Biosg/GTG CTT CAG AAA ATC GCG GCG CTT TTT TGC GTG CCG GTG GCC GCC AAG AGC AGA CCC CGG ACC AAA ACC GAG TGA GGT TCT GTG TGT TGT TTT TTT TTT TTT TTC CTC GTT TTG TTT TCT
108966_3969137_NC_001798_40_1	/5Biosg/TCG TTT TGT TTT CTC TTC TTT CCC CCC CCC CTC CCC CGC TTC TGG CCA AGC ATC CTC ACC TGC TTA AGC GGA ACC CGC GGG CGC GCG GGG ACT CAT TTG TCG CCG GCG ACA CCC ACC CGA
108966_3969137_NC_001798_40_2	/5Biosg/CAA CAG CCC CTG GGT GTC GAC CGC TGT CGC CCC CGT CTG TCG CCT CTC CCT TTT TTC CCC CCC TCA AAG AAC GTG GTG TTG GGC GCC GGC CAA TTC TTC CCG GAG CGC CGT CGT CGC CCG
108966_3969137_NC_001798_40_3	/5Biosg/CCC GCC GCC CTC GAA CAT GGA CCC GTA CTA CCC TTT CGA CGC GCT GGA CGT TTG GGA ACA CAG GCG CTT CAT CGT CGC CGA CTC CAG GAG CTT CAT CAC CCC CGA GTT CCC CCG GGA CTT
108966_3969137_NC_001798_40_4	/5Biosg/CTG GAT GTT GCC CGT GTT CAA CAT CCC CCG GGA GAC GGC GGC GGA GCG GGC GGC AGT GCT GCA GGC CCA GCG CAC CGC GGC CGC GGC GGC CCT GGA GAA CGC CGC CCT CCA GGC CGC CGA
108966_3969137_NC_001798_40_5	/5Biosg/GCT GCC CGT CGA CAT CGA GCG CCG GAT ACG CCC GAT CGA GCA GCA GGT GCA TCA CAT CGC CGA CGC CCT GGA GGC GCT GGA GAC CGC GGC GGC CGC GGC CGA AGA GGC GGA TGC CGC GCG
108966_3969137_NC_001798_40_6	/5Biosg/GGA CGC CGA GGC GAG GGG GGA GGG CGC TGC GGA CGG GGC AGC GCC GTC GCC CAC CGC GGG CCC CGC CGC CGC GGA GAT GGA GGT TCA GAT CGT ACG CAA CGA CCC GCC GCT ACG ATA CGA
108966_3969137_NC_001798_40_7	/5Biosg/TAC CAA CCT CCC CGT GGA TCT GCT ACA CAT GGT GTA CGC GGG CCG CGG GGC CGC GGG TTC GTC GGG AGT CGT CTT TGG TAC CTG GTA CCG CAC GAT CCA GGA ACG CAC CAT CGC GGA CTT
108966_3969137_NC_001798_40_8	/5Biosg/CCC CCT GAC CAC CCG CAG CGC CGA CTT TCG AGA CGG GCG CAT GTC CAA GAC CTT CAT GAC CGC GCT GGT CCT GTC TCT GCA GTC GTG CGG CCG GCT GTA CGT GGG CCA GCG CCA CTA TTC
108966_3969137_NC_001798_40_9	/5Biosg/CGC CTT CGA GTG CGC CGT GCT GTG TCT GTA TCT GCT GTA CCG AAC CAC CCA CGA GTC CTC CCC CGA TCG CGA TCG CGC TCC CGT TGC GTT CGG GGA CCT GCT GGC CCG CCT GCC GCG CTA
108966_3969137_NC_001798_40_10	/5Biosg/CCT GGC GCG TCT GGC CGC GGT AAT CGG CGA CGA GAG CGG ACG CCC GCA GTA CCG CTA CCG CGA CGA CAA GCT GCC CAA AGC GCA GTT CGC GGC GGC CGG CGG CCG CTA CGA GCA CGG GGC
108966_3969137_NC_001798_40_11	/5Biosg/CCT GGC CAC CCA CGT CGT GAT CGC CAC GTT GGT GCG CCA CGG GGT GCT ACC GGC GGC CCC GGG CGA CGT TCC CCG AGA CAC CAG CAC CCG CGT GAA CCC CGA CGA CGT GGC CCA CCG CGA
108966_3969137_NC_001798_40_12	/5Biosg/CGA CGT CAA CCG CGC CGC CGC CGC GTT TTT GGC ACG CGG CCA CAA CCT CTT CCT GTG GGA GGA CCA GAC GCT GCT GCG GGC GAC CGC CAA CAC CAT TAC GGC CCT GGC CGT GCT TCG GCG
108966_3969137_NC_001798_40_13	/5Biosg/GCT CCT CGC GAA CGG CAA CGT GTA CGC GGA CCG CCT CGA CAA CCG CCT GCA GCT GGG CAT GCT GAT CCC GGG AGC CGT CCC GGC GGA GGC CAT CGC TCG GGG GGC GTC CGG ATT GGA CTC
108966_3969137_NC_001798_40_14	/5Biosg/GGG CGC CAT AAA AAG CGG CGA CAA CAA CCT GGA GGC GCT GTG CGT TAA CTA TGT ACT TCC GCT GTA TCA GGC AGA CCC CAC GGT CGA GCT GAC CCA GTT GTT TCC GGG GCT GGC CGC CCT
108966_3969137_NC_001798_40_15	/5Biosg/GTG CCT GGA CGC CCA GGC GGG GCG GCC ACT GGC GTC GAC GAG GCG CGT GGT GGA TAT GTC GTC GGG CGC CCG CCA GGC GGC GCT CGT GCG CCT CAC CGC GCT GGA GCT CAT CAA CCG CAC
108966_3969137_NC_001798_40_16	/5Biosg/CCG CAC AAA CAC CAC CCC TGT GGG GGA GAT TAT TAA CGC CCA CGA TGC CTT GGG GAT ACA ATA CGA ACA GGG CCT GGG GCT GCT CGC CCA GCA GGC ACG CAT CGG CTT GGC GTC AAA CAC
108966_3969137_NC_001798_40_17	/5Biosg/CAA GCG ATT CGC CAC GTT CAA CGT GGG CAG CGA CTA CGA CCT GTT GTA CTT TTT GTG TCT CGG GTT CAT TCC CCA GTA CCT GTC CGT GGC CTA GGG AAG GGT GGG GGT GGT GGT GGT GGG
108966_3969138_NC_001798_41_1	/5Biosg/GGT GGG GGT GGT GGT GGT GGG GTG TTT TTC TGT TGT TGT TTC TGG TCC GCC TGG TCA CAA AAG GCA CGG CGC CCC GAA ACG CGG GCT TTA GTC CCG GCC CGG ACG TCG GCG GAC ACG CAA
108966_3969138_NC_001798_41_2	/5Biosg/CAC GCA ACA ACG GCG GGC CCC GTG GGT GGG TAA GTT GGT TCG GGG GCA TCG CTG TAT TCC CTT GCC CGC TTC CAC CCC CCC CCC CTT CCC GTT TTG TTT GTT TGT GCG GGT GCC CAT GGC
108966_3969138_NC_001798_41_3	/5Biosg/CCA TGG CGT CGG CGG AAA TGC GCG AGC GGT TGG AGG CGC CTC TGC CCG ACC GGG CGG TGC CCA TCT ACG TGG CCG GGT TTT TGG CCC TGT ACG ACA GCG GGG ACC CGG GCG AGC TGG CCC
108966_3969138_NC_001798_41_4	/5Biosg/CTG GCC CTG GAC CCA GAC ACG GTG CGT GCG GCC CTG CCT CCG GAG AAC CCC CTG CCG ATC AAC GTA GAC CAC CGC GCT CGG TGC GAG GTG GGC CGG GTG CTC GCC GTG GTC AAC GAC CCT
108966_3969138_NC_001798_41_5	/5Biosg/CGA CCC TCG GGG GCC GTT TTT TGT GGG GCT GAT CGC GTG CGT GCA GCT GGA GCG CGT CCT CGA GAC GGC CGC CAG CGC CGC TAT TTT TGA GCG CCG CGG ACC CGC GCT CTC CCG GGA GGA
108966_3969138_NC_001798_41_6	/5Biosg/GGG AGG AGC GTC TGC TGT ACC TGA TCA CCA ACT ACC TGC CAT CGG TCT CGC TGT CCA CAA AAC GCC GGG GGG ACG AGG TTC CGC CCG ACC GCA CCC TGT TTG CGC ACG TGG CCC TGT GCG
108966_3969138_NC_001798_41_7	/5Biosg/CTG TGC GCC ATC GGG CGG CGC CTT GGA ACC ATC GTC ACC TAC GAC ACC AGC CTA GAC GCG GCC ATC GCT CCG TTT CGC CAC CTG GAC CCG GCG ACG CGC GAG GGG GTG CGA CGC GAG GCC
108966_3969138_NC_001798_41_8	/5Biosg/CGA GGC CGC CGA GGC CGA GCT CGC GCT GGC CGG GCG CAC CTG GGC CCC CGG CGT GGA GGC GCT CAC ACA CAC GCT GCT CTC CAC CGC CGT CAA CAA CAT GAT GCT GCG TGA CCG CTG GAG
108966_3969138_NC_001798_41_9	/5Biosg/GCT GGA GCC TTG TGG CCG AGC GGC GGC GGC AGG CCG GGA TCG CCG GAC ACA CGT ACC TTC AGG CGA GCG AAA AAT TTA AAA TAT GGG GGG CGG AGT CTG CCC CTG CGC CGG AGC GCG GGT
108966_3969138_NC_001798_41_10	/5Biosg/CGC GGG TAT AAA ACC GGC GCC CCG GGT GCC ATG GAC ACA TCC CCC GCC GCG AGC GTT CCC GCG CCG CAG GTC GCC GTC CGT GCG CGT CAA GTC GCG TCG TCG TCT TCT TCT TCT TCT TTT
108966_3969139_NC_001798_42_1	/5Biosg/GTC TTC TTC TTC TTC TTT TCC GGC ACC GGC CGA TAT GAA CCC CGT TTC GGC ATC GGG CGC CCC GGC CCC TCC GCC GCC CGG CGA CGG GAG TTA TTT GTG GAT CCC CGC CTC TCA TTA CAA
108966_3969139_NC_001798_42_2	/5Biosg/TCA GCT CGT CAC CGG GCA ATC CGC GCC CCG CCA CCC GCC GCT GAC CGC GTG CGG CCT GCC GGC CGC GGG GAC GGT GGC CTA CGG ACA CCC CGG CGC CGG CCC GTC CCC GCA CTA CCC GCC
108966_3969139_NC_001798_42_3	/5Biosg/TCC TCC CGC CCA CCC GTA CCC GGG TAT GCT GTT CGC GGG CCC CAG TCC CCT GGA GGC CCA GAT CGC CGC GCT GGT GGG GGC CAT CGC CGC CGA CCG CCA GGC GGG TGG GCT TCC GGC GGC
108966_3969139_NC_001798_42_4	/5Biosg/CGC CGG AGA CCA CGG GAT CCG GGG GTC GGC GAA GCG CCG CCG ACA CGA GGT GGA GCA GCC GGA GTA CGA CTG CGG CCG TGA CGA GCC GGA CCG GGA CTT CCC GTA TTA CCC GGG CGA GGC
108966_3969139_NC_001798_42_5	/5Biosg/CCG CCC CGA GCC GCG CCC GGT CGA CTC CCG GCG CGC CGC GCG CCA GGC TTC CGG GCC CCA CGA AAC CAT CAC GGC GCT GGT GGG GGC GGT GAC GTC CCT GCA GCA GGA ACT GGC GCA CAT
108966_3969139_NC_001798_42_6	/5Biosg/GCG CGC GCG TAC CCA CGC CCC CTA CGG GCC GTA TCC GCC GGT GGG GCC CTA CCA CCA CCC CCA CGC AGA CAC GGA GAC CCC CGC CCA ACC ACC CCG CTA CCC CGC CAA GGC CGT CTA TCT
108966_3969139_NC_001798_42_7	/5Biosg/GCC GCC GCC GCA CAT CGC CCC CCC GGG GCC TCC TCT ATC CGG GGC GGT CCC CCC ACC CTC GTA TCC CCC AGT TGC GGT TAC CCC CGG TCC CGC TCC CCC GCT ACA TCA GCC CTC CCC CGC
108966_3969139_NC_001798_42_8	/5Biosg/ACA CGC CCA CCC CCC TCC GCC GCC GCC GGG ACC CAC GCC TCC CCC CGC CGC GAG CTT ACC CCA ACC CGA GGC GCC CGG CGC GGA GGC CGG CGC CTT AGT TAA CGC CAG CAG CGC GGC CCA
108966_3969139_NC_001798_42_9	/5Biosg/CGT GAA CGT GGA CAC GGC CCG GGC CGC CGA TCT GTT TGT GTC ACA GAT GAT GGG GTC CCG CTA ACT CGC CTC CAG GAT CCG GAC TTG GGG GGG GTG TGT GTT TTC ATA TAT TTT AAA TAA
108966_3969139_NC_001798_42_10	/5Biosg/ACA AAC AAC CGG ACA AAA GTA TAC CCA CTT CGT GTG CTT GTG TTT TTG TTT GAG AGG GGG GGG TGG AGT GGG GGG GAA AGT GGG CCG AAT GAC ACA AAA ATT AGG TCG GAG GGG TGA GGG
108966_3969139_NC_001798_42_11	/5Biosg/GGG GGG GCT AGG AGC CGA ACC GAT GGC CCC CAC ACG CGA CGG AAG GCC CGG AAG ACT ACC ACG GGG AGG GGG TGT GGA AAG CGA CCG GTC GCA GGG AGA CGG GGT TGG TTT GGG GTT GGT
108966_3969140_NC_001798_43_1	/5Biosg/GGG GTT GGT TTG GGG TTG GTT TGG GGT TGG TTT TCC CGT TAG CAC ATG TCT GCA TTT GTT TTT CTA GTC ACA CGC CCC CCC CCC CCA AAT AAA AAC CAA GGC AAA ACA ATA CCA GAA GTC
108966_3969140_NC_001798_43_2	/5Biosg/AAT ACC AGA AGT CAT GTG TAT TTT TGA ACA TCG GTG TCT TTT TAT TTA TAC ACA AGC CCA GCT CCC CTC CCC TCC CTT AGA GCT CGT CTT CGT CTC CGG CCT CGT CCT CGT TGT GGA GCG
108966_3969140_NC_001798_43_3	/5Biosg/TCG TTG TGG AGC GGA GAG TAC CTG GCT TTG TTG CGC TTG CGC AGA ACC ATG TTG GTG ACC TTG GAG CTG AGC AGG GCG CTC GTG CCC TTC TTT CTG GCC TTG TGT TCC GTG CGC TCC ATG
108966_3969140_NC_001798_43_4	/5Biosg/CGT GCG CTC CAT GGC CGA CAC CAA AGC CAT ATA TCG GAT CAT TTC TCG GGC CTC GGC CAA CTT GGC CTC GTC AAA CCC GCC CCC CTC CGC GCC TTC CTC CCC CTC CCC GCC CAC GCC CCC
108966_3969141_NC_001798_44_1	/5Biosg/CCC CCC TCC GCG CCT TCC TCC CCC TCC CCG CCC ACG CCC CCG GGG TCG GAA GTC TTG AGT TCC TTG GTG GTG AGC GGA TAC AGG GCC TTC ATG GGA TTG CGT TGC AGT TGC AGG ACG TAG
108966_3969141_NC_001798_44_2	/5Biosg/CGG AAG GCG AAG AAG GCC GCG ACC AGG CCG GCC AGG ACC AGC AGC CCC ACG GCA AGC GCC CCG AAG GGG TTG GAC ATA AAG GAG GAC ACG CCC GAG ACG GCC GAC ACC ACG CCC CCC ACT
108966_3969141_NC_001798_44_3	/5Biosg/ACT CCC ATG ACT ACC TTG CCG ACC GCG CGC CCC AAG TCC CCC ATC CCC TCG AAG AAC GCG CAC AGC CCC GCG AAC ATG GCG GCG TTG GCG TCG GCG CGG ATG ACC GTG TCG ATG TCG GC
108966_3969142_NC_001798_45_1	/5Biosg/CGG CGT TGG CGT CGG CGC GGA TGA CCG TGT CGA TGT CGG CAA AGC GCA GGT CGT GCA GCT GGT TGC GGC GCT GGA CCT CCG TGT AGT CCA GCA GGC CGC TGT CCT TGA TCT CGT GGC GCG
108966_3969142_NC_001798_45_2	/5Biosg/CGT GGC GCG TGT AGA CCT CCA GGG GCA CAA ACT CGT GGT CCT CCA GCA TGG TGA TGT TCA GGT CGA TGA AGG TGC TGA CGG TGG TGA CGT CGG CGC GAC TCA GCT GGT GAG AGT ACG CGT
108966_3969142_NC_001798_45_3	/5Biosg/AGT ACG CGT ACT CCT CGA AGT ACA CGT AGC CCC CGC CGA AGA TGA AGT AGC GCC GGT GGC CCA CGG TGC ACG GCT CGA GCG CGT CGC GGG TGA GGC GCA GCT CGT TGT TCT CGC CCA GCT
108966_3969142_NC_001798_45_4	/5Biosg/CGC CCA GCT GCC CCT CGA TCA GCG GGC CCT GGT CTT CGT ACC GAA AGC TGA CCA GGG GGC GGC TGT AGC ACG TCC CCG GCC GCG AGC TGA CGC GCA TCG AGT TCT GCA CGA TCA CGT TGT
108966_3969142_NC_001798_45_5	/5Biosg/TCA CGT TGT CCG GGG CGA CGG GCA CGC ACG TGG AGA CGG CCA TGA CGT CTC CGA GCA TGC GCG CGC TCA CCC GCC GGC CGA CGG TGG CGG AGG CGA TGG CGT TGG GGT TGA GCT TGC GG
108966_3969143_NC_001798_46_1	/5Biosg/CGG TGG CGG AGG CGA TGG CGT TGG GGT TGA GCT TGC GGG CCT CGT TCC AGA GAG TCA GCT CGT GGT TCT GCA GCT CGC ACC ACG CGA CGG CGA TGC GCC CCA GCA TGT CGT TCA CGT GGC
108966_3969143_NC_001798_46_2	/5Biosg/GGC GCT GTA TGT GGT TAT ACG TAA ACT GCA GCC GGG CGA ACT CGA TCG AGG AGG TGG TCT TGA TGC GCT CCA CGG ACG CGT TGG CGC TGG GCG CCT CCC GCA GTG GCG CGG GCG TGG CAT
108966_3969143_NC_001798_46_3	/5Biosg/CAT TCC GGG GCT TGC GGT CCT GCT CCC GCA TGT ACT CCC GCA CGT ACA GCT CGG CGA GCG TGT TGC TGA GGA GGG GCT GGT ACG CGA TGA GGA AGC CCC CCG TGG CCA GGT AGT ACT GCG
108966_3969143_NC_001798_46_4	/5Biosg/GCG GCT GGC CCA CCT TGA TGT GCG TGG CGT TGT ACT TGC GCG CAA ACA TGC GGT CGA TGG CCT CGC GGG CAT CCC GGC CGA TGC AGT CGC CCA GGT CGA CGC GCG AGA GCG AGT ACT CGG
108966_3969143_NC_001798_46_5	/5Biosg/CGG TCA GGT TGG TGG TGA AGG TGG TCG AGA TGG CGT CGG AGG AGA AGC GGA AGG AGC CGC CGT ACT CGG CGC GGA GCA TCT CGT CCA CCT CCT GCC ACT TGG TCA TGG TGC AGA CCG CCG
108966_3969143_NC_001798_46_6	/5Biosg/CCG GTC GCT TCG GCA CCC AGT CCC AGG CCA CGG TAA ACT TGG GGG TCG TCA GCA AGT TGC GGG TCG TCG GCG ACG TGG CCC GGG CCT TCG TGG TGA GGT CGC GCG CGT AGA AGC CGT CGA
108966_3969143_NC_001798_46_7	/5Biosg/CGA CCT GCT TGA AGC GGT CGG CGG CGT AGC TGG TGT GCT CGG TGT GCG ACC CCT CCC GGT AGC CGT AAA ACG GGG ACA TGT ACA CAA AGT CGC CCG TCG CCA GCA CAA ACT CAT CGT ACG
108966_3969143_NC_001798_46_8	/5Biosg/ACG GGT ACA CCG ACC GCG CGT CCA CCT CCT CGA CGA TGC AGT TGA CCG TCG TGC CGT ACC GAT GGA ACG CCT CCA CCC GCG AGG GGT TGT ACT TGA GGT CGG TGG TGT GCC ACC CCC GGC
108966_3969143_NC_001798_46_9	/5Biosg/GGC TCG TGC GCG TGG CGA CCT TCG CCG GCT TGA GCT CCA TGT CGG TCT CGT GGT CGT CCC GGT GAA ACG CGG TGG TCT CCA TGT TGT TCC GCA CGT ACT TGG CCG TGG AGC GGC AGA CCC
108966_3969143_NC_001798_46_10	/5Biosg/CCC CCT TGG CGT TAA TCT TGT CGA TCA CCT CCT CGA AGG GAA CGG GGG CGC GGT CCT CGA ATA TCC CCA TAA ACT GGG AGT AGC GGT GGC CGA ACC ACA CCT GCG ACA CGG TCA CGT CTT
108966_3969143_NC_001798_46_11	/5Biosg/CTT TGT AGT ACA TGG TGG CCT TGA ATT TGT ACG GGG CGA TGT TCT CCT TGA AGA CCA CCG CGA TGC CCT CCG TGT AGT TCT GCC CCT CCG GGC GCG TCG GGC AGC GGC GCG GCT GCT CAA
108966_3969143_NC_001798_46_12	/5Biosg/CAA ACT GCA CCA CCG TGG CGC CCG TCG GGG GCG GGC ACA CGT AAA ACT GGG CAT CGG CGT TCT CGA CCT TGA TTT CCC GCA GGT GCG CGC GCA GCG TGG CGT GGC CGG CGG CGA CGG TCG
108966_3969143_NC_001798_46_13	/5Biosg/TCG CGT TGG CGT CGG GGG GCG GGG TCG CCT CGG GCC GCT TGG GCG GCT TTT TGG TTT TCC GCT TCC GGG CCT TGG TGG TCG CGG GGC TCG GGA CGG GGG GCG GCC GGG AGG CGG GAC
108966_3969144_NC_001798_47_1	/5Biosg/GGC CGG GAG GCG GGA CCC CCG TTC GCC GCG ACG GTC GCG GCC ACG CCG CCC GAG GCG CGG GGG GCC GCC GGG GCC GCC GGG GCC GCC GAC GCC ACC GCG GCC ACC AGC GCC CCC ACG ACC
108966_3969144_NC_001798_47_2	/5Biosg/AGC GCG CAA ATC AAG CCC CCC CCG CGC ATG GCG GGC CTA CGG GGG CGC GTC GCT CCC GCC GCC CGC TAG TCT GGG GGC GAG GTG CTG CAG GAC CGA GTA GAG GAT GGA AAA AAC GTC TCG
108966_3969144_NC_001798_47_3	/5Biosg/GTC GTA AAC CAC GAC CGA GCG GGG TCC GAT GCA GCC GTC GGG GCC GCT CTC GAC GAT GGC CAC CAG CGG ACA GTC GGA GTT GTA CGT GAG GTA CAC GCC CGG CGG GTA GCG GTA CAG ACC
108966_3969144_NC_001798_47_4	/5Biosg/TTC GGA GGT CGG GCG GCT GCA GTC GGG GCG GCG CAA CTC AAG CTC CCC GCA CCG GTA GAC CGA CGC AAA GAG TGT GGT GGC GAT AAT GAG CTC GCG AAT ATA TCG CCA GGC GGC GCG CTG
108966_3969144_NC_001798_47_5	/5Biosg/GGT GGG CGT GAT TCC GGA AAC ACC GTC AAA ACA GTA GAA CTT TTG AAA CTC GCT GAC GGC CCA ATC AGC GCC CGA ACC CCC CGC GCC CAT GAT GAA GCG GGC GAG TTC CTC CTT GAG GTG
108966_3969144_NC_001798_47_6	/5Biosg/CGG CAG GAG CCC CAC GTT CTC GAC GCT GTA GTA CAG CGC GGT GTT GGG GGG CTG GGC GAA GCT GTG GGT GGA GTG GTC GAA CAG GGG CCC GTT GAC GAG CTC GAA GAA GCG ATG GGT GAT
108966_3969144_NC_001798_47_7	/5Biosg/GCT GGG GAG CAG GGC CGG GTC CAC CTG GTG GCG CAG CAG CGA CGC TCG CAT GAA CCG GTG CGC GTC AAA CAC GCC CGG GGC GGC GCG GTT GTC GAT GAC CGT GCC CGC GCC CGC CGT CAG
108966_3969144_NC_001798_47_8	/5Biosg/GGC GCA GAA GCG CGC GCG CGC CGC GAA GCC GTT GGC GAC CGC GGC GAA GGT CGC GGG CAG CAC CTC GCC GTG GAC GCT GAC CCG CAG CAT CTT CTC GAG CTC CCC GCG CTG CTC GCG CAC
108966_3969144_NC_001798_47_9	/5Biosg/GCA GCG CCC GAG GCT GGC CAG CGA CCG CTT GGT CAG GCG GTC CGC GTA CAG CCG CCG GCG CTC CCG CAC GTC CGC GGC GGC CCG CGT CGC GAT GTC GCC CCA GCT CTC CGG CCC CTG CGC
108966_3969144_NC_001798_47_10	/5Biosg/CCC TGG CTC GGG GCC GCG CTC CCC GTC CTC GCT CGC GGG CGT CCC CGC GCC ACG CCT CCG CCC CCC CTC CTC CGC GGC GGC CCG GGG CTC TTC CTC CTC GGC CCC CCC GGT CGC GCC GCC
108966_3969144_NC_001798_47_11	/5Biosg/GGC CCC CAG CCG CGC CAG CAC GCG GCG CAG CGC CTC CTC GTC GCA CTG CTC GGG GCT GAC GAG CCG CCG CAG CAG CGG CGT CGT CAG GTG GTG GTC GTA GCA CGC GCG TAT CAG CGC CTC
108966_3969144_NC_001798_47_12	/5Biosg/GAT CTG ATC GTC GGG CGA CGT CGC CTG GCC GCC GAT GAT CAG GGC GTC CAC CAT GTC CAG CGC CGC CAG GTG GCC CCC GAA CGC GCG ATC GAA GTG CTC CGC CCG CCG CCC GAA CAG CGC
108966_3969144_NC_001798_47_13	/5Biosg/CAG CTC CAC GGC CAC CGC GGC GGT CTC CTG CTG CAG CTC GCG CTG CGC CAG CGC GTT CAG GTT GTC GGC GAA GGC GTC CAT GGT GGA GTG GCG GGC GCG ATC GCC GGA CGC CAG CCA GAA
108966_3969144_NC_001798_47_14	/5Biosg/GCG CAG CTC GCT GAT GGC GTA CAG GCC GGG CGT AGT GGC CTG AAA CAC GTC ATG CGC CTC CAG CAG GGC GTC GGC CTC CTC GCG GAC AGA AGA GCT ATC GGC GGG CGG CGG GCC GGC CCG
108966_3969144_NC_001798_47_15	/5Biosg/GGC CCC GCC GCC CGC CGC GGT CCG CGC CAG CGC CTG GTC CAG CAC ACA GAG CGC TCG CGC GCG GGC GGC GTC CGA CAG CCC GGC GGC GTG GGG CAG GTA CCG TCG CAG CTC GTT GGC GTC
108966_3969144_NC_001798_47_16	/5Biosg/CAG CCG CAC CTG GGC CTG TTG GGT GAC GTG GTT ACA GAT GCG GTC CGC CAG GCG GCG GGC GAT GGT CGC CCC CTG GTT CGC GGT GAC GCA CAG CTC CTC GAA ACA GAC CGC GCA CGG GTG
108966_3969144_NC_001798_47_17	/5Biosg/GGA CGG GTC GCT CAG CTC CGG GGG CAC GAT GAG GCC CGA CCC CAC CGC CGC CAC CAT AAA CTC CCG GAC GCG CTC CAG CGC GGC CGT GGC GCC GCT CGG GGG GGT GAT GAG GTG GCA GTA
108966_3969144_NC_001798_47_18	/5Biosg/GTT CAG CTG CTT GAG AAA ATT CTC GAC ATC ATG CAG GAA GCA CAG CTC CAT GCG GAC GTC CCC GCC GTA CGT CTG CAG CCG GAT CTG CTG GTG GTA CGG ACA GGG TCG GGC CAG ACC CAT
108966_3969144_NC_001798_47_19	/5Biosg/GGT CTC GGT GAA AAA GGC AGA GAC GTC ACC CGT GGT CGC GAA CGT TTC CAG GTG GCC CAG GAG CCG CTC CCC CTC GCG CCA CGC GTA CTC CAG GAG CAA CTC CAG GGT GAC CGA CAG CGG
108966_3969144_NC_001798_47_20	/5Biosg/GGT GAG AAA GGC GGC GGC CTG AGC CTC CAG CCC CGG CCG CAG GTG CCG CCG CAG CAC GCG CAC CTG GAG CGC GTT GAG CTT TAG CTG GGC GAG CTT CCC CAG GCC GAT CTG GGG GTC GCA
108966_3969144_NC_001798_47_21	/5Biosg/TCG TCG AAG CAG CTC TAG CTG AAA AAC GTA CGT CTG TAC CTG CCC GAG CAG GGC CAA CAG TTT CTG TCG GGC CGC AGT GGG CTC GGA AAC CGC GGC CGG GGG CGC GGC CGC CAT GGC GAG
108966_3969144_NC_001798_47_22	/5Biosg/TCA CCC GGC CGT GCT GTG GTT TAG TTA AGG TTT GGG GGG GGG TGG GTC AGA GGC GCG CCC CGC GCG GAC TGA TGC GGC GGC GGG CCC CTG ACA TCC CCT CTT TAT GCC CGT CGC CCG CCC
108966_3969145_NC_001798_48_1	/5Biosg/GCC CGC CCG CCC GCC CCG CCG GTG TGC CGT GAT TCG CGG AGT CGG GGC CTT GTG TTT CTT TCT TTC CCC CCC GAA TCC GTT CTT TCT TCC TCA CCC CCC CCT CCC CAC ACA CCC ACC CAG
108966_3969145_NC_001798_48_2	/5Biosg/GAC TCG CCA CCA CAA GGA GGC GAG AGC CCG TCG CTA ACC CAA AGA CAC AGT CAC GAG ACA CGA TAT CGA CTG TAG TTG CGA TCG TTT ATT TTA TAC ACA ACA CCA ACC TTT CCT TCG ACC
108966_3969145_NC_001798_48_3	/5Biosg/CCC CCC ACC CCC GCC CCT AGA GCA TAT CCA ACG TCA GGT CCT TTT TCT CCG GTG GTC CCT CCC CAA ACG GAT CGT CGC CGT GAA ACG CCC GCT TTC GGG CGA CGC CGG CCG CCC CCG CCG
108966_3969146_NC_001798_49_1	/5Biosg/CGA CGC CGG CCG CCC CCG CCG CCG CCG CCA AAC CGC CGA ACG ACG CCG CGT GGT CAT CCT CGT CGC CGA AAT CCC CAA AGT TAA ACA CCT CCC CGG CGG CGC CGA GCT GGC TGA CCA GGG
108966_3969146_NC_001798_49_2	/5Biosg/CCT CCG CCT CGT GGG CCA CCT CCA GGG CCG CGT CGG TCG ACC ACT CGC CGT GCC CGC GCT CCA GGG CGC GGG TGG TAA ACT CCA TCA TTT CCT CGC TCA GGT ACT CGT CCT CCA GCA GCG
108966_3969146_NC_001798_49_3	/5Biosg/CCA GCC AGT CCT CGA TCT GCA GCT GCT GGG TGC GGG GGC CCA GGC TCT TGA CGG TCG CCA CAA ACA CGC TGC TGG CGA CCG CCG CCC CGC CCT CCG CAA TGA TGC CCC GGA GCT GCT CGC
108966_3969146_NC_001798_49_4	/5Biosg/ACA GCG AAT GCT CGT GGG CCC CGC CCC CGA GAC TCG ACG CCG CGC ACA CAA ACC CGG CCC TGG GGC AGG CCA GGA CAA ACT TGC GGG TGC GGT CAA AGA TCA GCA GCG GGC ACG CGT TTT
108966_3969146_NC_001798_49_5	/5Biosg/TGC CGC CCA GCA GGC TGG CCC AGT TCC CGG CCT GAA ACA CGC GGT CGT TGC CGG CCA TGC CGT AGT ATT TGC TGA TGC TGA GGC CCA GCA CGA CCA TCG GGC GCG CGG CCA TCA CGG GCC
108966_3969146_NC_001798_49_6	/5Biosg/GCA GCA GGT TGC AGC TCG CGA ACA TGG ACG TCC AGG CGC CGG GGT GCG CGT CGA GGG AGT CCA TCA GCG CGC GGG CCC CGG CCT CCA GGC CCG CGC CGC CCT GCG GGG CCC AGG CGG CCG
108966_3969146_NC_001798_49_7	/5Biosg/CCG CCT GCA CGC TGG GGG GAC GGC GGG ACC CGG CGA TGA CGG CCG TGA GGG TGT TTA TGA AGT ACG TCG AGT GGT CGC AGT ACC TCA AGA TCT GGT TGG CCA TGT AGT ACA TGG CCA GTT
108966_3969146_NC_001798_49_8	/5Biosg/CGC TCA CGT TAT TGG GGG CCA GGT TGA TAA AGT TAA TCG CGC CGT AGT CCA GGG AGA ACC TCT TAA TGA ACG CGA TGG TCT CTA TGT CCT CGC GCG ACA AGA GCC GGG CGG GGA GCT GGT
108966_3969146_NC_001798_49_9	/5Biosg/TGC GCT GGA GGG CGG TCC AGA ACC ACT GCG GGT TCG GCT GGT TCG ACC CCG GGG GCT TGC CGT TGG GAA AGA TGA CCG CGT GGA ACT GCT TCA GCA GGA AGC CCA GCG GTC CGA GGA GGA
108966_3969146_NC_001798_49_10	/5Biosg/TGT CCA CGC GCT TGT CGG GCT TCT GGT AGG CGC TCT GGA GGC TGG CGA CCC GCG CCT TGG CGG CCT CGG ACG CGT TGG CGC TCG CGC CCG CGA ACA ACA CGC GGC TCT TGA CGC GCA GTT
108966_3969146_NC_001798_49_11	/5Biosg/CCT TGG GAA ACC CAA GGG TCA CGC GGG CAA CGT CGC CCT CGA AGC TGC TCT CGG CGG GGG CCG TCT GGC CGG CCG TTA GGC TGG GGG CGC AGA TAG CCG CCC CCT CCG AGA GCG CGA CCG
108966_3969146_NC_001798_49_12	/5Biosg/TCA GCG TCT TCG CCG ACA GGA ACC CGT TGT TGA ACA GGT CCA TGA CGC GCC GCC GCA GCA CCG GTT GGA ATT GAT TGC GAA AGT TGC GCC CCT CGA CCG ACT GCC CGG CGA ACA CCC CGT
108966_3969146_NC_001798_49_13	/5Biosg/GGC ACT GGC TCA GGG CCA GGT CCT GGT ACA CGG CGA GGT TGG ACC GCC GCG CGA GGA GCT GCA GCA GGG GGC ACG GCC CGC AGG TGT ACG GGT CCA GCG ACA GCG ACA TGG CGT GGT TGG
108966_3969146_NC_001798_49_14	/5Biosg/CCT CGG CCA GAC CGT CGC GGA ACT TAA AGT TGC GCC CCT CGA TCA GGT TGC GCA TCA GCT GTT CCA CCT CGC GAT CCA CCA GCT GCT TGA TGT TGT TCA CCA CCG TGT GCA GGG CCT CGC
108966_3969146_NC_001798_49_15	/5Biosg/GGT TGC CGA TAA TCG TCT CCA GCC TCC CCA GGG CCG TGG GCA CCG CCT GGT CCA CGT ACT GCA GGG CCT CGA GCT CGG CCA TGA CGC GCT CGG TGG CCG CGC GGT ACG TCT CCT GCA TGA
108966_3969146_NC_001798_49_16	/5Biosg/TGG TCC GGG TGT TCT CGG ACC CGT CCG CGC GCT TCA GGG CCG AGA AGG CGG CGT AGT TCC CCA GCA CGT CGC AGT CGC TGT ACG CGC TGT TCA TCG TTC CGA AGA CCC CAA TGG CCC CCC
108966_3969146_NC_001798_49_17	/5Biosg/GGG CGG CGC TCG CGA ACT TGG GGT GGC GGG CCC GCA GCC GCA TCA GCG TCG TGT GCG CGC AGG CGT GGC GGG TCT CGA AGG TAC ACA GGT TGC AGG GCA CGT CGG TCT GGC CCG AGT CCG
108966_3969146_NC_001798_49_18	/5Biosg/CGA CGT AGC GAA ACA CGT CCA TCT CCT GGC GCC CGA CGA TGA CTC CGC CGT CGC AGC GCT CCA GGT AAA ACA GCA TCT TGG CCA GCA GGG CCG GAG AGA ACC CGC ACA GCA TGG CCA GGT
108966_3969146_NC_001798_49_19	/5Biosg/GCT CGC CGG CGA ACT CCT GGG TTC CGC CGA CGA GGG GCG CCG TGG GGC GCC CCT CGT ACC CGG GCA CCA CGT GGC CCT CGC GGT CCA GCT GCG GGT TGG CCG CCA CGT GCG TGC CGG GCA
108966_3969146_NC_001798_49_20	/5Biosg/CGA GAA AGA AGC GGT AAA AGG AGG GCT TGC TGT GGT CCT TGG GGT CCG CCG GCC CGG CGT CGT CCA CCT CGG TCA GGT GGA GGG CCG AAT TGG TGC TGA ACA CCA TGG CGC CCA CGA GGC
108966_3969146_NC_001798_49_21	/5Biosg/CCG CGG CGC GCG CCA GGT ACG CCC CGA CGG CGC CGG CGC GGG CCG CGG GCG TTT CCT GGC CCT CAA GCA GGG GCC ACG TGG TGA TGT CGG GGG GCG GCT CGT CAA AGA CCG CCA TCG ACA
108966_3969146_NC_001798_49_22	/5Biosg/CGA TGG ACT CCA GGG CCA GGG CGG CGT CGC CCG CCA TCA CCG AGG CCA GGC GCT GCT CAA ACC CGC CCG CCG GGC CCT TGT TCC CGG CGT CGC GCG CGC CCC GCT GGG GCT TAC CCT GGC
108966_3969146_NC_001798_49_23	/5Biosg/TGG CCT CGA AGG CCG TGA ACG TAA TGT CGG CGG GGA GGG CCG CGC CCT CGT GGT TTT CGT CGA ACG CCA GGT GGG CGG CCG CGC GGG CCA CGG CGT CCA CGT TCC GGG CAC GCA GGG CCA
108966_3969146_NC_001798_49_24	/5Biosg/CGG CGG CGG GCC CGA CGA CCG CCT CGA ACA GCA GGC GGG CGA GGG GGC GGT TGA AAA ACG GAA GGG GGT AGT TGA AAT TCT CCC CGA TCG ATC GGT GGT TGC AGT TAA ACG GAT CGG CGA
108966_3969146_NC_001798_49_25	/5Biosg/TGA CCC GGC TAA AAT CCG GCA TAA ACA TCT GCA GCG GAT ACA CGG GGA TGC GGT GAA CCT CCG CGT CCC CGA TGG TTA CCT TGT CCA TCC CGC CCA GAT GCA GGA AGG TGT TGC TGA TGC
108966_3969146_NC_001798_49_26	/5Biosg/ACA CGG CCT CCC GGA AGC CCT CCG TGA TCA CCA GAT ACA GCA AGG CCC GGT CCG GGT CCA GTC CGA GCC GCT CGC ACA GCG CGT CCC CCG TCG TCT CGT GCT TTA GGT CGC AGG GCC GGG
108966_3969146_NC_001798_49_27	/5Biosg/GCG CGT AGT CCG CGA AGC CAA AAT GGC GGC GCG CCC GCT CGC AGA GCC GCG TCA GGT TGG GGG CCT GGG TGC TGG GGG CCA GGT GGC GGC CGC CGT GAA AGA CGT AAA CGG ACG GGC TGT
108966_3969146_NC_001798_49_28	/5Biosg/AGT GCG AGG GCA TAA GCT TGA GGG ACA CCG CGG TCC CCC CAA GGC CCG TCG TGC GGG ACC CGA CGA CCG CGG CCA CGT TGG CCT CAA ACC CGC TCT CCA CGG TCA GGC CGA CGA TGA GGG
108966_3969146_NC_001798_49_29	/5Biosg/GCG CGA CGG CGA CGT CCG CGT CGC CGC TGC GCG CCG ACA GTA GCG ACA GCA GCT CCA GGC CTT CGG CCG GAC AGG CGC GGC CAT ACA CGT ACC CCA TCG GCC CCG GAG GAA CCT TGA CGG
108966_3969146_NC_001798_49_30	/5Biosg/TGG TCG TCG TTT TGG GCT TGG TGT CCA TGG CTT TCG GGA GAT CGG CGA CCG GCA GGA ACG GGG GCC CGG CAA GAC GAC CGG GGG CAG ACG GGG GAG GCC GCG CGT GGT CGA CGG CTG CTG
108966_3969146_NC_001798_49_31	/5Biosg/CCC GCC GTC GTC TCT CCG ATG GGG TCG AAT GCC GGC GCT GGG GGT GGG GTC TAC ACC CGC CCG TTC GCC GAG CGG CCC CTG GTG GGG GTG GGA TGG GTG GGA TGG GGT GGG
108966_3969147_NC_001798_50_1	/5Biosg/GGG GTG GGA TGG GTG GGA TGG GGT GGG CGA GAA TGG CCC GCC ACC GGA TCG CGC CGG ACG GGG GGG CCC GGG GTT GGG CAA GGT TTG GGC GCA AGG CTC CAG CGG CGA TTC GAG AGG CCT
108966_3969147_NC_001798_50_2	/5Biosg/ATT CGA GAG GCC TGC GGA TGG CGG CCC AGA GCT GGG TAT GCT CGG CCG GGG CGG CCG GTA TAT GTA CGG CGT GCT GGG AGG GGC GGC GTC GGG CCC CGC CCA CGG TCC GCC ACG CCC CGC
108966_3969148_NC_001798_51_1	/5Biosg/CCA CGC CCC GCG CGT CAT CGG CAG GGG GCG TGG CCG CCC TTC TAA AAA AAG TGA GAA CGC GAA GCG TTC GCA CTT TGT CCT AAT AAT ATA TAT ACT ATT AGG ACA AAG TGC GAA CGC TTC
108966_3969148_NC_001798_51_2	/5Biosg/GCG TTC TCA CTT TTT TTA GAA GGG CGG CCA CGC CCC CTT TGA CGT CAC GCT CAC CCG GGC GGC CGG CCG CCC ATA AGC GCG GCC TGC CGG GCC GAT AAA AAG AAA CCG CGG CGC CCC CGC
108966_3969148_NC_001798_51_3	/5Biosg/GGA CAC CAC ACA CTG GCT CTC GAA CCC CGG ACG CGC AGA AGG GAC CCG GGC GCG GGT CCG CCG GTA AGA GCC GGG GGG AAC ATC GGC ACC GCC ATC CCA CCC CGA GCT GTT GGG TGG GCG
108966_3969149_NC_001798_52_1	/5Biosg/GGT GGT GGG AGG GGG CGG CGT ATA GCA GGA CAA CGA CCG GCG GCG ATG TTT TGT GCC GCG GGC GGC CCG GCT TCC CCC GGG GGG AAG CCG GCG GCT CGG GCG GCG TCT GGG TTT TTT GCC
108966_3969149_NC_001798_52_2	/5Biosg/CCC CAC AAC CCC CGG GGA GCC ACC CAG ACG GCA CCG CCG CCT TGC CGC CGG CAG AAC TTC TAC AAC CCC CAC CTC GCT CAG ACC GGA ACG CAG CCA AAG GCC CTC GGG CCG GCT CAG CGC
108966_3969149_NC_001798_52_3	/5Biosg/CAT ACG TAC TAC AGC GAG TGC GAC GAA TTT CGA TTT ATC GCC CCG CGT TCG CTG GAC GAG GAC GCC CCC GCG GAG CAG CGC ACC GGG GTC CAC GAC GGC CGC CTC CGG CGC GCC CCT AAG
108966_3969149_NC_001798_52_4	/5Biosg/GTG TAC TGC GGG GGG GAC GAG CGC GAC GTC CTC CGC GTG GGC CCG GAG GGC TTC TGG CCG CGT CGC TTG CGC CTG TGG GGC GGT GCG GAC CAT GCC CCC GAG GGG TTC GAC CCC ACC GTC
108966_3969149_NC_001798_52_5	/5Biosg/ACC GTC TTC CAC GTG TAC GAC ATC CTG GAG CAC GTG GAA CAC GCG TAC AGC ATG CGC GCC GCC CAG CTC CAC GAG CGA TTT ATG GAC GCC ATC ACG CCC GCC GGG ACC GTC ATC ACG CTT
108966_3969149_NC_001798_52_6	/5Biosg/CTG GGT CTG ACC CCC GAA GGC CAT CGC GTC GCC GTT CAC GTC TAC GGC ACG CGG CAG TAC TTT TAC ATG AAC AAG GCG GAG GTG GAT CGG CAC CTG CAG TGC CGT GCC CCG CGC GAT CTC
108966_3969149_NC_001798_52_7	/5Biosg/TGC GAG CGC CTG GCG GCG GCC CTG CGC GAG TCG CCG GGG GCG TCG TTC CGC GGC ATC TCC GCG GAC CAC TTC GAG GCG GAG GTG GTG GAG CGC GCC GAC GTG TAC TAT TAC GAA ACG CGC
108966_3969149_NC_001798_52_8	/5Biosg/CCG ACC CTG TAC TAC CGC GTC TTC GTG CGA AGC GGG CGC GCG CTG GCC TAC CTG TGC GAC AAC TTT TGC CCC GCG ATC AGG AAG TAC GAG GGG GGC GTC GAC GCC ACC ACC CGG TTT ATC
108966_3969149_NC_001798_52_9	/5Biosg/CTG GAC AAC CCG GGG TTT GTC ACC TTC GGC TGG TAC CGC CTC AAG CCC GGC CGC GGG AAC GCG CCG GCC CAA CCG CGC CCC CCG ACG GCG TTC GGA ACC TCG AGC GAC GTC GAG TTT AAC
108966_3969149_NC_001798_52_10	/5Biosg/TGC ACG GCG GAC AAC CTG GCC GTC GAG GGG GCC ATG TGT GAC CTG CCG GCC TAC AAG CTC ATG TGC TTC GAT ATC GAA TGC AAG GCC GGG GGG GAG GAC GAG CTG GCC TTT CCG GTC GCG
108966_3969149_NC_001798_52_11	/5Biosg/GAA CGC CCG GAA GAC CTC GTC ATC CAG ATC TCC TGT CTG CTC TAC GAC CTG TCC ACC ACC GCC CTC GAG CAC ATC CTC CTG TTT TCG CTC GGA TCC TGC GAC CTC CCC GAG TCC CAC CTC
108966_3969149_NC_001798_52_12	/5Biosg/AGC GAT CTC GCC TCC AGG GGC CTG CCG GCC CCC GTC GTC CTG GAG TTT GAC AGC GAA TTC GAG ATG CTG CTG GCC TTC ATG ACC TTC GTC AAG CAG TAC GGC CCC GAG TTC GTG ACC GGG
108966_3969149_NC_001798_52_13	/5Biosg/TAC AAC ATC ATC AAC TTC GAC TGG CCC TTC GTC CTG ACC AAG CTG ACG GAG ATC TAC AAG GTC CCG CTC GAC GGG TAC GGG CGC ATG AAC GGC CGG GGT GTG TTC CGC GTG TGG GAC ATC
108966_3969149_NC_001798_52_14	/5Biosg/GGC CAG AGC CAC TTT CAG AAG CGC AGC AAG ATC AAG GTG AAC GGG ATG GTG AAC ATC GAC ATG TAC GGC ATC ATC ACC GAC AAG GTC AAA CTC TCC AGC TAC AAG CTG AAC GCC GTC GCC
108966_3969149_NC_001798_52_15	/5Biosg/GAG GCC GTC TTG AAG GAC AAG AAG AAG GAT CTG AGC TAC CGC GAC ATC CCC GCC TAC TAC GCC TCC GGG CCC GCG CAG CGC GGG GTG ATC GGC GAG TAT TGT GTG CAG GAC TCG CTG CTG
108966_3969149_NC_001798_52_16	/5Biosg/GTC GGG CAG CTG TTC TTC AAG TTT CTG CCG CAC CTG GAG CTT TCC GCC GTC GCG CGC CTG GCG GGC ATC AAC ATC ACC CGC ACC ATC TAC GAC GGC CAG CAG ATC CGC GTC TTC ACG TGC
108966_3969149_NC_001798_52_17	/5Biosg/CTC CTG CGC CTT GCG GGC CAG AAG GGC TTC ATC CTG CCG GAC ACC CAG GGG CGG TTT CGG GGC CTC GAC AAG GAG GCG CCC AAG CGC CCG GCC GTG CCT CGG GGG GAA GGG GAG CGG CCG
108966_3969150_NC_001798_53_1	/5Biosg/GAC GAG GAC GGG GAC GAG CGC GAG GAG GTC GCG CGC GAG ACC GGG GGC CGG CAC GTT GGG TAC CAG GGG GCC CGG GTC CTC GAC CCC ACC TCC GGG TTT CAC GTC GAC CCC GTG GTG GTG
108966_3969150_NC_001798_53_2	/5Biosg/TTT GAC TTT GCC AGC CTG TAC CCC AGC ATC ATC CAG GCC CAC AAC CTG TGC TTC AGT ACG CTC TCC CTG CGG CCC GAG GCC GTC GCG CAC CTG GAG GCG GAC CGG GAC TAC CTG GAG ATC
108966_3969150_NC_001798_53_3	/5Biosg/GAG GTG GGG GGC CGA CGG CTG TTC TTC GTG AAG GCC CAC GTA CGC GAG AGC CTG CTG AGC ATC CTG CTG CGC GAC TGG CTG GCC ATG CGA AAG CAG ATC CGC TCG CGG ATC CCC CAG AGC
108966_3969150_NC_001798_53_4	/5Biosg/ACC CCC GAG GAG GCC GTC CTC CTC GAC AAG CAA CAG GCC GCC ATC AAG GTG GTG TGC AAC TCG GTG TAC GGG TTC ACC GGG GTG CAG CAC GGT CTT CTG CCC TGC CTG CAC GTG GCC GCC
108966_3969150_NC_001798_53_5	/5Biosg/ACC GTG ACG ACC ATC GGC CGC GAG ATG CTC CTC GCG ACG CGC GCG TAC GTG CAC GCG CGC TGG GCG GAG TTC GAT CAG CTG CTG GCC GAC TTT CCG GAG GCG GCC GGC ATG CGC GCC CCC
108966_3969150_NC_001798_53_6	/5Biosg/GGT CCG TAC TCC ATG CGC ATC ATC TAC GGG GAC ACG GAC TCC ATT TTC GTT TTG TGC CGC GGC CTC ACG GCC GCG GGC CTG GTG GCC ATG GGC GAC AAG ATG GCG AGC CAC ATC TCG CGC
108966_3969150_NC_001798_53_7	/5Biosg/GCG CTG TTC CTC CCC CCG ATC AAG CTC GAG TGC GAA AAA ACG TTC ACC AAG CTG CTG CTC ATC GCC AAG AAA AAG TAC ATC GGC GTC ATC TGC GGG GGC AAG ATG CTC ATC AAG GGC GTG
108966_3969150_NC_001798_53_8	/5Biosg/GAT CTG GTG CGC AAA AAC AAC TGC GCG TTT ATC AAC CGC ACC TCC AGG GCC CTG GTC GAC CTG CTG TTT TAC GAC GAT ACC GTA TCC GGA GCG GCC GCC GCG TTA GCC GAG CGC CCC GCA
108966_3969150_NC_001798_53_9	/5Biosg/GAG GAG TGG CTG GCG CGA CCC CTG CCC GAG GGA CTG CAG GCG TTC GGG GCC GTC CTC GTA GAC GCC CAT CGG CGC ATC ACC GAC CCG GAG AGG GAC ATC CAG GAC TTT GTC CTC ACC GCC
108966_3969150_NC_001798_53_10	/5Biosg/GAA CTG AGC AGA CAC CCG CGC GCG TAC ACC AAC AAG CGC CTG GCC CAC CTG ACG GTG TAT TAC AAG CTC ATG GCC CGC CGC GCG CAG GTC CCG TCC ATC AAG GAC CGG ATC CCG TAC GTG
108966_3969150_NC_001798_53_11	/5Biosg/ATC GTG GCC CAG ACC CGC GAG GTA GAG GAG ACG GTC GCG CGG CTG GCC GCC CTC CGC GAG CTA GAC GCC GCC GCC CCA GGG GAC GAG CCC GCC CCC CCA GCG GCC CTG CCC TCC CCG GCC
108966_3969150_NC_001798_53_12	/5Biosg/AAG CGC CCC CGG GAG ACG CCG TCG CAT GCC GAC CCC CCG GGA GGC GCG TCC AAG CCC CGC AAG CTG CTG GTG TCC GAG CTG GCG GAG GAT CCC GGG TAC GCC ATC GCC CGG GGC GTT CCG
108966_3969150_NC_001798_53_13	/5Biosg/CTC AAC ACG GAC TAT TAC TTC TCG CAC CTG CTG GGG GCG GCC TGC GTG ACG TTC AAG GCC CTG TTT GGA AAT AAC GCC AAG ATC ACC GAG AGT CTG TTA AAG AGG TTT ATT CCC GAG ACG
108966_3969150_NC_001798_53_14	/5Biosg/TGG CAC CCC CCG GAC GAC GTG GCC GCG CGG CTC AGG GCC GCG GGG TTC GGG CCG GCG GGG GCC GGC GCT ACG GCG GAG GAA ACT CGT CGA ATG TTG CAT AGA GCC TTT GAT ACT CTA GCA
108966_3969150_NC_001798_53_15	/5Biosg/TGA GCC CCC CGT CGA AGC TGA TGT CCC GCA TCT TGC AAT AAA TGT CTG CGG CCG ACA CGG TCG GAA TTT CCG CGT CCG CTG GTT TCT CTG CGT TGC GTC TGA CCA CGA GCA CAA ACG TGC
108966_3969150_NC_001798_53_16	/5Biosg/TCT GCC ACA CGT GGG CGG CGA ACC GGT AGC CGG GGC ACG CGG TCA GCA TCC GAT CGA TGA GCC GGT AGT GCA GGT GGG CCG ACG TGC CGG GGA AGA TGA CGT ACA GCA TGT GGC CCC CGT
108966_3969150_NC_001798_53_17	/5Biosg/ACG TGG GGT CCG GGT AAA AAA GAA ACC GGG GGT CGC ACG CCC CCC CTC CGC GCA GGA TCG TGT GCA CGA AAA AGA GCT CGG GCT GGC CGA GCG TAT CGG CCA GGA GGT CCT GGA GGG GGG
108966_3969150_NC_001798_53_18	/5Biosg/TGC TGT GGC GGT CGG CCA GCA CGA CCA GGG AGG CCA GAA AGG TGC GGT GCT CAA AGA TCG TAT TGA TCT GCT GCA CGA AGG CCA GGA TGA GGG CCT CGC GGC TGA CGG TGG CCA GCC GCC
108966_3969150_NC_001798_53_19	/5Biosg/CGT CGC CCG CGC TGC ACG CGG GGC AGC AGC CCC CGA TCC CCA GGT AGT AGC CCA TGC CCG AGA GGG TCA GGC AGT TGT CGG CCA CGG TCT GGT CCA GGC TGA AGG GGA GCG ACA CGG GGG
108966_3969150_NC_001798_53_20	/5Biosg/TCG TCT TCA CCA GGG GCA CGG AGA GCG AGC GCA CGA TGG CGA TCT CCT CGG AGG GCG TCT GGG CGA GGG CGG CGA AGA AGC CGC GGT AGC GAC GGC GCT CGT GCA GGC AGA GCT CCA GCC
108966_3969150_NC_001798_53_21	/5Biosg/TGC GCG CGT GCG ACG GCA GGC TCT TGC GGG AGG CCC GGC GCT CCA CGC CGG GGT TCC CGG CGG CGG AAA AGC GCG ACC GCC GCC GGG TCT TGT CGC GGC CGG GCC CGG GCC GGG AGC CGG
108966_3969150_NC_001798_53_22	/5Biosg/AGC GAC GGG GGG CGA TGT CAT ACA TAG GTA CAG AGG GTG TGC TCC AGG GAC AGG AGA GAG ATC GAG TGT CGT CTG AGC AGC GCG CCG GCC TCG CGG ACA AAT GTG GCC AGC GCG GTG GGC
108966_3969150_NC_001798_53_23	/5Biosg/TTC GGC ACA AAT ACC TGG TAC GTC TTG AAG GTG TAG ATG AGG GCC CGC AGG GCT ATA CAG ACC CGC CCC TCG AAC TCG TTG CCG CAG GCC AAC TTG GCC TTG TGA AGC TGC AGC TCG TCG
108966_3969150_NC_001798_53_24	/5Biosg/CGA TGG TCG GCG CGG GGG TGG CCA AAC AGG ACC CAG GGG TCG ACT TCC ATC TCC GTG ATG GCG CAC ATC GGA TCG CAG AAC ATG TGC TTG AAG ATG GCC TCG GGG CCC GCG GCC CGA AGC
108966_3969150_NC_001798_53_25	/5Biosg/AGG CTC ACG AAC CGG CCC CCG TCC CCG GGC TGC GCC TCG GGG TCC GCC TCG AGC TGG TCC ACG ACC GGC ACT ATG CAG TCG AAG AGG CTG GTG TTG TTC TCC GAG TAG CGG ACG ACG GAC
108966_3969150_NC_001798_53_26	/5Biosg/GCC CTC AGG CGT CGC ATG GCC AGC CAG TAG GCC CGC ACC AGC AAC AGA TTG CAC AGC AGG CAT TCC CCG CCG GTG CGC CCG CGG CCC CGG CCG TGC TTC AGC ACG GTG GCC ATC AGC GGG
108966_3969150_NC_001798_53_27	/5Biosg/CCC AGG TCC AGG TCG GGC TGG GCC TGG GGC TCG GCG AAC TGC GCA AAA CGC GGG GCC GCG TCG CGC ATG CGC GCC CCG CGG TGC GCT TCC CAG GAC TCG CTG ACC GCG GCG CGG CGG GCG
108966_3969151_NC_001798_54_1	/5Biosg/GGG GTG CCG GCG AGC AGC AGC AGG ATC AGG TCG GCG TAC GCC CAC GTC TCC GGC TCA CCC CCC TGC GCC AGC GCC CCG GCG GCG GCC TCG AAC TCC CCG TTG CGG GCG GCG GCG CGC GTG
108966_3969151_NC_001798_54_2	/5Biosg/CAG CAG CTG TCT CCG CCC CCG CGC TTG CCC TCG GTG CAG TCG AGC AGG CGG GCG CAG TCC TTC CAG TTC ATC AGG GCG GTG GTG AGG GAG GGT TGC GTT CCC GAG CCC CCG CCC GCC CCC
108966_3969152_NC_001798_55_1	/5Biosg/CGC CCC CGC CCC CGC CCC GTC ATC GCC CCC GGA GGC CAG GGT CCC GAT GAG GGC CCG GGT TGC GGA CTG CGC GAG GAA GGA ATA GTT GGA GTA CTG CAC CTT GGC GGC GCC CGG GGA GGG
108966_3969152_NC_001798_55_2	/5Biosg/CGT CGG CCT GGG TTG CTT CTG GGC GTG GCG CCC GGG CAC CCC GCC GTC GGT CCG GAA GCA GCA GTG GAG AAA GAA ATG CCG GTG GAT GTC GTT GAT GGT CAG GGC GAA GCG CGC GAA GGA
108966_3969152_NC_001798_55_3	/5Biosg/GCC GAC AAG GGT CGC CTT CTT GGT GCG CAG GAA GTG GTG GTC CAT GAC GTA GAC GAA CTC GAA GGC GGC CAC GAA GAT GCT CGC GGC GCA GTG GGG CGC GCC CAG GCA CTT GGC GCA GAG
108966_3969152_NC_001798_55_4	/5Biosg/GAA CGC GTA ATC GGC CAC CCA CTG GGG CGA GAG GCG GTA GGC CTG CTT GTA CAG CTC GAT GGT GCG GCA GAC CAG ACA GGG GCG GTC CAG CGC GAA GGT GTC GAC GGA CGC CGC GGC GAA
108966_3969152_NC_001798_55_5	/5Biosg/GGG CCC CGT GTC CAA GAG TCC CTC TGC CGT GGG GTC TGC GGG CGG GCC GCG GGC GGA CCC CGG CCC CCG CCC CCC CGA AGC CTC GCG CGC GGC CCC GCG CGG CCG CGG GGG GGC GGG CGC
108966_3969152_NC_001798_55_6	/5Biosg/GAC GTC GCT CTC CAC GTC CTC GTC GAG CGC GCT CGC GGG CGG CAC GCC TAC CAC GTG ACA GGC CGC CAG GAG CTC GGC GCA CAG GGC CTC GTT AAG AGC CAG AAG GTC GGG ATC GAA GGC
108966_3969152_NC_001798_55_7	/5Biosg/CAC ATA CGG ACG CTC GAA CGC GCC CTC CTT CCA GCT GCT GCC CGG CGA CTC TTC GCG CAC GGC GGC GCT CGA CGG CAC CCC CGG GGC GGA CGT CGC CAT GGC CGG TCG AGC GGG GCG CAC
108966_3969152_NC_001798_55_8	/5Biosg/GCG TCC GCG AAC GTT ACG GGA CGC GAT CCC CGA CTG CGC GCT GCG GTC CCA GAC CCT GGA AAG TCT AGA CGC GCG CTA CGT CTC GCG AGA CGG CGC GGG GGA CGC GGC CGT CTG GTT CGA
108966_3969152_NC_001798_55_9	/5Biosg/GGA CAT GAC CCC CGC CGA ACT AGA GGT TAT ATT CCC GAC CAC GGA CGC CAA GCT GAA CTA CCT CTC GCG GAC GCA GCG GCT GGC CTC CCT CCT GAC GTA CGC CGG GCC TAT AAA AGC GCC
108966_3969152_NC_001798_55_10	/5Biosg/CGA CGG CCC CGC CGC CCC ACA TAC GCA GGA CAC CGC GTG CGT GCA CGG CGA GCT GCT CGC CCG AAA GCG CGA ACG GTT CGC GGC GGT CAT TAA CCG GTT CCT GGA CCT GCA CCA GAT CCT
108966_3969152_NC_001798_55_11	/5Biosg/GCG GGG CTG ACG CGC GCT TCG GCG GGG CAC CGG CAC CGG GAC CGA CTT GTT TTA CAT AAC AGT AGG GGG TGG GGG AAC GCG CAC CCT TGC CCG GTC GCG ATG GCG GGG ATG GGG AAG CCC
108966_3969152_NC_001798_55_12	/5Biosg/TAC GGC GGC CGC CCG GGG GAC GCG TTC GAG GGT CTC GTT CAG CGC ATC AGG CTC ATT GTT CCC GCC ACG CTG CGC GGC GGG GGT GGG GAG TCG GGC CCC TAC TCG CCA TCC AAC CCG CCC
108966_3969152_NC_001798_55_13	/5Biosg/TCG AGA TGT GCC TTC CAG TTC CAC GGC CAG GAT GGG TCC GAC GAG GCC TTC CCG ATC GAG TAC GTC CTG CGG CTC ATG AAC GAC TGG GCC GAT GTG CCC TGC AAC CCC TAC CTG CGC GTG
108966_3969152_NC_001798_55_14	/5Biosg/CAG AAC ACC GGC GTT TCG GTG CTG TTT CAG GGG TTT TTT AAC CGG CCC CAC GGC GCC CCG GGG GGC GCG ATC ACG GCG GAG CAG ACC AAC GTG ATT CTG CAC TCC ACC GAG ACG ACG GGA
108966_3969152_NC_001798_55_15	/5Biosg/CTG TCC CTC GGA GAC CTG GAC GAC GTC AAG GGG CGC CTC GGC CTG GAC GCC CGG CCG ATG ATG GCC AGC ATG TGG ATC AGC TGC TTT GTG CGC ATG CCC CGG GTG CAG CTC GCG TTT CGG
108966_3969152_NC_001798_55_16	/5Biosg/TTC ATG GGC CCC GAG GAC GCC GTT CGC ACG CGG CGG ATC CTG TGT CGC GCC GCC GAG CAG GCC CTC GCC CGT CGC CGC CGG TCC AGG CGG TCC CAG GAT GAC TAC GGG GCG GTG GTG GTG
108966_3969152_NC_001798_55_17	/5Biosg/GCG GCG GCG CAC CAC TCT TCC GGA GCG CCC GGG CCG GGG GTC GCC GCC TCG GGC CCG CCA GCG CCG CCC GGA CGG GGA CCG GCC CGT CCG TGG CAT CAG GCC GTG CAG TTG TTC CGG GCC
108966_3969152_NC_001798_55_18	/5Biosg/CCG CGT CCG GGC CCC CCG GCG CTT CTG TTG CTG GCG GCG GGG CTG TTT CTG GGG GCC GCT ATC TGG TGG GCG GTT GGC GCG CGC CTA TGA AAG GGG GCG AGC CAC CGT CCC GCC CGC CAG
108966_3969152_NC_001798_55_19	/5Biosg/TGC ATC CCA GAC GCC CGC GAG CCG CAC ATC CCC TCC GCT CCC GCC TCC GGC CCG ATT CTT ACG GCG CGA CCC AAG GTC CCG ATG GCC GCC CCG CAG TTT CAC CGC CCC AGC ACC ATT ACC
108966_3969152_NC_001798_55_20	/5Biosg/GCC GAC AAC GTC CGG GCG CTC GGC ATG CGC GGG CTC GTG TTG GCC ACC AAC AAC GCT CAG TTC ATC ATG GAT AAC AGC TAC CCG CAT CCG CAC GGA ACG CAG GGT GCG GTG CGA GAG TTT
108966_3969152_NC_001798_55_21	/5Biosg/CTT CGC GGG CAG GCC GCG GCG CTG ACG GAC CTC GGG GTG ACC CAC GCC AAC AAC ACG TTC GCC CCG CAG CCT ATG TTC GCG GGC GAC GCC GCG GCC GAA TGG CTG CGG CCC TCG TTC GGT
108966_3969152_NC_001798_55_22	/5Biosg/CTT AAG CGC ACG TAT TCC CCC TTT GTC GTT CGC GAC CCC AAG ACC CCC AGC ACC CCG TGA GTC CTC GGC GGG TCC CTC CGC GGC CGT CTC TCG TTG CCC CCC TTT CCC CCT TCC CGG GTG
108966_3969152_NC_001798_55_23	/5Biosg/GTT CAA TAA AAA ACA CCA ACA TAC GAT ATT CGC GTT TGA TAC GTT TAT TGG GGG GGG TGT AGG GCC CAA CGA TCG GCG ATT AAC AAC ACC AAA CAA TCG AGC GCG TCT AAC CCA GTA ACA
108966_3969152_NC_001798_55_24	/5Biosg/TGC GCA CGT GAT GTA GGC TGG TCA GCA CGG CGT TGC TGC GCT GAA ACA GCG CCC TGC GGG TCC GCT GCA GCT GTT GTT GTA TGC GGC GGC ATG CGC GGA TCA AAA CCG CCA GGG CGC TAC
108966_3969152_NC_001798_55_25	/5Biosg/GAC CGG TGC TTC GTA CGT AGC GTC GCG ACA AGA CGG CAT TTG CCT GTA CGG GCA AGG GGC CAA ATT GCG AGT GTG GTG ACT GGA GGT GGT CGG CGG CCA ATG GGC CGG GTG GTT CGT CGG
108966_3969152_NC_001798_55_26	/5Biosg/CGG GGG GCA AGT GCG GTT CCG GTG GGA GGG GGT CGA GCG CCT CGG TAT CAT CCG AGT CCG AGA AAC GCA GGG AGT CTG CGT CGG AGT GTT CAT CAT CGG AGG AGA TGT GCA GCG TCT GAA
108966_3969152_NC_001798_55_27	/5Biosg/GCA GCG ATG CGG GTG GGG GCG CGG AGT CGA CGT GAA GCG CGA GAG AGG AAG CCC ACG AAG TCA CAG CGG ACA CTG GGA GGT GGG TGT TTG TAT GTG TGG GAG ACT CGG GCG TCG GGA CCG
108966_3969152_NC_001798_55_28	/5Biosg/AGT CTC GGC TCT GGG GTG TAA GCG TCC GAG TTA CGG GCG GCA GGG GCG GCT GGG GCA GGG GCG GCT GGG GCA GGG GCG GCT GGG GCA GGG GCG GCT GGG GCA GGG GCG GCT GGG GCA GGG
108966_3969152_NC_001798_55_29	/5Biosg/GCG GCT GGG GCA GGG GCG GCT GGG GCA GGG GCG GCT GGG GCA GGG GCG GCT GGG GCA GGG GCG GCT GGG GCA GGG GCG GCT GGG GCA CCG AGC GCG CGC GGA TGC GCG TCC GCG CGG CGG
108966_3969152_NC_001798_55_30	/5Biosg/GTT TGG TCG CGG GTG ACT GGG GTG GGG GGC GGC GGG CAA CCG GGC CTC CGG GCA CGA CCC AAC CGC ACA AAG GCT CGC TCG GGG CAA CCG GGC CTG GGG CCA AAG GCG GGG GGC TGG TCT
108966_3969152_NC_001798_55_31	/5Biosg/GGA CGG CGG AGG TCG GGG GGG CAA GGC CCG GAG AAG GCG GCA CTG CCG CCG CTG CGG CGG AAA CCG CGG CCG CGT GGT CGG CTG GGT CCC GGG GAG AGG GGA GGG AGT TCA ACG AGG CCG
108966_3969153_NC_001798_56_1	/5Biosg/AGA GCG AGG CGA CCG CGG GGC GCG TGA GGC GCC GGG GTG GGC CGG CCG CGG GGC CCC GGG GGG GTG TCG GCG AGG GAC CCG CTG TTG TCT GGC GGC GGC CGC GGC GGC GGT CGC CCC CGG
108966_3969154_NC_001798_57_1	/5Biosg/CCG CGG CGG CGG TCG CCC CCG GGG ACG ACC GCT CCT TCG GCG GGC GGA GGC GGG ATG GGC GCG AGC GTG GGG GCG GGA AAG GCC CCG CGA GCC GAG GCG GGG CCG GGC GGA AGG GGC AAA
108966_3969154_NC_001798_57_2	/5Biosg/GCA GAA ACC CAA GCC GGG GGC GCG GAC TCC GGG GTG GGC GGC TGG TCG GGA GGA CGC GCG GAA GCG GCG ACC GGG GCG ACC GGG GCG GGG AGT GCC GGC GGA CGC CAC CCC TCG GGG GGG
108966_3969154_NC_001798_57_3	/5Biosg/GCG GAG GCC CGG GGC GCG CGC GAT TTG GCA CGC GTC CGG CGG GAC CTG CGC ACG CGC GGC ACG GCG GCG GAG AAA GCG GCG GCA GAG CCG GAA AAG GCC GGG GGA GGA AGC GCG GCA TCC
108966_3969154_NC_001798_57_4	/5Biosg/GCG GGG GGA CTC GGT GTG GGT GGC GAG GGC CGT GGG TCG TCG CGA GGG GCC ACG GGC ACG CGC CCC GTG TTT TGT TGA GGC GGG ACA CTC GGT CGT GTT TCG CGA GCC GTA GCT GCC GGC
108966_3969154_NC_001798_57_5	/5Biosg/CCG ATG GGC CGC GGT GCG TAC TGG GAC GTG GGG ACG GAC TGA TCG GTG GCG GGG GGG GGA AGA AGG GCC GGG GCC GGA TTG GGC GTG GGG CCG CCG GCG TCG TCG GAC GCC AGC TCC TCC
108966_3969154_NC_001798_57_6	/5Biosg/AGG CCG TGG ATC CAG GCC CAC ATG CGA GGG GGG ACG GGC TCG CCG GTG GTG GCG TCG GTG AGG AGA GTG GGG GCG AGG ACC CCC GGG TCC GCC TGC CGT GCG GGG GGG GCA GCG GGG TCC
108966_3969154_NC_001798_57_7	/5Biosg/TCG GGA CCC GAT CCG CCA TCC CCC CCC GCA AGG TCC CGC GGG TCG CGG GCG GCG GTC GGG GCA GAG GGA CCT GCC TCG TCG GCG AGG GGG CGC TGG TAA ACC GGG TGT CCC GGG AAC AGC
108966_3969154_NC_001798_57_8	/5Biosg/TCC CCC GTC AGG AGG GAG GCG TCG AAG GGC CGC CCG AGG ATG GCC CGC GCG AAG AAG GGG TCC GCG TCG GCG GCG CTC GCC GCG AGA ACG TCC CCC GCG GTA GCC ACA AAC GGA AGC TCC
108966_3969154_NC_001798_57_9	/5Biosg/TCG GTG GCC TCG CTG CCC ACA AAC CGC ACG TCA GGG GGG CCG GGG GGC TCC GGG GCT TCC CAC AAG ACC GCG ACC GGG GTC ATG GAG ATG TCC ACG AGG ACC AGG CAC GGG GGC CCG TCG
108966_3969154_NC_001798_57_10	/5Biosg/GCG AGA GGG CGC TCG GCG ATG AGC GCC GAC AGG CGC GGG AGC TGC GCC GCC AGA CAC GCG TTT TCG ATC GGG TTG AGA TCG GTG TGG AGG AGG CCG ACG GCC CAC GTC TCG ATG TCG GAC
108966_3969155_NC_001798_58_1	/5Biosg/GAC GGC CCA CGT CTC GAT GTC GGA CGA CAC GAC GTC GCG CAG GGC GGC GTC CGG CCC GCC GGG GCG CGA GTC GAA GAG CGT CAG GCA CAG TTC CAG TTC CGA CTC GCG GGA GAA GGC CGT
108966_3969155_NC_001798_58_2	/5Biosg/GGT GTT GCG GAG CGC CAC CAC GAC GGG CGC GCC GAG GAG CAC CGC GGC CAG AAC CAG GTC CAT GGC CGT AAC GCG CGC GGC GGG GGT GCG GTG GGT CGC GGC GGC CAG CAC GGC CAC GTG
108966_3969155_NC_001798_58_3	/5Biosg/CTG GCC CGT GGG TCG GTA GAG GGC GTG GGG GGC CTC GGG GAG GGA CGC CTT GCG CCC CCC CGC CGG GCC GAG CGT CTG GCC AGA CTC CAG GCG TGC GGC CAG GAG GGC GTC GAA GCT GTC
108966_3969155_NC_001798_58_4	/5Biosg/GTA CTC GGT GTA GTC GTC GGG AAA CAT GCA GGT CCA CAG CGC GGC CAA AGC GGC GCT CGG CAG ACA CAT GCG CCC GAG GAC GCT CAC CGC CGC CAG GGC CTG GGC CGG ACT GAG CTT CCC
108966_3969155_NC_001798_58_5	/5Biosg/GAG CGC CGG GAC GTC CCG GCG CTG GGT CCC GAG CTC CAA GGC CGA GCG CCA GGG CGC CAG CGG GTC GGT TTC GGA CAG CTT GCC CCG GCG CCA GTC GGC CAG CCG CGT GCC GAA CAG GAG
108966_3969155_NC_001798_58_6	/5Biosg/GCC CCG GGT CGG GGG GCC TCC GTC CAA AAA CGT CGG CAA CAC GCG GAT GCG GGC GTC GGG ATG CGG GGT CAG GCG CTG GAC GAA CAG CAT GGA CTC CGC TGC GTC CTC GAA CGC GCG TTC
108966_3969155_NC_001798_58_7	/5Biosg/GAG GGT GAG GTG CAT GTA CTC GTG CTG GCG AAC GAG GTC CAG GCG CCA GAA GTT GTA GAT GTG TTC CGG AAC GCC GGC CAC CAG CGC GAC CAG CAC GTC GTT CTC GTT GAA GGC GAC GCA
108966_3969155_NC_001798_58_8	/5Biosg/GTG GCG CTG GGA CCC CCG GGG GCC CGG CGG CGG ACG CGG CGC CGC CGC TCC GGA CGC CCA GCC CAG CTG GGC CCA GCG ACA CCC AAA CTC GCG CGT GAG GGT GGT GGC GAC GAG GGC GAC
108966_3969155_NC_001798_58_9	/5Biosg/GTA CAG CTC GGC CGC CGC GTC CAT CGA GGC GCC CCA CGT CGC CTG GCG ATG GCG CAC GAA GCG ACC GAA CAG CTG AAA GTT GGC GGC CTG GGC GTC GCT GAG GGC CAG CTG GAG CCG GTT
108966_3969155_NC_001798_58_10	/5Biosg/CAC GAC GGT CAG CAC GTA CAT GGC CGT GAC CGT CGG GGC CGA TTC GAG GAC GTC CGT CGG AAG CGG GGG CCG CAC GCA GGC CGC CTC GGG ACG CAT CAG CAG CGC GCC GAG TTT GTC GGT
108966_3969155_NC_001798_58_11	/5Biosg/GAC GGC CGG GAA GCA TAG CGC GTA CTG CAG CGG CGT TCC GTC CGG GGC CAA AAA GCT GGT GGC GAA CGG CAG ATC CAG AGC GCT GAC GGC CTC ACG CAG CAC CAG GGG CCC CGG GTC TCC
108966_3969155_NC_001798_58_12	/5Biosg/GCC GGC GCG CAG ATA CGC CTC GCC CCG GCG GCG CAG CAG CTG CGG GTC GAC CTC GTG GCC CTC GGG GGA AGA AGA GGC CCG GGC GCG GGC GTC GAG GGC GCG AAG ATC AAC GAG CAG GGG
108966_3969155_NC_001798_58_13	/5Biosg/CGC GGG CGC GGA CTC CGC GCC CGC GCC CGT CTG GCC GCC GGC CCT GGC GTA CGC GCT ATA TAA GCC CAT GCG GTA TTG GAT GAG TTC CCG CGC GCC CCG GAA CTC CTC CAC CGC CCA CGG
108966_3969155_NC_001798_58_14	/5Biosg/GGC CAG GTC CGC GGC CGC CGC GTC GAA CTC CGC CAG CAG GCG CCC CAG GGC GTC AAA GTT CAT CTC CCA GGG CAC CCT GCG CAC CAC CTC ATC CCG CAG CCG GGC GCA CAG GGC GGT GTG
108966_3969155_NC_001798_58_15	/5Biosg/CTT GGT GAC GCG CGC GCC CAG CTC CTC CAC GGC CTC CGC GCG CTC GGC GCC CTT GGC GCC CAG GAC GCC CTG GTA CCT GGC GGA AAG GCG CTC GTA GGC CGG CTG GGC CCG CAG CCC CGA
108966_3969155_NC_001798_58_16	/5Biosg/CAC CGT GTT GGT GGT GTC CTG CAG GGC GCG CAG CTG CTC GTG CAT GGC GCG GAA CCC CTC GGG GGA CTT CCA GGC GCC CCC CCG GAC GCG GCC AAA GCG ACC CCA GAC CTC GTC CCA CTC
108966_3969155_NC_001798_58_17	/5Biosg/CGC CTC GGC CTC CTC CAG GGA CCT CCG CAG GGC GTC GAC GCG GCG CCG AGT ATC AAA GAG CGC CCC CAG GCG GCC GGC GTG CCG CGC CAG GGG GCC GGG GCC GTC GCC GCG GGC GGC GC
108966_3969156_NC_001798_59_1	/5Biosg/GGG CCG TCG CCG CGG GCG GCG CTT AGC GGG TGC GTC TCG AAG GTG CGC TGG GCG TGC TCT AGC CAG ATA ACC GCG GGC ACG TCG AGC TCG CGC GTT TTC TCG GTC TGA TCC AAC AGA ACC
108966_3969156_NC_001798_59_2	/5Biosg/TCG ACC TGG TCG GCG ATC TCC GCC ACC GAG CGC GCC TGG TCG AGC GTC TTG GCC ACG GTC GCC GGG ACG GCG ACC ACC TTC AGC ATG GTC TTG AGG TTG GCC AGG CCC TCG GCC TCG ATC
108966_3969157_NC_001798_60_1	/5Biosg/CGG CCA GCG CCT CCC GCA GGC CCG CCA TGA CCC GCT CGG TGG CCT CCG CGC GCT GCT GTT TGG CGC GCA CCA CTG CGT CCT TGG TCT CGG CCG TGT CCT GCC GGG TCA CGA AGG CGA CAT
108966_3969157_NC_001798_60_2	/5Biosg/ACT CGG CGT ACG CCG TGT TCT TCA CGG GGC TCT GGT CCA CGC GCT CCA ACG CCG CCG CGC ACG CGA CCA GCG CGT CCT CGC TGG GAC ACG GCA GGG TGA CCC CGG TCC GGA CCA GCT CCG
108966_3969157_NC_001798_60_3	/5Biosg/CGG TGG CCT CCG GGT CAT TCC GGG CCG CGG ATA TCT GCT CCG CGG CGG CCG CCA GGT CCA GGG GCA CGC CGC CGA GCG CCC GGT GCA CGT CGG CCC GGA TGG CGT CCA GGC GAT CGC GGA
108966_3969157_NC_001798_60_4	/5Biosg/GCT CCA CGT AGT CGG CGT AGC CAT GTT GGA AGA ACG GCA CGT ACC GGC GCA GGC CGG GCA CGC TCG TCA TGT CGT CCG CCA GGC GCC CCA CGG CCT CGT GGT AGT CGA TAA ACC CGT CGC
108966_3969157_NC_001798_60_5	/5Biosg/CCG CCT GGG CCA TTT CCA GGA GCC CCT CCG CGA TGC GCA GCA GCC GCG CCA GGG GCT CGG CGT CGA CCC GAA ACA TGT CGG CGT AGG TTT CGG CGG CGG CGT GGA ACG CCG CGC TCC AGC
108966_3969157_NC_001798_60_6	/5Biosg/CGA GGC GGT GGA TGG CGG CGA GCG GGG GGA GCA TGG GGT GGC GCT GGT TCT CGG GGG TGT AGG GGT TAA ACG CGA AGG CCG TAT CCA GGG CGA GGG TGA CCG CCT CGG CGT TGG CCG CGA
108966_3969157_NC_001798_60_7	/5Biosg/GCG CCT GCT CGG CGC GCT TGC GGA AGT CCC GGG GGT TGT AGC CGT GCG TGC CCG CCA GCG CCT GCA GGC GGC GCA GCT CGA CCA CGT CGA ACT CGG CGC GGT TCT CGA CGC GGT CCA GCG
108966_3969157_NC_001798_60_8	/5Biosg/CCG CCT CGA CGC CGG CGG CCC AGC GCT CGC TGC TGC CCC GGG CGC GCT GGG CCG CCA TCT TCG CCG TCA GGT CGG CGA CGG CGG CCT CAA GTT CGT CGG CGC GGC GTC GCG TGG CGC CGA
108966_3969157_NC_001798_60_9	/5Biosg/TGA CCT TGC CCA GCT CCT GCA GGG CGC GCC CGC TGG GGG AAT GGT CCC CGG CCG TCC CTT CGG CGT GCA GCA GGC CCC CGA ACC CAG CCT CGT GCC CCG CGA GGC TTT CCC GAG CAG CGG
108966_3969157_NC_001798_60_10	/5Biosg/TCG TCG CGC GGG CCG CGG CAT CGA TGA GGG CGG CAT GGT CCC CCT CCG GCT GGG CGC AGG CCC GGC GCG CCT GGA CTA CCA GGT CGG CGG CCG CCG ACC CCA GGG TCG TGA GCT CGT CGA
108966_3969157_NC_001798_60_11	/5Biosg/TGG CCC CCC GCG CCT CCA GGG CCA GCC GAG TCG CCT TTA CAT ACC CCG CGG CGC TAT CGG CCA GCA CCG CGA GGA AGG ACA GGG GCG AGG CCG GGT CGC GGG CGG CCG CGC CCA GGG CCG
108966_3969157_NC_001798_60_12	/5Biosg/ACA CCG CGT CCG CCA GGG CGC CAT GCG CCC GCA CGG CCG CGT CCA CCG TCG CCG CGG GAC TTG CCG TCG CGA CGG CGG CGC TCC CGG CGT TGA TGG CGT TTG ACA CGG CTT TGG CGA TTG
108966_3969157_NC_001798_60_13	/5Biosg/TGG GGG CGT GAT CGG AAA AGA ACT GCA CGA GGA CCG GCG TCT CGG GGG CGT CGG CGA ACA GGG TCT TCA GCA CCA CCA CGA AGG CGG GAT GCA GGC CGG CCA GAG CCG TCG CGG TAT CCG
108966_3969157_NC_001798_60_14	/5Biosg/GGG TCG GGT GTT CCA GGG CCT CCC GGT ACT GCC CCA GCA GCC CCC ACA GGT CCG CCC GCA GCG CCG CCG TGA CTT CCG GGG GGG GGC CCC GGA CGG CAT CGG CCA GGT CGG TCC ACC CCG
108966_3969157_NC_001798_60_15	/5Biosg/CGG GCA GGG AGG CCC GCA GGG TCG CCA GCA CGG CCG GAC ACG CCT TTA GCC CCA CAA AGT CCG GGA GGG GCC GCA GGA CCC CTT GGA GTT TGT GCA GGA ACT TCT CCC GGG CGT CGT GGG
108966_3969157_NC_001798_60_16	/5Biosg/CCA CCT TGG CGC GCT CCC GCG CGT CGT TGA GCA TCG CCT CCA GGG CGT GGG CGC GCT CCC GAA GCC GGG AGC GCG CCT CCG GAG CGA GCT CCG CCG TCA TCT TGG CCG CCT CCA TGG CCC
108966_3969157_NC_001798_60_17	/5Biosg/TCG CCT GCC GCA GCG CGT CTT CGG CCA TGC GCG TGG CCT CGG GGG ACA GCC CGC CCC CGT CGA CGT ACG GCG CGG GGC CGG TCG CCG GGA CGA AGG CCG CGT CGC TGT CCA GCT GCT GCG
108966_3969157_NC_001798_60_18	/5Biosg/CGA GCG CCG CGT CGA GGG CGT CGA AGC GCT GCA GTT CGG CCA GCC CCG AGC TGC GCC GCG CCT GCT GGT CGT TGA TGC CGT GGA TGC TGC GCG CCA GCT CTT CCA GGG GCT TGC GTT CGA
108966_3969157_NC_001798_60_19	/5Biosg/TGA GCC CCT GGG TCG CGG CGT CGG TCA GGA CCG AGA GCC AGG CCG CCA GGT CCT CGG GGG CAT CTA GGG TCT GGC CCC GCT GGA GCA GGT CCC GCA GCA GGA TGG CCT GGG GGC TGG TGG
108966_3969158_NC_001798_61_1	/5Biosg/GGG GGC TGG TGG CGA GGG GGG GCG GGG GGG GGA GCG CGG CGC GCT GAG CGA CGT CCC GCG TGT GTT GGT CAA AGG CCG GTA GCG ATT CCA GCA ACT GGA CCA TGG GCA CGA CCG CGG CCG
108966_3969158_NC_001798_61_2	/5Biosg/CGA GGC CAC GTG AAA CCG ACA GTC GTG GCT GTC GCT GGC CTG CAG GGC CTT CGC GCT GTA TAC GGC TCC CCG GTG GAA GTA CTC CTT GAC CGC GCT CTC GAT CGC CCG GCG GGC CTG GAT
108966_3969158_NC_001798_61_3	/5Biosg/ATC CGC ACG TCC TCC AGC CGC GCC TGG ATG GCC TCG GGG CCC AGG GCG GGC GGG CAC GGG GCC CTG CCG CCG GCG CCC GGG GCG GCG GGC ACG GGC ATC ACG GTC AGG GGC CCG GCG CGC
108966_3969158_NC_001798_61_4	/5Biosg/GCT GCG AGA CCG AGT CGA CCC CGC GGG CGA GGG CGT CTA AGG CCT CGC GCA TCT CGC GGG CCT CCG CCT CGA CCC GCA TCT CTT CGC CCC GGG CAA ACT GGG CCA GCG CCT GGA TCC GAT
108966_3969158_NC_001798_61_5	/5Biosg/ATG GAG AAG CGG CTC CGG GTG CGT CGG GGT GGC GGG GGC GAA CAG GGT GTT CGG GTG GGC GCG CGA GCG CTC CAG GAG CCA CTC TCC GAG GCG TGC GTA CAG ATT GGC CGG CGG GGC GGC
108966_3969158_NC_001798_61_6	/5Biosg/GCG CGC AGC TGC AGA TCC AGG TCC GCG AGG TCC CCG TAA AAG GCG TCC GTC TCC CGA ATA ACG TCC CTG GCG ACC AGG ACC AGC TTA GCG AGG GCC AGG CGC CCG ATC TGC GAA TTT TCG
108966_3969158_NC_001798_61_7	/5Biosg/CGT CCA GCA CGT GCT GGA TGA GGG GCC GGT GGG CGG CCA CGT CCG CCA GGC TCA TGC GCG TGG ACG CCA GGA AGT CCC CGA CGG CCG TTT TGC GGG GCA GCA TGC GCA GGG TGA AGT CCA
108966_3969158_NC_001798_61_8	/5Biosg/CAG CAG GGC CGC GGC CGG GCC GGC CAC CCC GGC CTG CGT ATG CGT GCG GGC CCC GTT CTC GAT CAA AAA GGC GAG GAC GCG CTC AAA GAA GAA GAT GAC GCA GAG CTC CAA CAG CCC CGG
108966_3969158_NC_001798_61_9	/5Biosg/GGG TGC GCC GGG TAC GGC GAC CGC AGG GCG TTG ATG GTG AGC TGC GAA CAC GCG GCC ACC TCG CGG GCC AGG GCG GCA TCG CGC GCC GCG AGC CGG ACC GCC GTG GCG GCC ACA TTG GGG
108966_3969158_NC_001798_61_10	/5Biosg/GGT GGA CCT CGA ACA GCT GCG CCA GGT CGG CGC CGG GGG GCT CCG GGG GGC GGC GGG CCC CCA GCG TCT CGA GCA CGG ACG GCG ACG ACG GGC TCG CGG GCC CGT CGT CGC CGC CGC CCT
108966_3969158_NC_001798_61_11	/5Biosg/CTG CCC GGA CTG CGG GGG GGT ATC CGG TGC GGG AGG GAC CGT GGC GGC TAT GGG CGT CGG GGA GGA GGC GGG GAC CTC GGC GGC GAC GGG GGC CTT CTT CTT GGG CGC GGA CTT CTT CTT
108966_3969158_NC_001798_61_12	/5Biosg/TTG GCC TTG GCG GGC GGG GCC TTG GGG GCG GGC CTC TCG CCC GAG GTC AGA TCC TCC ACG CTG GAC GGT GGG GTC CAG GTG GGC CGG CGG CGC TTG GGC AAG CCG GTA GAA TAG CGC GCC
108966_3969158_NC_001798_61_13	/5Biosg/CCC GGT GGC GAC CCA CCG GCA CTG CCC CCA CCT CCA GGA CCC GCA GGT CCT CGG CTT CTT CGG CCG CGT CCC CGG CGG GTG TCT GCG GGG GCG GGG CGG CGT GCG GTG GAC CCG AGG CCG
108966_3969158_NC_001798_61_14	/5Biosg/CGC GGC GTC CGG GGC CGA GGG CTT CGC GGG CGG GGT CCC CTC CAG GGC TGC TGC CCA CAC ATC ATC GGG GGG GCG GTT TGG GTG CCC CGC CTG CGG TGT GTC GGG TGG GCC CGA GGC CCC
108966_3969158_NC_001798_61_15	/5Biosg/CCC CGG GGG GCC TCG GGG GGC CGG TCG GCC CCA GGG GTC TGG ACG TGG GTG GGC GCG GGG AGC GCG GGG ACG ACC GGG CCC GAG CCT TCT CCG TCC CCC CTG GGG ACC ACA CCG ACA AAG
108966_3969158_NC_001798_61_16	/5Biosg/AGA GCG CCC CGA GCC CCC CGA TCT CGC CCC GCA GGG GGT GGG TGA TGG CCA CGC GCC GCT CGA CGA ACG GTT CGT CCT GCA GGT AAG TCT CGC TGG CCC CGT AGA GGT GCA GGG CCG CGG
108966_3969158_NC_001798_61_17	/5Biosg/GGC GGT CAG GTC CGC CGG CGC CAC GGC CCC CGG GCC GGA GGG CAC AAA AAA CAC CAT GGC GCC CGC CCA CCG CAC CTT GGG GCG GTC GTG GGC GTA ATA CGT CAG GTA CGG GTA CAC GTC
108966_3969158_NC_001798_61_18	/5Biosg/TCG CCC GCC CGC ACC TTG GCG ATA AAC GCG GGC GTT CCC GCG GGC AGG CCG TGC GGG TCA AAC AGA TAG GCC GTG TCG CCG TCC CGG TAG AGC CCC ATG CCC AGG GGG CCG ATG GTC AGG
108966_3969158_NC_001798_61_19	/5Biosg/GGA GCG TGT AGG ACA GCG GCC GCA TGG CCC AGG GGC CGG CGA AGA ACG TGT GCG CGG GGC ATT GCG TCT CCA GCA GCC CCG CCG TGG GCT CCC CGA AGA AGC CCA CCT CGC CGT ACA CCC
108966_3969158_NC_001798_61_20	/5Biosg/CCG CGA AAA CAC GCA ACG CAG GCC GCC GCG CGC CGC CGG GTA CTC CAG GAA GTT GGG GAG CTC GAT AAT GGA ACA CAT GCG CGG CGG CCC GGA GCC CGC GGC CGC GCG CGT CCA CTC GCC
108966_3969158_NC_001798_61_21	/5Biosg/CCC CCC TCC ACC AGA CAT CCC TCG ATG GCC TCC GCG GAC AGC ACG TCG CGG GGC CCC ACG TCG AAA AGA AGA CTG AGA AAC GAC AGG GAC GAG CGC ATG CAC GAT ACC GAC CCC CCC GGC
108966_3969158_NC_001798_61_22	/5Biosg/GCT CCA GAT CGG TCG CGA ACT GGT TCC GAA CAC CGG TGA CCA CGA TAT CGC GAT CCC CCT GGC GCT TCA TCG TGG GGT GAG GTA GCG CGG CCG GAA TCA TGT GTG CCG CGC CCG CCA CGA
108966_3969158_NC_001798_61_23	/5Biosg/GAG CGG GGC CTG TTT ATG GGC CGG GCG TCC CGA TGA GTA CTG TTG TTT CCG CCG CCC GAA CCC CCC CGC CCA TCA ACC GCC TGT TCG TCC CCC TAA CCA CAC ACC CGG TAT CGC GTG TGT
108966_3969158_NC_001798_61_24	/5Biosg/GTG TGG TTT CCC GGG AAG ACA CAT CCC ACC CCA TGA AGT TTT GCC CTT TTT TTC CGT CCC GCA CTA CGC CAC CTT TCC ACC CCC CCC CCA AAA AAA CAA CAA CCA ACT CCC AGA TGG ATG
108966_3969158_NC_001798_61_25	/5Biosg/TGG GTG CGA TAA TAA AGC TTT ATT ATT GTT TAA CCA AAG GCG AGT CCT ACG GGT GTA CCG GTG GTG TCT CCT GCG GCG TCA TCT CGT CGT CCT CCA CGG GGG TGT TGG GCC AAG GGA CCG
108966_3969158_NC_001798_61_26	/5Biosg/CGT CTC GCG GCC CGC CGG GCG CGT CGA CGG CGC GCG GGC CTG CGT GTC CTG TGG GCC GGG TGT CGT GGG TTC GGG GGT GCT ACC GCC GGC ATC TTG GGC CTC CAG GTC CCC GGG GGC CCC
108966_3969158_NC_001798_61_27	/5Biosg/CCC GGG CCG GCG GAA GGC CGA AAC GCC GAG GCG CGA AAC ACG CCG TCG GTG ACC TGC AGG AGC TCG TTT ATT AAT AGC CAG TCC ATG CTC AGC GTA GCG GCC AGC CCC TGG GGA GAC AGG
108966_3969158_NC_001798_61_28	/5Biosg/GGT CCA CGG AGT CCG GAA CCA CCG TCG GCT GAC CCA GGG GCC CCA GGC TGT AGT CCC CCC AGG CCC CCA GGT CAT GAC GGT TCG TGA GCA CGA CGA GGT CTG CGG CCG GGC TGG GGG GCG
108966_3969158_NC_001798_61_29	/5Biosg/CGC GTC CTC GGT CGC GTG GGC CAT CAC CTC CTG AAT GGC TGC GGT GCG CTG ATC GGC CGA GCT GGC GAA GGG CGC CAC GAC CAG CGC GCG CTC CGT CTG CAG GCC CTT CCA CGT GTC GTG
108966_3969158_NC_001798_61_30	/5Biosg/TGG AGT TCC TGA ACG AAC TCG GCC ACC CGC TCG GGG CCC GTG GCC GCG CGT GCG GCC TGA TAG CCG GCC GAG AGG CGC CGC CAG CGC GCC AGG AAC TGA CTC ATG TAA CAG AAC CCG GGG
108966_3969158_NC_001798_61_31	/5Biosg/GGA CCT GGT CCC CCG ACA TCA ACT TTG ACG CCC TGG CGT GGA TGC CCG ACA CGA TGG CCA GGA ACC CGT GGA TTT CCC GCC GCA CGA CGG CCA GCA CGT TAC CCT CGT G
108990_3969524_NC_001798part2_1_1	/5Biosg/CGA GAC CTG GGC CGC CAG CTC GTC GCA TAC CCC GAG GTG CGC CGT CGT CTC GGT GAC GAC GGA CCG CAG CCC CGC GAG GGA CGC GAC CAG CGC GCG CTT GGC GTC GTG ATA CAT GCC GCA
108990_3969524_NC_001798part2_1_2	/5Biosg/GTA CTG GCT CAC CGC GTC GCC CAT GGC CTC GGG GCG CCA GGG CCC CAG GCG CTC GTG GGC GTC TGC GAC CAC GGC GTA CAG GCG GTG CCC GTC GCT CTC GAA CCG GCA CTC AAA GAA GGC
108990_3969524_NC_001798part2_1_3	/5Biosg/GGC GAG CGT GCG CAT GTG CAG CCG CAG CAG CAC GAT CGC GTC CTC CAG CTG GCG GAC CAG GGG GTC GGC GCG CTC GGC GAG CTC CTG CAG CAC CCC CCG GGC CGC CAG GGC GTA CAT GCT
108990_3969524_NC_001798part2_1_4	/5Biosg/GAT CAG CAG CAG GCT GCT GCC CAC CTC GGG AGG CTG GGG GGG AGG CAG CTG GAC CGC GGG CCG CAG CTG CTC GAC GGC CCC CCT GGC GAT CAC GTA CAG CTC GCG CAG CAG CTG CTC GAT
108990_3969524_NC_001798part2_1_5	/5Biosg/GTT GTC GGC CAT CTG CAT CGT GGG CCC GAC GCC GGC CCG GGT GGC CGG TTC GAG GAG GGT GAT CAG CGC GCC CAA TTT TGT GCG GTG CCC CTC GAC GGT GGG GAG ATA GCC CAG GCC GAA
108990_3969524_NC_001798part2_1_6	/5Biosg/GTC GCG CGC CCA GGC CAG CAC CCG CAG GGC AAA CTC GAT GGG GCG GGG CAG GTA GGC AGC GTT GCA CGT GGC CCT CAG CGC GTC CCC GAC CAC CAG GGC CAG CAC GTA AGG GAC GAA CCC
108990_3969524_NC_001798part2_1_7	/5Biosg/CGG GTC GGC GAG GAC GTT GGG GTG GAT GCC CTC CAG GGC CGG GAA GCG GAT CTT GGT GGC CGC GGC CAG GTG AAC CGA GGG GGC GTG GCT AGG CGG CCC GAC GGG GAG CAG CGC GGA CAG
108990_3969524_NC_001798part2_1_8	/5Biosg/CGG CGT GGC CGG GGT GGT GGG GGT CAG GTC CCA GTG GGT CTG GCC GTA CAC GTC GAG CCA GAT GAG CGC CGT CTC GCG CAG GAG GCT GGG CTG GCC GGC GCT GAA GCG GCG CTC GGC CGT
108990_3969524_NC_001798part2_1_9	/5Biosg/CTC AAA CTC CCC CAC GAG CGT GCG CCG CAG GCT CGC CAG GTG TTC CGT CGG CAC GGC CGG GCC CAT GAT GCG CGC CAG CGT CTG GCT GAG GAC GCC GCC CGA CAG GCC GAC CGC CTC ACA
108990_3969524_NC_001798part2_1_10	/5Biosg/GAG CCG CCC GTG CGT GTG CTC GCT GGC GCC CTG GAT CCG CCG GAA CGT TTT CAC GTA GCC GGC GTA GTG CCC GTA CTC CCG CGC GAG CCC GAA CAC GTT CGC CCC CGC AAG GGC AAT GCA
108990_3969524_NC_001798part2_1_11	/5Biosg/CCC AAA GAG CTG CTG GAT CTC GCT GAG CCC GTG GCC GGG GGG CGT CCG CGC GGG CAC CCC CGC CAC CAA AAA CCC CTC CAG GGC CGA TAT GTA CTG GGT GCA GTG CGC GGG CGT GAA CCC
108990_3969524_NC_001798part2_1_12	/5Biosg/CGC GTC GGT AAG CGT GTT GAT CAC CAC GGA GGG CGA GTT GCT GTT CTG GAC CAA AGC CCA CGT CTG CTG CAG CAG CGC GAG GAG CCG TTG CTG GGC CCC GGC GGA GGG CGG CTC CCC TAG
108990_3969524_NC_001798part2_1_13	/5Biosg/CTG CAG CAG GCC GGT GAC GGC CGG ACG GAA GAT GGC CAG CGC CGA CGC ACT CAG AAA CGG CAC GTC GGG GTC GAA GAC GGC CGC GTC CGT CCG CAC GCG CGC CAT CAG CGT CCC CGG GGG
108990_3969524_NC_001798part2_1_14	/5Biosg/CGC GCA CGC CGA CCG CGG GCT GAC GCG GCT TAG GGC GGT CGA CAC GCG CAC CTC CTC GCG ACT GCG AAC CAT TTT GGT GGC CTC GAG GGG CGG GAT CAT GAT AGC CGG GTC GAT CTC CCG
108990_3969524_NC_001798part2_1_15	/5Biosg/CAC CGT GTG CTG AAA CTG GGC CAG CAG CGG CGG CGG GAC CAC CGC GCC CCG ATC GGG GGT CGT CAG GTA CTC GTC CAC CAG CGC CAG CGT AAA CAG GGC CCG CGT GAG GGG GGT CAG GGC
108990_3969524_NC_001798part2_1_16	/5Biosg/GGC GTC GTC GAT GCG CTG TAG GTG CGC CGA GAA CAG CGT CAC CCA ATT GCT GAC CAG GGC CAA GAA CCG GAG ACC CTC TTG CAC GAT CGG GGA CGG GAA GAG CAG GCT GTA CGC CGG GGT
108990_3969524_NC_001798part2_1_17	/5Biosg/GGT CAG GTT GGC GCC GGG TTG CCC CAG GGG AAC CGG GGA CAT CTT AAG CGA CAT CTC CCC GAG GGC CTC CAG GGA GGT CCG CGG GTT CAT GGC CAG GCA GCT CTG GGT GAC GGT CCG CCA
108990_3969524_NC_001798part2_1_18	/5Biosg/GCG GTC GAT CCA CTC CAC GGC ACA CTG GCG GAC GCG CAC CGG CCC CAG GGC CGC CGT GGT GCG CAG CCC GGC GGC CTC CAG CGC GTG GGT CGT GTC GGA GCC GGT GAT CGC CAG GAC CGT
108990_3969524_NC_001798part2_1_19	/5Biosg/GTC CTT GAT GAC GTC CAT CTC CCG GAA GGC CGC CTC GGG GGT CTC GGG GAG CGC CAC CGC CAT GCG GTG CAC CAG CAG CCC GGG GAG GTT CTC GGC CAA GAG CGC CGT CTC CGG AAG CCC
108990_3969524_NC_001798part2_1_20	/5Biosg/GTG GGC CCG GTG CAA GGC GCA CAG TTG CTC CAG GAG CGG GTG CCA GCA CGC CCG CGC CTC CGC CGG GCC GAC CGC CGC GCC CGA CAA CAG AAA CGC CGC CGT GGC GGC GCG CAG TTT GGC
108990_3969524_NC_001798part2_1_21	/5Biosg/CGC GGA CAG AAA CGC CGG CTC GTC CGC GCT GCC CGC CGG CTC GCT CGA GGG GGA GGG CGG CCG GCG GAG GTT GGT CAG GCT CCC CAA CAG GAC CTG CAA CGG TCC GTT TGG GGG TGG AGC
108990_3969524_NC_001798part2_1_22	/5Biosg/GGA CGG GGG GGT CAT GCC GGC GGG CGC CGG GAC CTG GAG CGC GCT GTC CGA CAT GGC GAC CGG CGT GCG CGC TCG GCG ACG CGG CGC GGA GAC CGC GGG CCC AAA CGG GAA TGA CTG CCG
108990_3969524_NC_001798part2_1_23	/5Biosg/CCG CCC TAT ACG GAG GGG CTA AGT ATC GCC CGG GGA CCC TTC GAA ACC CCG GGC GTG TCG CAA GTA CGC CGC GAA GGC GCG GCG TGT TAT ACG GCG CGT TAT GTC CCG GCA TTC CGT TCG
108990_3969524_NC_001798part2_1_24	/5Biosg/TGG GTT CGG GCC CGG GTG CTG TCG GGT GGG AGT GTG TGT GGG GGG GGG CGG CGC GAC GGC GGC CCG GAC CAA GTG TAT CGC GGC CGT TCC GTG GGG CGG CCC AAC AGG CCC TTT AAA CAT
108990_3969524_NC_001798part2_1_25	/5Biosg/TTG CGT ATG CAC CGG CCC AGC CAG TCG GAC ACC GGA ACC CAC CAG AGG CGG AAG CCG CCT TCG CCC GTG AGG GTG CGT GTG TTT TCT GGT GGC GTG TTT TTC CTT TCC GCC CTC CTC CCT
108990_3969525_NC_001798part2_2_1	/5Biosg/CAC AAC TCG CCC GTT GGC GAT CGG CGG GAA AAC CAT GAA AAC CAA GCC ACT CCC GAC AGC CCC GAT GGC GTG GGC CGA GAG TGC CGT GGA AAC CAC CAC CAG CCC GCG CGA GCT CGC GGG
108990_3969526_NC_001798part2_3_1	/5Biosg/CGC CCC GCT CCG GCG CGT CCT GCG CCC GCC CAT CGC TCG CCG CGA CGG CCC GGT GCT TTT GGG GGA CAG GGC CCC CAG GAG GAC GGC CAG TAC GAT GTG GCT GCT GGG GAT CGA CCC CGC
108990_3969526_NC_001798part2_3_2	/5Biosg/GGA GTC GTC TCC GGG AAC GCG CGC TAC CCG AGA CGA TAC CGA GCA GGC CGT GGA CAA GAT CCT CAG GGG AGC CCG GCG CGC GGG AGG GCT GAC CGT CCC CGG CGC CCC CCG CTA TCA CCT
108990_3969526_NC_001798part2_3_3	/5Biosg/GAC CCG CCA GGT AAC CCT GAC GGA TCT CTG CCA ACC AAA CGC GGA GCG GGC CGG GGC GCT CCT TTT GGC CCT GCG GCA CCC CAC CGA CCT CCC CCA CCT GGC CCG CCA TCG GGC TCC GCC
108990_3969526_NC_001798part2_3_4	/5Biosg/CGG CCG GCA GAC CGA GCG ACT GGC CGA GGC CTG GGG CCA GCT CCT GGA GGC CTC CGC CCT GGG GTC CGG GCG GGC CGA GAG CGG CTG CGC GCG CGC GGG CCT TGT GTC GTT TAA CTT TCT
108990_3969526_NC_001798part2_3_5	/5Biosg/GGT GGC CGC GTG CGC CGC CGC CTA CGA TGC GCG CGA CGC CGC CGA GGC GGT CCG GGC CCA CAT CAC GAC CAA CTA CGG CGG GAC GCG GGC CGG GGC GCG GCT GGA CCG GTT TTC CGA ATG
108990_3969526_NC_001798part2_3_6	/5Biosg/CCT GCG CGC CAT GGT CCA CAC GCA CGT GTT TCC CCA CGA GGT CAT GCG GTT TTT CGG GGG GCT AGT GTC GTG GGT CAC ACA GGA CGA GCT GGC TAG CGT CAC CGC CGT CTG CAG CGG ACC
108990_3969526_NC_001798part2_3_7	/5Biosg/CCA GGA GGC CAC ACA CAC CGG CCA CCC GGG CAG GCC CCG TTC GGC CGT TAC CAT CCC GGC CTG CGC CTT CGT GGA CCT GGA CGC CGA GCT GTG CCT GGG GGG CCC TGG GGC GGC GTT CCT
108990_3969526_NC_001798part2_3_8	/5Biosg/GTA CTT GGT CTT CAC CTA CCG ACA GTG CCG GGA CCA AGA GCT CTG TTG CGT GTA CGT GGT CAA GAG CCA GCT CCC CCC GCG CGG ACT GGA GGC GGC CCT CGA GCG GCT GTT CGG GCG CCT
108990_3969526_NC_001798part2_3_9	/5Biosg/CCG GAT AAC CAA CAC GAT TCA CGG GGC CGA GGA CAT GAC GCC CCC TCC CCC GAA CCG AAA CGT TGA CTT TCC GCT CGC CGT CCT GGC CGC GAG CTC GCA ATC CCC GCG GTG CTC GGC GAG
108990_3969526_NC_001798part2_3_10	/5Biosg/CCA AGT CAC GAA CCC CCA GTT TGT CGA CAG GCT GTA CCG CTG GCA GCC GGA TCT GCG GGG GCG CCC TAC CGC ACG CAC CTG CAC ATA CGC CGC CTT CGC AGA GCT GGG TGT CAT GCC AGA
108990_3969526_NC_001798part2_3_11	/5Biosg/CGA CAG CCC CCG CTG TCT GCA CCG CAC CGA GCG GTT TGG GGC GGT CGG CGT TCC GGT TGT CAT CCT GGA GGG CGT GGT GTG GCG CCC CGG CGG GTG GCG GGC CTG CGC GTG ATC GTC TAT
108990_3969526_NC_001798part2_3_12	/5Biosg/TGA CGA CGG CCG CCC AAC CCG AGC GAC CTT CCC CTC CCA CTT CCC CCC CCC TAC ACA CCA ACT CCG CCC TCG CCG TCT TGG CCG TGC GCG GCC CCG TGC GTC CGT CTC AAT AAA GCC AGG
108990_3969526_NC_001798part2_3_13	/5Biosg/TTA AAT CCG TGA CGT GGT GTG TTT GGC GTG TGT CTC TGA AAT GGC GGA AAC CGA CAT GCA AAT GGG ATT CAT GGA CAC GTT ACA CCC CCC TGA CTC AGG AGA TAG GCA TAT CCT CCT TAG
108990_3969526_NC_001798part2_3_14	/5Biosg/ATT GAC TCA GCA CAC GAT CGC ACC CCA CCC CTG TGT GCC GGG GAT AAA AGC CAA CGC GGG CGG TCT GGG TTA CCA CAA CAG GTG GGT GCT TCG GGG ACT TGA CGG TCG CCA CTC TCC TGC
108990_3969526_NC_001798part2_3_15	/5Biosg/GAG CCC TCA CGT CTT CGC CCA CCG ATT CCT GTT GCG TTC CTG TCG GCC GGT GCT GTC CTG TCG ACA GAT TGT TGG CGA CTG CCC GGG TGA TTC GTC GGC CGG TGC GTC CTT TCG GTC GTA
108990_3969526_NC_001798part2_3_16	/5Biosg/CCG CCC ACC CCG CCT CCC ACG GGC CCG CCG CTG TTT CCG TTC ATC GCG TCC GAG CCA CCG TCA CCT TGG TTC CAA TGG CCA ACC GCC CTG CCG CAT CCG CCC TCG CCG GAG CGC GGT CTC
108990_3969526_NC_001798part2_3_17	/5Biosg/CGT CCG AAC GAC AGG AAC CCC GGG AGC CCG AGG TCG CCC CCC CTG GCG GCG ACC ACG TGT TTT GCA GGA AAG TCA GCG GCG TGA TGG TGC TTT CCA GCG ATC CCC CCG GCC CCG CGG CCT
108990_3969526_NC_001798part2_3_18	/5Biosg/ACC GCA TTA GCG ACA GCA GCT TTG TTC AAT GCG GCT CCA ACT GCA GTA TGA TAA TCG ACG GAG ACG TGG CGC GCG GTC ATT TGC GTG ACC TCG AGG GCG CTA CGT CCA CCG GCG CCT TCG
108990_3969526_NC_001798part2_3_19	/5Biosg/TCG CGA TCT CAA ACG TCG CAG CCG GCG GGG ATG GCC GAA CCG CCG TCG TGG CGC TCG GCG GAA CCT CGG GCC CGT CCG CGA CTA CAT CCG TGG GGA CCC AGA CGT CCG GGG AGT TCC TCC
108990_3969526_NC_001798part2_3_20	/5Biosg/ACG GGA ACC CAA GGA CCC CCG AAC CCC AAG GAC CCC AGG CTG TCC CCC CGC CCC CTC CTC CCC CCT TTC CAT GGG GCC ACG AGT GCT GCG CCC GTC GCG ATG CCA GGG GCG GCG CCG AGA
108990_3969526_NC_001798part2_3_21	/5Biosg/AGG ACG TCG GGG CCG CGG AGT CAT GGT CAG ACG GCC CGT CGT CCG ACT CCG AAA CGG AGG ACT CGG ACT CCT CGG ACG AGG ATA CGG GTT CGG AGA CGC TGT CTC GAT CCT CTT CGA TCT
108990_3969526_NC_001798part2_3_22	/5Biosg/GGG CCG CAG GGG CGA CTG ACG ACG ATG ACA GCG ACT CCG ACT CGC GGT CGG ACG ACT CCG TGC AGC CCG ACG TTG TCG TTC GTC GCA GAT GGA GCG ACG GCC CCG CCC CCG TGG CCT TTC
108990_3969526_NC_001798part2_3_23	/5Biosg/CCA AGC CCC GGC GCC CCG GCG ACT CCC CCG GAA ACC CCG GCC TGG GCG CCG GCA CCG GGC CGG GCT CCG CGA CGG ACC CGC GCG CGT CGG CCG ACT CCG ATT CCG CGG CCC ACG CCG CCG
108990_3969526_NC_001798part2_3_24	/5Biosg/CAC CCC AGG CGG ACG TGG CGC CGG TTC TGG ACA GCC AGC CCA CTG TGG GAA CGG ACC CCG GCT ACC CAG TCC CCC TAG AAC TCA CGC CCG AGA ACG CGG AGG CGG TGG CGC GGT TTC TGG
108990_3969526_NC_001798part2_3_25	/5Biosg/GGG ACG CCG TCG ACC GCG AGC CCG CGC TCA TGC TGG AGT ACT TCT GTC GGT GCG CCC GCG AGG AGA GCA AGC GCG TGC CCC CAC GAA CCT TCG GCA GCG CCC CCC GCC TCA CGG AGG ACG
108990_3969526_NC_001798part2_3_26	/5Biosg/ACT TTG GGC TCC TGA ACT ACG CGC TCG CTG AGA TGC GAC GCC TGT GCC TGG ACC TTC CCC CGG TCC CCC CCA ACG CAT ACA CGC CCT ATC ATC TGA GGG AGT ATG CGA CGC GGC TGG TTA
108990_3969526_NC_001798part2_3_27	/5Biosg/ACG GGT TCA AAC CCC TGG TGC GGC GGT CCG CCC GCC TGT ATC GCA TCC TGG GGG TTC TGG TCC ACC TGC GCA TCC GTA CCC GGG AGG CCT CCT TTG AGG AAT GGA TGC GCT CCA AGG AGG
108990_3969526_NC_001798part2_3_28	/5Biosg/TGG ACC TGG ACT TCG GGC TGA CGG AAA GGC TTC GCG AAC ACG AGG CCC AGC TAA TGA TCC TGG CCC AGG CCC TGA ACC CCT ACG ACT GTC TGA TCC ACA GCA CCC CGA ACA CGC TCG TCG
108990_3969526_NC_001798part2_3_29	/5Biosg/AGC GGG GGC TGC AGT CGG CGC TGA AGT ACG AAG AGT TTT ACC TCA AGC GCT TCG GCG GGC ACT ACA TGG AGT CCG TCT TCC AGA TGT ACA CCC GCA TCG CCG GGT TTC TGG CGT GCC GGG
108990_3969526_NC_001798part2_3_30	/5Biosg/CGA CCC GCG GCA TGC GCC ACA TCG CCC TGG GGC GAC AGG GGT CGT GGT GGG AAA TGT TCA AGT TCT TTT TCC ACC GCC TCT ACG ACC ACC AGA TCG TGC CGT CCA CCC CCG CCA TGC TGA
108990_3969526_NC_001798part2_3_31	/5Biosg/ACC TCG GAA CCC GCA ACT ACT ACA CGT CCA GCT GCT ACC TGG TAA ACC CCC AGG CCA CCA CTA ACC AGG CCA CCC TCC GGG CCA TCA CCG GCA ACG TGA GCG CCA TCC TCG CCC GCA ACG
108990_3969526_NC_001798part2_3_32	/5Biosg/GGG GCA TCG GGC TGT GCA TGC AGG CGT TCA ACG ACG CCA GCC CCG GCA CCG CCA GCA TCA TGC CGG CCC TGA AGG TCC TCG ACT CCC TGG TGG CGG CGC ACA ACA AAC AGA GCA CGC GCC
108990_3969526_NC_001798part2_3_33	/5Biosg/CCA CCG GGG CGT GCG TGT ACC TGG AAC CCT GGC ACA GCG ACG TTC GGG CCG TGC TCA GAA TGA AGG GCG TCC TCG CCG GCG AGG AGG CCC AGC GCT GCG ACA ACA TCT TCA GCG CCC TCT
108990_3969526_NC_001798part2_3_34	/5Biosg/GGA TGC CGG ACC TGT TCT TCA AGC GCC TGA TCC GCC ACC TCG ACG GCG AGA AAA ACG TCA CCT GGT CCC TGT TCG ACC GGG ACA CCA GCA TGT CGC TCG CCG ACT TTC ACG GCG AGG AGT
108990_3969526_NC_001798part2_3_35	/5Biosg/TCG AGA AGC TGT ACG AGC ACC TCG AGG CCA TGG GGT TCG GCG AAA CGA TCC CCA TCC AGG ACC TGG CGT ACG CCA TCG TGC GCA GCG CGG CCA CCA CCG GAA GCC CCT TCA TCA TGT TTA
108990_3969526_NC_001798part2_3_36	/5Biosg/AGG ACG CGG TAA ACC GCC ACT ACA TCT ACG ACA CGC AAG GGG CGG CCA TCG CCG GCT CCA ACC TCT GCA CCG AGA TCG TCC ACC CGG CCT CCA AGC GAT CCA GTG GGG TCT GCA ACC TGG
108990_3969526_NC_001798part2_3_37	/5Biosg/GAA GCG TGA ATC TGG CCC GAT GCG TCT CCA GGC AGA CGT TTG ACT TTG GGC GGC TCC GCG ACG CCG TGC AGG CGT GCG TGC TGA TGG TGA ACA TCA TGA TCG ACA GCA CGC TAC AAC CCA
108990_3969526_NC_001798part2_3_38	/5Biosg/CGC CCC AGT GCA CCC GCG GCA ACG ACA ACC TGC GGT CCA TGG GCA TTG GCA TGC AGG GCC TGC ACA CGG CGT GCC TGA AGA TGG GCC TGG ATC TGG AGT CGG CCG AGT TCC GGG ACC TGA
108990_3969526_NC_001798part2_3_39	/5Biosg/ACA CAC ACA TCG CCG AGG TGA TGC TGC TCG CGG CCA TGA AGA CCA GTA ACG CGC TGT GCG TTC GCG GGG CGC GTC CCT TCA GCC ACT TTA AGC GCA GCA TGT ACC GGG CCG GCC GCT TTC
108990_3969526_NC_001798part2_3_40	/5Biosg/ACT GGG AGC GCT TTT CGA ACG CCA GCC CGC GGT ACG AGG GCG AGT GGG AGA TGC TAC GCC AGA GCA TGA TGA AAC ACG GCC TGC GCA ACA GCC AGT TCA TCG CGC TCA TGC CCA CCG CCG
108990_3969526_NC_001798part2_3_41	/5Biosg/CCT CGG CCC AGA TCT CGG ACG TCA GCG AGG GCT TTG CCC CCC TGT TCA CCA ACC TGT TCA GCA AGG TGA CCA GGG ACG GCG AGA CGC TGC GCC CCA ACA CGC TCT TGC TGA AGG AAC TCG
108990_3969526_NC_001798part2_3_42	/5Biosg/AGC GCA CGT TCG GCG GGA AGC GGC TCC TGG ACG CGA TGG ACG GGC TCG AGG CCA AGC AGT GGT CTG TGG CCC AGG CCC TGC CTT GCC TGG ACC CCG CCC ACC CCC TCC GGC GGT TCA AGA
108990_3969526_NC_001798part2_3_43	/5Biosg/CGG CCT TCG ACT ACG ACC AGG AAC TGC TGA TCG ACC TGT GTG CAG ACC GCG CCC CCT ATG TTG ATC ACA GCC AAT CCA TGA CTC TGT ATG TCA CAG AGA AGG CGG ACG GGA CGC TCC CCG
108990_3969526_NC_001798part2_3_44	/5Biosg/CCT CCA CCC TGG TCC GCC TTC TCG TCC ACG CAT ATA AGC GCG GCC TGA AGA CGG GGA TGT ACT ACT GCA AGG TTC GCA AGG CGA CCA ACA GCG GGG TGT TCG CCG GCG ACG ACA ACA TCG
108990_3969526_NC_001798part2_3_45	/5Biosg/TCT GCA CAA GCT GCG CGC TGT AAG CAA CAG CGC TCC GAT CGG GGT CAG GCG TCG CTC TCG GTC CCG CAT ATC GCC ATG GAT CCC GCC GTC TCC CCC GCG AGC ACC GAC CCC CTA GAT ACC
108990_3969526_NC_001798part2_3_46	/5Biosg/CAC GCG TCG GGG GCC GGG GCG GCC CCG ATT CCG GTG TGC CCC ACC CCC GAG CGG TAC TTC TAC ACC TCC CAG TGC CCC GAC ATC AAC CAC CTT CGC TCC CTC AGC ATC CTG AAC CGC TGG
108990_3969526_NC_001798part2_3_47	/5Biosg/CTG GAG ACC GAG CTC GTG TTC GTG GGG GAC GAG GAG GAC GTC TCC AAG CTC TCC GAG GGC GAG CTC GGC TTC TAC CGC TTT CTG TTT GCC TTC CTG TCG GCC GCG GAC GAC CTG GTG ACG
108990_3969526_NC_001798part2_3_48	/5Biosg/GAA AAC CTG GGC GGC CTC TCC GGC CTC TTC GAA CAG AAG GAC ATT CTT CAC TAC TAC GTG GAG CAG GAA TGC ATC GAG GTC GTC CAC TCG CGC GTC TAC AAC ATC ATC CAG CTG GTG CTC
108990_3969526_NC_001798part2_3_49	/5Biosg/TTT CAC AAC AAC GAC CAG GCG CGC CGC GCC TAT GTG GCC CGC ACC ATC AAC CAC CCG GCC ATT CGC GTC AAG GTG GAC TGG CTG GAG GCG CGG GTG CGG GAA TGC GAC TCG ATC CCG GAG
108990_3969526_NC_001798part2_3_50	/5Biosg/AAG TTC ATC CTC ATG ATC CTC ATC GAG GGC GTC TTT TTT GCC GCC TCG TTC GCC GCC ATC GCG TAC CTG CGC ACC AAC AAC CTC CTG CGG GTC ACC TGC CAG TCG AAC GAC CTC ATC AGC
108990_3969526_NC_001798part2_3_51	/5Biosg/CGC GAC GAG GCC GTG CAT ACG ACA GCC TCG TGC TAC ATC TAC AAC AAC TAC CTC GGG GGC CAC GCC AAG CCC GAG GCG GCG CGC GTG TAC CGG CTG TTT CGG GAG GCG GTG GAT ATC GAG
108990_3969526_NC_001798part2_3_52	/5Biosg/ATC GGG TTC ATC CGA TCC CAG GCC CCG ACG GAC AGC TCT ATC CTG AGT CCG GGG GCC CTG GCG GCC ATC GAG AAC TAC GTG CGA TTC AGC GCG GAT CGC CTG CTG GGC CTG ATC CAT ATG
108990_3969526_NC_001798part2_3_53	/5Biosg/CAG CCC CTG TAT TCC GCC CCC GCC CCC GAC GCC AGC TTT CCC CTC AGC CTC ATG TCC ACC GAC AAA CAC ACC AAC TTC TTC GAG TGC CGC AGC ACC TCG TAC GCC GGG GCC GTC GTC AAC
108990_3969526_NC_001798part2_3_54	/5Biosg/GAT CTG TGA GGG TCT GGG CGC CCT TGT AGC GAT GTC TAA CCG AAA TAA AGG GGT CGA AAC GGA CTG TTG GGT CTC CGG TGT GAT TAT TAC GCA GGG GAG GGG GGT GGC GGC TGG GGA AAG
108990_3969526_NC_001798part2_3_55	/5Biosg/GGA AGG AAC GCC CGA AAC CAG AGA AAA GGA CCA AAA GGG AAA CGC GTC CAA CCG ATA AAT CAA GCG CCG ACC AGA ACC CCG AGA TGC ATA ATA ACG ATT TTA TTA CTC TTA TTA TTA ACA
108990_3969526_NC_001798part2_3_56	/5Biosg/GGT CGG GCA TCG GGA GGG GAT GGG GGC GCG CGT TTC CTC CGT TCC GGC TAC TCG TCC CAG AAT TTA GCC AGG ACG TCC TTG TAA AAC GCG GGC GGG GGC GCG TGG GCC CAC AGC TGC GCC
108990_3969526_NC_001798part2_3_57	/5Biosg/AGA AAC CGG TCG GCG ATG TCC GGG GCG GTG ATA TGC CGA GTC ACG ATG GAG CGC GCT AAA TCT TCG TCG CGG AGG TCC TGA TAG ATG GGC AGT CTT TTT AGA AGA GTC CAG GGT CCC CGC
108990_3969526_NC_001798part2_3_58	/5Biosg/TCC TTG GGG CTG ATA AGC GAT ATG ACG TAC TTG ACG TAT CTG TGC TCC ACC AGC TCG GCG ATG GTC ATC GGA TCG GGC AGC CAG TCC AGG GCC TCC GGG GCG TCG TGG ATG ACG TGG CGG
108990_3969526_NC_001798part2_3_59	/5Biosg/CGA CGT CCG GCG ACA TAG CCG CGG TGT TCC GCG ACC CGC TGC GCG TTG GGG ACC TGC ACG AGC TCG GGC GGG GTG AGT ATC TCC GAG GAG GAC GAC CGG GCG CCG TCG CGC GGC CCA CCG
108990_3969526_NC_001798part2_3_60	/5Biosg/GCG ACG TCC GGG GGC TGG AGG GGG GGG TCT TCT TCG TAG TCG TCC TCG CCC GCG ATC TGT TGG GCC AGA ATT TCG GTC CAC GAG ATG CGC GTC TCG AGG CCG ACC GGG GCC GCG GTC AGC
108990_3969526_NC_001798part2_3_61	/5Biosg/GTA GGC ATG CTC TCC AGG GAG CGC GAG TTG GCG CGC TCC CGC CGG GCC GCC CGG CGG GCC TGG GAT CGG CTC GGG GCG GTC CAG TGA CAC TCG CGC AGC ACG TCC TCG ACG GAC GCG TAG
108990_3969526_NC_001798part2_3_62	/5Biosg/GTG TTA TTG GGG TGC AGG TCT GTG TGG CAG CGG ACG AAC AGC GCC AGG AAC TGC GGG TAA CTC ATC TTG AAG TAC TGC AGC AGG TCG CGG CAG TGA ATC GTC GGA ATG TAG CCG GTG CTG
108990_3969526_NC_001798part2_3_63	/5Biosg/ATG TCC AAC ACG ATA TCG CAG CCC ATC AGC AGG AGA TCG GTA TCC GTG GTA TGC ACG TAC GCG ACC GTG TTG GTA TGA TAG AGG TTC GCG CAG GCG TCG TCG GCC TCC AGC TGA CCC GAG
108990_3969526_NC_001798part2_3_64	/5Biosg/TTG ATG TAG GCG TAC CCC AGC GCC CGC AGA ACG CGG ATA CAG AAC AGG TGA GCC AGG CGC AGG GCC GGC TTC GAG GGC GCG CCC GAG GGG GCC GCC GGG CCT GGG CCG GCG GCC CGC GTT
108990_3969527_NC_001798part2_4_1	/5Biosg/GGG GCG AAG GCG TGC CCG CGG CGG CGC ATG TTG GAA AAG GCG AAA CTG GGC CTG GAG TCG GTG ATG GGG GAA GGC GGC GGC GAG GCG TCT ACG TCA CTG GCC TCC TCG TCC GTG CGG CAC
108990_3969527_NC_001798part2_4_2	/5Biosg/TGG GCC GTC GTG CGG GCC AGG ATC GCC TTG GCC CCG AAC ACA ACC GGC TCG GTA CAC TCG ACC CCG CGA TCG GTC ACG AAG ATG GGG AAC AGG GAC TTT TGG GTA AAC ACC CGT AAC ATA
108990_3969527_NC_001798part2_4_3	/5Biosg/CTA CAG AGA CAG TGT AGC GTG ATT GCC TCG CGG TCG TAA CTT GGG TAG CGG CGC TGA TAT TTA ACC ACC AGG GTA TAC ATG ACA TTC CAC AGG TCC ACG GCG ATG GGG GTA AAG TAG CCC
108990_3969527_NC_001798part2_4_4	/5Biosg/TCC GGG GCC CGG AGG CCC CGG CGC TTC ACC AGA TGG TGA GTC TGG GCA AAC TTC ATC ATG CCA AAC AGA CCC ATT CCG GCA CGA TTG TAG GTG CGG ATA GGT CTC TCT ACA GAG CTG TAT
108990_3969527_NC_001798part2_4_5	/5Biosg/AGG TGT GAC GGT CCG GGA CAC CCA AGC CCG CCG CCC CTG TGT ACA GTG GCT GCG GCG ACG ACC CCG CTC CAA CAA GAC GCT ATC CCG GGA AAG GCA CGC TCT TTA TAA TTC TTT TTT ATT
108990_3969527_NC_001798part2_4_6	/5Biosg/TCC CAT CTA CGT GCG GAT TGG TGC AAC CGC CGG CGC GCG CCG GTG CAG GCC GAC CAT CTC TCT CTT CCC CCC CTC CCC CTC CCC CGA GCC CTC AAA GAG GGT GTG GCC TAA CTA GCG GAA
108990_3969527_NC_001798part2_4_7	/5Biosg/GGC GTA TTT AAC CAG ACT AGG GCG GCG GGT CCG CCG TAG TCC TTG GCT CGG GTA GCC ACT GCT CTG TGG CTC GGG TCC CCC GGC CCC CCT AAC CCC CAT CCG GTC CGC GTC ATC CGC CCC
108990_3969527_NC_001798part2_4_8	/5Biosg/CTC CGC CTG CGA CAC AAA CGG CCG CGC CTC CGG GCC CGG TGA CAC GAC GCG CCT CGT CTC TGC GGA TTG TCC CGG GAG CGT CGC GGC ATG GCT CAT CTT CCC GGC GGT GCG GCC GCC GCC
108990_3969527_NC_001798part2_4_9	/5Biosg/CCC CTT TCG GAG GAC GCG ATC CCG TCG CCG CGC GAG CGG ACG GAA GAC TGG CCG CCC TGC CAG ATA GTG CTG CAG GGC GCC GAG CTG AAC GGG ATC CTG CAG GCC TTT GCG CCG CTT CGC
108990_3969527_NC_001798part2_4_10	/5Biosg/ACG AGC CTT TTG GAC TCG CTC CTG GTC GTG GGC GAC CGA GGC ATC CTT GTA CAT AAC GCG ATT TTC GGC GAG CAG GTG TTT CTG CCC CTC GAC CAT TCG CAG TTC AGT CGC TAT CGA TGG
108990_3969527_NC_001798part2_4_11	/5Biosg/GGC GGA CCC ACC GCG GCG TTC CTG TCT CTC GTG GAC CAG AAG CGA TCC CTG CTG AGC GTG TTT CGC GCC AAC CAG TAC CCT GAC CTG CGG CGG GTG GAG CTG ACG GTC ACG GGC CAG GCC
108990_3969527_NC_001798part2_4_12	/5Biosg/CCG TTT CGC ACG CTG GTG CAG CGC ATA TGG ACG ACC GCG TCC GAC GGA GAG GCC GTG GAG CTT GCC AGC GAG ACG CTC ATG AAA CGC GAG TTG ACG AGC TTC GCG GTA CTA CTC CCC CAG
108990_3969527_NC_001798part2_4_13	/5Biosg/GGC GAC CCC GAC GTC CAG CTG CGC CTC ACG AAG CCC CAG CTC ACG AAG GTG GTG AAC GCC GTC GGG GAC GAG ACC GCC AAA CCC ACC ACG TTC GAG CTC GGC CCC AAC GGC AAG TTT TCC
108990_3969527_NC_001798part2_4_14	/5Biosg/GTG TTT AAC GCG CGC ACC TGC GTC ACC TTT GCC GCC CGC GAG GAG GGC GCG TCG TCC AGC ACC AGC GCC CAG GTC CAG ATT CTG ACC AGC GCG CTG AAG AAG GCG GGC CAA GCG GCC GCC
108990_3969527_NC_001798part2_4_15	/5Biosg/AAC GCC AAG ACG GTC TAC GGG GAA AAC ACA CAC CGC ACA TTC TCG GTG GTC GTC GAC GAC TGC AGC ATG CGG GCG GTC CTC CGG CGG CTC CAG GTC GGC GGG GGG ACC CTC AAG TTC TTC
108990_3969527_NC_001798part2_4_16	/5Biosg/CTC ACG GCC GAC GTC CCC AGC GTG TGT GTC ACC GCC ACC GGC CCC AAC GCG GTG TCG GCG GTG TTT CTT TTA AAA CCC CAG CGG GTC TGC CTG AAC TGG CTC GGC CGG AGC CCG GGT TCC
108990_3969527_NC_001798part2_4_17	/5Biosg/TCG ACC GGG AGC TTG GCG TCC CAG GAC TCT CGG GCC GGC CCG ACC GAC AGC CAG GAC TCC TCC TCC GAG CCG GAC GCG GGC GAC CGC GGC GCC CCA GAA GAA GAA GGC CTC GAG GGC CAG
108990_3969527_NC_001798part2_4_18	/5Biosg/GCC CGG GTA CCG CCC GCG TTC CCG GAA CCG CCG GGA ACC AAG CGG AGG CAC CCC GGG GCC GAA GTT GTC CCC GCG GAC GAC GCC ACC AAG CGC CCG AAG ACG GGC GTG CCC GCC GCC CCC
108990_3969527_NC_001798part2_4_19	/5Biosg/ACG CGA GCC GAG TCG CCC CCC CTC TCC GCG AGA TAC GGA CCC GAG GCG GCG GAG GGT GGT GGG GAC GGC GGC CGC TAC GCG TGC TAC TTT CGC GAC CTC CAG ACC GGC GAC GCG AGC CCC
108990_3969527_NC_001798part2_4_20	/5Biosg/AGC CCC CTC TCC GCC TTC CGG GGT CCC CAA AGA CCC CCA TAC GGC TTT GGG TTG CCC TGA CGG CAA CGG GTG GTG GCC GAA CGC CTC ACC GCG CCC GGG CAC GCG GGG TGC GTT GTG TTA
108990_3969527_NC_001798part2_4_21	/5Biosg/AAA AAA TAA ATA AAT GGG GTA GTG TGT CCC CCC CCC CTC CAA CCA ATA TGG CTG TCG TGT GTG GTT CCG GGT TGC GCC TCC GTC CTT TCC ACC CCC CTT CCC CCT CCT TTT TTG TTT TGC
108990_3969527_NC_001798part2_4_22	/5Biosg/GTG CGC TTA TAA GAG CGG GCC CGG GGC CCT TCG CAG CTT CAC CGA GAG CGC CGT CGG GCC CCG GGT GCG GGA TGT GTC GCG GGG ACA GCC CCG GGG TCG CGG GCG GGA GCG GCG AAC ACT
108990_3969527_NC_001798part2_4_23	/5Biosg/GCC TCG GAG GGG ATG ATG GGG ACG ACG GGC GCC CCC GCC TCG CCT GCG TGG GTG CCA TCG CTC GGG GGT TCG CGC ATC TCT GGC TCC AGG CCG CCA CGC TGG GCT TCG TGG GGT CTG TCG
108990_3969527_NC_001798part2_4_24	/5Biosg/TTC TGT CGC GCG GCC CGT ATG CGG ACG CCA TGT CGG GGG CGT TCG TGA TCG GGA GCA CCG GCC TGG GGT TCC TCC GCG CCC CCC CCG CGT TCG CCC GGC CGC CGA CGC GTG TGT GCG CGT
108990_3969527_NC_001798part2_4_25	/5Biosg/GGC TGA GGC TGG TCG GCG GGG GAG CGG CCG TGG CCC TGT GGA GCC TCG GGG AGG CCG GCG CGC CTC CGG GGG TTC CGG GCC CGG CGA CCC AGT GCC TGG CGC TCG GGG CCG CCT ACG CGG
108990_3969527_NC_001798part2_4_26	/5Biosg/CGC TGC TGG TGC TGG CCG ACG ACG TCC ATC CCC TTT TCC TCC TCG CCC CGC GGC CCC TGT TTG TCG GCA CCC TGG GGG TTG TCG TCG GCG GGC TGA CGA TAG GCG GCA GTG CGC GCT ACT
108990_3969527_NC_001798part2_4_27	/5Biosg/GGT GGA TCG ACC CCC GCG CCG CCG CGG CCC TGA CGG CGG CGG TGG TGG CGG GCC TCG GGA CAA CCG CCG CCG GGG ACA GCT TTT CCA AGG CCT GTC CCC GCC ACC GCC GCT TTT GCG TCG
108990_3969527_NC_001798part2_4_28	/5Biosg/TCT CCG CGG TCG AGT CTC CCC CGC CCC GAT ACG CCC CGG AGG ACG CCG AGC GGC CAA CAG ACC ACG GAC CCC TGT TAC CGT CGA CGC ACC ACC AGC GAT CTC CGC GGG TCT GCG GCG ACG
108990_3969527_NC_001798part2_4_29	/5Biosg/GGG CCG CAC GGC CCG AAA ACA TCT GGG TTC CCG TGG TGA CCT TTG CGG GCG CGC TCG CGC TGG CCG CCT GCG CCG CGC GAG GGT CTG ACG CGG CTC CGT CAG GCC CGG TCC TGC CGC TGT
108990_3969527_NC_001798part2_4_30	/5Biosg/GGC CCC AGG TGT TTG TCG GGG GCC ACG CGG CGG CGG GCC TGA CGG AGC TGT GTC AGA CCC TCG CGC CCC GGG ACC TCA CGG ACC CGC TGC TGT TTG CGT ACG TCG GAT TCC AGG TCG TGA
108990_3969527_NC_001798part2_4_31	/5Biosg/ACC ACG GGC TGA TGT TTG TGG TCC CCG ACA TCG CCG TAT ACG CGA TGC TGG GGG GCG CCG TGT GGA TCT CGC TGA CGC AGG TGC TTG GGC TCC GGC GCC GCC TTC ACA AGG ACC CAG ACG
108990_3969527_NC_001798part2_4_32	/5Biosg/CCG GGC CCT GGG CGG CCG CGA CCC TGC GGG GCC TCT TTT TCT CCG TCT ACG CAT TGG GGT TTG CGG CGG GGG TGC TGG TGC GGC CGC GGA TGG CGG CGA GCC GGC GGT CGG GGT GAT CGC
108990_3969527_NC_001798part2_4_33	/5Biosg/CAT TTC AAA TAA AAG GCA CGA GTT CCC CGA ATA CCA CCG GCG TGT GAT GAT TTC GCC CTA CCG CTC CGA TCC CCG GGG GGA GGG GGG AAG GAA ATG GGG GCG GGG GTG CCG TGG ACG GGT
108990_3969527_NC_001798part2_4_34	/5Biosg/ATA AAG GCC AGG GGG GCA GGC GGG CCC ATC ACT GTT AGG GTG TTA GGT TGG GAG GTG GCA CAA AAA GCG ACA CTC CCG TGT TGT AGT TGT CCG CGG GAG GCG GTG GTT TCC GGC AAC CCT
108990_3969527_NC_001798part2_4_35	/5Biosg/CCT CGC TGC GCC GGG CGC GCC CAC CGG TCC TTC GCG GGG GCC GGG GCT CTT CTG GTC ATG GCC CTT GGA CGG GTG GGC CTA GCC GTG GGC CTG TGG GGC CTG CTG TGG GTG GGT GTG GTC
108990_3969527_NC_001798part2_4_36	/5Biosg/GTG GTG CTG GCC AAT GCC TCC CCC GGA CGC ACG ATA ACG GTG GGC CCG CGG GGG AAC GCG AGC AAT GCC GCC CCC TCC GCG TCC CCG CGG AAC GCA TCC GCC CCC CGA ACC ACA CCC ACG
108990_3969527_NC_001798part2_4_37	/5Biosg/CCC CCC CAA CCC CGC AAG GCG ACG AAA AGT AAG GCC TCC ACC GCC AAA CCG GCC CCG CCC CCC AAG ACC GGG CCC CCG AAG ACA TCC TCG GAG CCC GTG CGA TGC AAC CGC CAC GAC CCG
108990_3969527_NC_001798part2_4_38	/5Biosg/CTG GCC CGG TAC GGC TCG CGG GTG CAA ATC CGA TGC CGG TTT CCC AAC TCC ACC CGC ACG GAG TTC CGC CTC CAG ATC TGG CGT TAT GCC ACG GCG ACG GAC GCC GAG ATC GGA ACG GCG
108990_3969527_NC_001798part2_4_39	/5Biosg/CCT AGC TTA GAG GAG GTG ATG GTA AAC GTG TCG GCC CCG CCC GGG GGC CAA CTG GTG TAT GAC AGC GCC CCC AAC CGA ACG GAC CCG CAC GTG ATC TGG GCG GAG GGC GCC GGC CCG GGC
108990_3969527_NC_001798part2_4_40	/5Biosg/GCC AGC CCG CGG CTG TAC TCG GTC GTC GGG CCG CTG GGT CGG CAG CGG CTC ATC ATC GAA GAG CTG ACC CTG GAG ACC CAG GGC ATG TAC TAC TGG GTG TGG GGC CGG ACG GAC CGC CCG
108990_3969527_NC_001798part2_4_41	/5Biosg/TCC GCG TAC GGG ACC TGG GTG CGC GTT CGC GTG TTC CGC CCT CCG TCG CTG ACC ATC CAC CCC CAC GCG GTG CTG GAG GGC CAG CCG TTT AAG GCG ACG TGC ACG GCC GCC ACC TAC TAC
108990_3969527_NC_001798part2_4_42	/5Biosg/CCG GGC AAC CGC GCG GAG TTC GTC TGG TTC GAG GAC GGT CGC CGG GTG TTC GAT CCG GCC CAG ATA CAC ACG CAG ACG CAG GAG AAC CCC GAC GGC TTT TCC ACC GTC TCC ACC GTG ACC
108990_3969527_NC_001798part2_4_43	/5Biosg/TCC GCG GCC GTC GGC GGC CAG GGC CCC CCG CGC ACC TTC ACC TGC CAG CTG ACG TGG CAC CGC GAC TCC GTG TCG TTC TCT CGG CGC AAC GCC AGC GGC ACG GCA TCG GTG CTG CCG CGG
108990_3969527_NC_001798part2_4_44	/5Biosg/CCA ACC ATC ACC ATG GAG TTT ACG GGC GAC CAT GCG GTC TGC ACG GCC GGC TGT GTG CCC GAG GGG GTG ACG TTT GCC TGG TTC CTG GGG GAC GAC TCC TCG CCG GCG GAG AAG GTG GCC
108990_3969527_NC_001798part2_4_45	/5Biosg/GTC GCG TCC CAG ACA TCG TGC GGG CGC CCC GGC ACC GCC ACG ATC CGC TCC ACC CTG CCG GTC TCG TAC GAG CAG ACC GAG TAC ATC TGC CGG CTG GCG GGA TAC CCG GAC GGA ATT CCG
108990_3969527_NC_001798part2_4_46	/5Biosg/GTC CTA GAG CAC CAC GGC AGC CAC CAG CCC CCG CCG CGG GAC CCC ACC GAG CGG CAG GTG ATC CGG GCG GTG GAG GGG GCG GGG ATC GGA GTG GCT GTC CTT GTC GCG GTG GTT CTG GCC
108990_3969527_NC_001798part2_4_47	/5Biosg/GGG ACC GCG GTA GTG TAC CTC ACC CAC GCC TCC TCG GTG CGC TAT CGT CGG CTG CGG TAA CTC CGG GGC CGG GCC CGG CCG CCG GTT GTC TTC TTT TCC ACC CCT TCC GTC CCC CGT ACC
108990_3969528_NC_001798part2_5_1	/5Biosg/CCC CAC CCC ACC CCC CCG CCG TCC CCC GGG CGT TAT AAG CCG CCG CAC TCG CTT TTC CCA CCG GAA AAT CCT CGG CCC GAT CCG AAC GGC GCA CGC CGC GTG GGC TCC AAA CGC CTC CGG
108990_3969528_NC_001798part2_5_2	/5Biosg/AAG AGA GCG CCC CGC CCC GAT ATT CAA GCC CGC GGT GGT GCT ATG GCT TTC CGT GCT TCG GGA CCC GCC TAC CAG CCC CTC GCC CCC GCG GCC TCC CCG GCG CGG GCT CGT GTT CCG GCC
108990_3969528_NC_001798part2_5_3	/5Biosg/GTG GCC TGG ATC GGC GTC GGA GCG ATC GTC GGG GCC TTT GCG CTC GTC GCC GCG TTG GTT CTC GTA CCC CCT CGG TCC TCG TGG GGA CTC TCG CCG TGC GAC AGC GGC TGG CAG GAA TTC
108990_3969528_NC_001798part2_5_4	/5Biosg/AAC GCG GGA TGC GTC GCG TGG GAC CCC ACC CCC GTC GAG CAC GAG CAG GCG GTC GGC GGC TGC AGC GCG CCG GCC ACC CTT ATC CCC CGT GCG GCC GCC AAG CAC CTG GCC GCT CTG ACA
108990_3969528_NC_001798part2_5_5	/5Biosg/CGC GTC CAG GCG GAG AGA TCG TCG GGT TAC TGG TGG GTG AAC GGA GAC GGC ATC CGG ACC TGT CTG AGA CTC GTC GAC AGC GTC AGT GGC ATC GAC GAG TTT TGC GAG GAG CTC GCG ATC
108990_3969528_NC_001798part2_5_6	/5Biosg/CGC ATA TGC TAC TAC CCA CGA AGC CCC GGC GGG TTT GTC CGC TTC GTA ACT TCG ATA CGT AAC GCC CTG GGG TTG CCG TGA GGC GCG CGT CCG ACG GTC CCG CTT CTC GCC TCT CTT CTT
108990_3969528_NC_001798part2_5_7	/5Biosg/CCC CCA CCC CAC CCA CCG ACC AAC GAC GGC GTT TGG CCA ATA CCC TCC TTT TTT CTT TTT CTC TTC CCC CCC CCC CCA AAA AAA ACA ATA AAC AGC TAA TTG CGT ACG ACA AAC CAT GCG
108990_3969528_NC_001798part2_5_8	/5Biosg/GAA CTC GCT GTT TTT TTT CTC TGT TTG TTA CTT TTT ATT GAA ACA GAC ATA CGG GGA AAG GGG CCG GAA ACC GAG ACG GTG GGG CCG GCG GTC GCA TTT TTT TAA TGG CTC TGG TGT CGG
108990_3969528_NC_001798part2_5_9	/5Biosg/CCG CGT TTG AGC TTC GTC AAC AGG GCG CTG AGG GCG GCG ACG TTC GTC GGG CCG TCG TTG GCC AGC GCG TTG GTC CGG GGG CGG GCG GGC ATG GGC GAC AGG CTT AGT CCC GGG TCC GGG
108990_3969528_NC_001798part2_5_10	/5Biosg/GCG CGT GTG GCC CCC GGA GGG GAG AAG AGG GCA GAC CCG CCC CAG TCG TAC AGG GGA TTT TCC GCC TCG ATG TAC GGG GAG TCC GGG GCG TCT CCC GGC AGG GCG GCC CCG CCG GCA AGA
108990_3969528_NC_001798part2_5_11	/5Biosg/CGC CGG CGA GGG CAG ATG TTT TCG TAT ACC CGA ACC CAG GGG ATC TCC TCG TAG ACG CGC CCC CCA TCC TCG CCC ACC GAC TCG TAA ATG GAA TCT GCG TCC TCG GAG GGG GCG CGG GGG
108990_3969529_NC_001798part2_6_1	/5Biosg/GCG CCA AGC CCG ACG CCC GCG GGC ATG GCG GCG TCA TCG TCG GGC AGC AGA TAC GTG TTT TCC ATC TGG TCC GGT TCG GCC TCC GCG TCC GGC CCC CAG GTC CGC ACC GCG TCG TAG ACC
108990_3969529_NC_001798part2_6_2	/5Biosg/CCG GCG GCC TCG CGC TGA GCC GCG AGC GGG CGC GCC GCG GCT GCC GGC CGC TGC TCG GGG GGC GCG GGG TTG CGG GGC GGG AGG CGC GGG GGC GCC CCG GCC ATA TGC GTG TAA TAC GTG
108990_3969529_NC_001798part2_6_3	/5Biosg/GCC GGC CGG CCG GCG CAG GGC TCG GGA CCC CGG TCG GCC GCG TCG ACG TGC GGG GGC TCG GGG AGG TCC TCG CGG TGG CGC CTG AAC CTC CGA GGG GCC GCG GGG GTC GAG TGG GGG CGA
108990_3969529_NC_001798part2_6_4	/5Biosg/GCC CGG GGG AGC GGC GGG GGT GCG TTG TCG CGC CGG GTC CGT TGT ATC TTG TCC CGG CAG CTC CCG CCG ACC GCG CCG CGG CCC CCC GGT GGG CCG GAC GCC GCG AGG CGC AGG ATG GAC
108990_3969529_NC_001798part2_6_5	/5Biosg/TCG TAG TGG GGC GAC GGG GTT CCG CTC CGA AGC AGG TCC GGG GCC AGG GCG GCC CCG AAC CAG GAC TTG ATG CTG AGT TCC ATC CGG GCC CAG CTC GGG GCG GTC ATC GTG GGG AAC AGG
108990_3969529_NC_001798part2_6_6	/5Biosg/GGG GCG GCG GTC CTG CAG AAG CGC TCC TGG CTG TCC ACC GCC GCC CGT AGG TAC TCG TTG TTC AGG CTG TCG GAG GCC CAG ACG ACA TAC CCG GTA AGC GTC GCG TTA ATT ATA TAC TGG
108990_3969529_NC_001798part2_6_7	/5Biosg/GCG TGG TGG TGG ACT ATG GAT AGA ACC TCG ACG GTC GAG ACG ATG GCG TCC ACG ATC CCG TAC GTG CCG CCG CTG CGC TTG CCG GTC TCC CAC AGG TGG GCC AGG CGC GTC AGG TGG CCC
108990_3969529_NC_001798part2_6_8	/5Biosg/AGG ACG TCG CTG ACC GCC GCC CGC AGG GCC ATG CAC TGC ATC GAG CCC GTG GTG CCG CTG GGC CCG CGG TCC AGG TGG CGC GCA AAC GTC TCC GCG GGC GCC TCC AGA CTC CCG CTG AGC
108990_3969529_NC_001798part2_6_9	/5Biosg/GCC ACG AAC CGG CGA TCG GCG GGG CCC AGG CGG CGA CAC ACG TAC TTG TCC GCC GTC CAC AGC ATC CAC GAG GCC CAA TGG TAC AAC ACG GAG ACG TAG GCC AGG AGC TCG CTC AGC CGC
108990_3969529_NC_001798part2_6_10	/5Biosg/AGT GCG GTG TCC GTG CTC GGC CGG CTC GGG TCT GCG GGG CGC ATA AAG AAC ATG TAC TGC TGG AGC CTG TGG GCC GCG TCG CGC AAC CCC GCC ACC GCG GCG GCG TAC TTG GCC GCG GCG
108990_3969529_NC_001798part2_6_11	/5Biosg/GCC CCG CTC TTG AAC GGG GCG CGC ACC AGC AGC TTC GGG AGC AGG GTG GGC CGC AGC AGC ACG TGC AGG CTG GGG TCG CAG TCG CCC GCC GGG TCG TCG GGG ATG TCC AGG CCG CTG GGC
108990_3969529_NC_001798part2_6_12	/5Biosg/ACG ACC GTC TGG AGG TAC TTC CAG TAC TGC GCT AGG ATG GCG CGG CTC AGC TGG CCG CCC GAC AGC TCC ACC TCG CCG AGC GCC TGC TTG GCG GCC GAC GCG TAG TGC CGG ATG TAG TCG
108990_3969529_NC_001798part2_6_13	/5Biosg/TAG TGC GGG TCG CTG GCG AGC CCG TCT ACG ATC AGG CTC TCG GGG ACG GTG TTA TGG TGC CGC GCC GCC AGC CGG ACG CTG CGA TCG GCG CCG GTC AGA AAC GCC GGC TGC AGG TCG TCG
108990_3969529_NC_001798part2_6_14	/5Biosg/GCG CGC TGC CGC AGG ACG CCC ACG GCC GCG CTG AGG AGC CCC TCC GGG GTG GGG AGC AGA CAC CCG GCG AAG ATG CGC CGC TCG GGG ACG CCC GCG TTG GCG CCG CGG ATG AGG TTG GCC
108990_3969530_NC_001798part2_7_1	/5Biosg/GCG TCA GGC ACC GCG CCA GCC GCA GGG AGC TCG CGC CGC GCG CCC GGC GTT GCA TGG CGG AGA CCG TTC GGT CGG GGG CCC CGC CGG TCG GAG GTA TGC CGC GTC CCG GGA TAT AGG GTT
108990_3969530_NC_001798part2_7_2	/5Biosg/GCT TTT TAT GGG GAG GCG CCT ATG GGC GTG GCG GGC CGC CCA GCC CGG TCG CGC GCC TCC CGG ACA CGT GCG CCC GGA GGG CGG CGG TCT CCT CGT CGC CCA TGA GCA GTT TCC GAA ACT
108990_3969530_NC_001798part2_7_3	/5Biosg/GCG CCA TGA TGT CCA CGA CGC GGA CCC GCG GCC CCA GCA CGG ACT CGC TAT TCA GGG GGG CGG GGG GGA AGG CCG CCA GGT CTT CGA GCA GGA AGG CGG GGT CTG CCG TCC CGC TCA CGG
108990_3969530_NC_001798part2_7_4	/5Biosg/GCG CCC GGG GCG CCG AGG ACG CGG GGC GAA GGT CCA CGT GTT CCG CGG CGG CGC GCA CGT CCG CCC AAA ATT TGG CGG GGG TGG TCC GCG CGT ACA GGG GCT GGG TCG CGC GGA GGA CGC
108990_3969530_NC_001798part2_7_5	/5Biosg/ACG CGT AGC GCA GGG GGG TGT ACG TGC CCA CCT CGG GGG CCG TCG ACC CGC CGT CAA ACG CGG CCA GGG CCA CGC ACG CGA CCA CCG TGT CGG CCA GGC CCA GCA GCC GCT GCA GGA TGA
108990_3969530_NC_001798part2_7_6	/5Biosg/GCC CCG TCG CCA GCA CGG CGC GCG CGG CCG CCG CGT CGT CCC TGC GCC GGC GCG CGT CCC CGC AGG CCA GGG CGT ATT TCA GGG TAA CGG TCG CCA GGG CCG TGT GCA GCG CGT ACA CGG
108990_3969530_NC_001798part2_7_7	/5Biosg/CCG CGC CCA GCA CGG CGT TCA GCC CGC TGG TGG CGA GCA GGC GGC GCG CCG CGG TGT CGC CCA GCG CCT CGT GCT CGG CCG CCA CGA CCC CGG GGC TGC CCA GGG GCA GGG CGC GAA ACA
108990_3969530_NC_001798part2_7_8	/5Biosg/GCG CCT CCT GCT CCA CGT CCG CAA ACG CGG GGT GGG CGG AGT GCG GGT GCA GGC GCG CCC CCA CGA CCA CCG AGA GCC ACT GGA CCG TCT GCT CCG CCA GGA CCG CCA GCA CGT CCA GGA
108990_3969530_NC_001798part2_7_9	/5Biosg/CGC GCC CCG CAA ACG CGG CCT CCC GCG GGA GCA CGC ATT TGA CGG CGC CGG GGT TGA AGC GGG CGA GCA GAG CCC CGG TGG CGA TGT ACG TCA TGC GCC CCG CGT AGC GGG CGG CCA CGC
108990_3969530_NC_001798part2_7_10	/5Biosg/GAC AGT CGC GCC CCA GGA GCG CGC GCA CCC CGG GCC AGT ACA GCA GGG ACC CCA GCG AAC TGC GAA AGA CCG CGG CGT CGG GGC CGG GGT GGG GGG GCG CGG CCC CTC CCG CGC TGA GCA
108990_3969531_NC_001798part2_8_1	/5Biosg/GGG GGC GCG GCC CCT CCC GCG CTG AGC AGC GGC ACG GCG GCG GCC CCC ACG GGC CGC AAC GCC GTG AGG CTC GCG AAC TGC CGT CGG AGC TCG GCC GCC CTG TCG TCG AGC TCC GAG CCG
108990_3969531_NC_001798part2_8_2	/5Biosg/CGC CCC TCC GTG TGC AGG CGC GTC CCG CAG ACC CAC CCG TTG ATC GCC ACC CGC ACG ATG GCG TCC ACC AGA AAG CCC ATC GCG CGG GAG GGG CTG GTT TTT GCC CGC CGA TCC GTC AGG
108990_3969531_NC_001798part2_8_3	/5Biosg/TCG AGG ATC GCG TCG CCC GTG ACG TAC CAG GCC AGC GCC TCG CCC TGC TGC AGC GTC TGG CGG AAA AAC ACC TTT GGG TCG GCC GGG GAG GCA AAG TGC ATG ACC CCC ACG CGC GAC AGC
108990_3969531_NC_001798part2_8_4	/5Biosg/CCG AAC GCG CTA TCC GGA CAC GGG TAG AAC CCG GCC GGA TGT CCC AGG GCC AGG GCC GAG CGC ACG GAC TCG TCC CAC GCG GCG ACT CGG GGG GTC AGG CGG TCC AGG GGG AAT GCC GCC
108990_3969531_NC_001798part2_8_5	/5Biosg/TGC AGC TCC GGG CCC GAC ACG CGG CCC GCG AGA ATC TCG ACC GTC GCG GAA GGC CGC GCC CCG GCG CCG TCA TCG TGC GCG ACG GCG GCG GGG TAG TCG TCC TCC TCG TAG TTG AGC TCG
108990_3969531_NC_001798part2_8_6	/5Biosg/TCC AGG AAC AGC GGC GAG GGC ACC ACC CGC GAA CCG CCC ACC CGC CCC AAA ACG TCG CGT GGG TCC ATC GGG CCC AGG TAG CCT CCC CGC GGG GCC CGC GTG ATG GCG CTG TCC CGG CGT
108990_3969531_NC_001798part2_8_7	/5Biosg/CCG CGA ACG GAC TGG CTC CTG GCC GTA ACG GAC CTG GGG CGC GGA AAG GAC GCC CGG CGG GGG GGC GCC GCC GCC CGG GCC TCG GAC GCG CGT CGG GAC CCG GGG TGA CCG CGG GCC TCC
108990_3969531_NC_001798part2_8_8	/5Biosg/CGG CGA CGG CGC GGG GGC GGC TCT TCG CTC GCC ATC TCC CCC GCG GCC TCG ACC TCG CTG TCG TCG TCC ACG TTA AAC ACC GCC CGC AGG TAC CCC ATT AAC CCG ACT CCA CCG CCC TCG
108990_3969531_NC_001798part2_8_9	/5Biosg/GGC TCG TCC TCC ACG GGC GAG TCG GCG CGA TGC GCG GAC GGG GCA TGG GAC CGG GTG GAG GCG CGC CTC CGG CGT ACG GCA TGC CCG CGC ACG GAC ATG GTG GCC GGA GGC CCG ATT TTT
108990_3969531_NC_001798part2_8_10	/5Biosg/TAC ACA CGC CCT CCC CGC AGA CGG ACG AGG AAA GGG GTG GTG CGA GGG GGG AGG CCC AAA CGG GGA GGT GGG GGG TAG GGG GCG GTC CCA GGG AGC GGG GGG TAG GAA CCG GCA CGA CGG
108990_3969531_NC_001798part2_8_11	/5Biosg/GAA CAG AGA AAA CGC GAC CGC TCC AAC AAG GGT GGG GGG GTG GGC CTC GTC CCC ACG CAG ACC CGC GGG CAA ATG CGA GAA CGG GAC CCG CGC GCC TGC CTT TAT ACG CGG ACC CCA GCA
108990_3969531_NC_001798part2_8_12	/5Biosg/CCA CGA GCC GTT CTG TGA CGC GAA TCT ACA CGA CCG CGG GCT CGT AGG CGC GAC TAA CGC CCA ACC CAA CGG CAC ACA CCC CCC ACC CCG CGC GTA ACC CCA TTT CTT TCA TGG TCC CGT
108990_3969531_NC_001798part2_8_13	/5Biosg/AAT AAA CAG CCA ACG CAC GCC GCG TAT GAT GAG TTG CTT GCC AAT GTT TAT TGC TGT GGT TGC GAA CCC TCT ATC GCG ATA CAG ACG GAG GTG AGG CGG GGC GGT GGT GGG GGG GGG CG
108990_3969532_NC_001798part2_9_1	/5Biosg/TGG TGG GGG GGG GCG CGC CGC CCG GTC GCA CAT CCT ACC CCC CAA AGT CGT CAA TGC CCA TGG CAT CGG TAA ACA TCT GTT CAA ACT CAA AAT CGT CCA CGT CCA AAG CCC CAT ACG AGA
108990_3969532_NC_001798part2_9_2	/5Biosg/CGG GGT CGT GGG TCA TTC CCG GGG AGG GGG ACT CCA CGT CCC CCA GCA TCT CCA AGT CGA AGT CGT CCA GGG CGT CGG CGG GCG TCA TAT CCA CCT CCT CGC CGT CCA GGC GGA GTT CGT
108990_3969532_NC_001798part2_9_3	/5Biosg/CTC CCA GGC TGA CGT CGG TAA TGG GGG CGG TGG TGG ACA GTC TGC GGG GGC GTT GTC CCG CGG AGA GAA ACG ACA TGC GCG GCG CCA CCA GCC CGG CCT CCG CGG GAG CGT CAT CGT CGT
108990_3969532_NC_001798part2_9_4	/5Biosg/CCG GGA GGT CGA GCA GGC CCT CGA TTG TCG ATC CGT AAT TGT TTC TGG TCC GCC CGC GGC TAT ACG CGT GCT CCC GCA TGA CGG ACT CGC CCT CCG AGG TCG CGA CGC TGG AGT ACG AGT
108990_3969532_NC_001798part2_9_5	/5Biosg/CCA ACT TGG CCC GGA TCA GCA GCA TAA AGT ACC CAG AGG AGC GGG CCT GGT TGC CCT GCA GGA CGG GCG GGG TCG TGA GGG GCG CCC CGG GTT CCT CCG CCG CCG CAC TTC GCA CCA GCG
108990_3969532_NC_001798part2_9_6	/5Biosg/GGA GGT TCA GGT GCT CGC GAA TGT GGT TTA GCT CCC GCA GTC GCC GGG CCT CCA CGG GAA CTC CCC GCA CGG TGA GCG ATC CGT TGA TAA ACA TCA GGG GCT GAA ACA GAC ACG CCA ACT
108990_3969532_NC_001798part2_9_7	/5Biosg/GGC GCC AGC TCT CCA GGT CGC AGC AGA GGC CGT CGA ACA GAT CGG GCC GCA TCA TCT GCT CGG CGT ACG CGG CCC ATA GGA TCT CGC GGC TCA GAA AGA GGT ATA GAT GCA GAA ACA GGA
108990_3969532_NC_001798part2_9_8	/5Biosg/CGC GCG CCA GGC GCG CGG TCT CGC GGT AGT ACC TGT CCG CGA TCG TGG TGC GCA GCA TCT CCC GCA GGT CGC GGT TGC GGC CCC GCA TGT GTG CCT GGC GGT GTA GCT GCC GAA CGC TGG
108990_3969532_NC_001798part2_9_9	/5Biosg/CGC GCA GGT ACC GGT ACA GGG CCG AGC AAA AAT TTG CCA ACA CGG TCC GGT AGC TCT CCT CCC GCG CCC GCA GCT CAC CGC GGA AAA ACT GCG CCA TGG CCT CGT AGT ACG AAG GCA GCT
108990_3969532_NC_001798part2_9_10	/5Biosg/CGT CGC GGG TGG CGG GCA GGG TGG GGA ACG CCA CGT CGC CGT GGG CGC GAA TGT CGA TCG GGG AGC GCT CGG GGA CGT GCG CAT CCC CCC AGT CGA TCA CGT CGC TGG GCA GCG TCG ACA
108990_3969532_NC_001798part2_9_11	/5Biosg/GAA ACT TGC ACT CCC GGT ACA TGT CGG CGT TGG TCG GGA ACC CAG AGA ACA GGT CCT CGT TCC AGG TAT CTA GCA TGG TAC ACA GCG CGG GAC CCG CGC TGA AGC CCA GAT CGT CGA GGA
108990_3969532_NC_001798part2_9_12	/5Biosg/GAC GGT TAA ACA GGG CCG CGG GGG GGA CGG GCA TGG GCG GCG AGG GCA TCA GCT GGG CCT GAC TCA GCC GAC CGG TGG CGT ACA GCG GAG GGG CGG CTG GGG TGT TCT TGG GAC CCC CGG
108990_3969532_NC_001798part2_9_13	/5Biosg/CTG GCC TGG GGG GCG GTG GCG AAA CCC CGT CCG CGT CCG CAA ACA GAT CGT CGA CCA ACA GGT CCA TGG GGG CGG TTG GGT CCG GGA ATA ACG ATC TCG AGA GGC GAA TGA GAC GTG CCC
108990_3969532_NC_001798part2_9_14	/5Biosg/GAG CGC CCG GCG GCG GAG AGG GGG GGA GGG ATC CGG GAC CCG CGA CAG AAA AAG GCC GGG GCC CTC GCG AAG GGA ATC GCC GGG GGT GCC GTG CGT CCC CGA GGA CTG ACA TCT CGC GTC
108990_3969532_NC_001798part2_9_15	/5Biosg/CAC CAC CCC GCA TTT AAG TAT CAC CCC AGT GCC GCC CCA AAC CTC GTG ACT TCC CCA CCG CTC CGG GCG GCC CGT CCC CCG CGC TCG GAA GGG AGG CGT GTC CTT CCT CCC GCC CCT CCC
108990_3969533_NC_001798part2_10_1	/5Biosg/CCT CCC GCC CCT CCC GCC CCT CGC CAC AAA CGC GTG CTG ACA GCG AAG TGG TTA AAT CGA CCG TGA TGC TTT ATT GTC TGT CGT CTG AAC GCG GTC GGG GTC GCT ACT CGA GGG GGC GGC
108990_3969533_NC_001798part2_10_2	/5Biosg/GGG GAC GGG AAG CCG AGC GGG CGG GGG CCC GTG CGG TCG CGG CGG CAC GCC CCG CGG GGC GGC CCC GGG CGG CCG CGG TCG CGT CGA CGT CCT GCG CCG CGT CGG GAT TCA CCA ACT CGT
108990_3969533_NC_001798part2_10_3	/5Biosg/TCG CGC GCT GCA GGA GGT TCT TGC CCT CGC AGA CCG TCA CGC GAA TGG TGG TGA GGT CGA GGA GCT CGT TGA GGT CTT CGT CGG TGT GCG GCC GCG ACA TGT CCC ACA GCT GTA CCG CCG
108990_3969533_NC_001798part2_10_4	/5Biosg/CCA GCC GGG CGT GCG TGG CCG CCA GGC GCC CGA CCG CGG CGC AGA AGA CGC GCT TGT TGA ACC CGG CCA CCC GGG GGG TCC ACG GCG CCG TGG GGC TCG GTG GGG CGG TGC TGA AGT GCA
108990_3969533_NC_001798part2_10_5	/5Biosg/GCT TCT TGG CCA GTC CCT GGG CGG GTG TCT TGG TTC TTC CCG AGG CCG TGG GAG CGG GGG CGT CTA GGA GCA CGG CGG AGT CGG CCT GGG CGG GTC GCC TGC CGC GGG CGG GGT CGG TCG
108990_3969533_NC_001798part2_10_6	/5Biosg/CCG GGG TCG CGG AGG CCT TAG GCG CCC CGC GCG TCA TTT TGG GGG TCC GCG CGG GAG GGG CGT GCG AGC GCC CGC CGG CGC CCA CGG GGC CCC CGG GGG GTG GAG GAG CGC GCG CGG GGC
108990_3969533_NC_001798part2_10_7	/5Biosg/CGG GGC CGT GAG AGC CCG CGA CGG ACG CCG AAC GAC GCG GTC GCG CGG TAT CCC GGG ACT CGT CGT CGT CCG AAG ACG AGT CCC GGT AGA GGG CAT ACC CAG CCT CGT CAT AAT GGA GAA
108990_3969533_NC_001798part2_10_8	/5Biosg/AGC GAA CCT CGC CCC TCG GGC GCG CGC GCA TCG GGC CAG CGC CGC GGC GGA AGT CGT CGC GCG GAC TCT CTG GGT CCG CCG GGG AGA CCG GGC CAT AGT ACA GCT CCT CGT GGG TCC CGC
108990_3969533_NC_001798part2_10_9	/5Biosg/GCG GCG CTT CCC GCG GAC ACG ACT TGA CGG AGC GGC GAG AGG TCA TGG TCT ATC GGA GAC ACC GGG GAC GCC CGT GCG GAT CAC AGG GAA GGC GTC GGC GAA GGA GGC AGA GAG CGT CGG
108990_3969533_NC_001798part2_10_10	/5Biosg/AAG GCG GCG AGG GAG GGA AAG AGG GAG ACC GGC GGG GTA CGG GAG AGC AGC GAG GGC CTG CGT AAC CCA CGG GGG CCG CGG GAG TGG CTC CCT GCG GGT TGC GGG GGA GAG TTT ATA GGA
108990_3969533_NC_001798part2_10_11	/5Biosg/AGT GGA TAT AAC CGC AGG CGA CGG GAC TAA CCA ATC CCC GGG GGG GCA ACG GAC AGA CAC GCC CCG AAC AGG CCC GAC TTC CGC GAG GAA GCA AAG GCC GGG GGC CGC CCA ACG ACA CGC
108990_3969533_NC_001798part2_10_12	/5Biosg/CCA CCC CTT CCC AAC AGG GCG GGC TCA GGC TGA CCC GGC GGC CAG TGC CCG CTG ACA TAT CTG ATA CAC GTG CGC GAT CAT ACA TAC GCC CAT CGA GGT CAT GCC TAG ATA AAA GGG CAC
108990_3969533_NC_001798part2_10_13	/5Biosg/CAG GAC CCC CGG GAC GGA CAC CAC ACC GGC GCT GTC GCC CCG GCA TTG CGC GTC CCC GAT AAC GCC GCG TGC GCC TGC CGC GTT CGG CGG CTC CCC GGG CAC GCC CGC GAC GAG CGC GAC
108990_3969533_NC_001798part2_10_14	/5Biosg/GAA CAA CAG CAC CAC CCA GCG GCC CAG TCT TGC GGG TTT CCC CGT CAT CGC GGC GAT GAG TCA GTG GGG GCC CAG GGC GAT CCT TGT CCA GAC GGA CAG CAC CAA CCG GAA TGC CGA TGG
108990_3969533_NC_001798part2_10_15	/5Biosg/GGA CTG GCA AGC GGC CGT AGC TAT TCG CGG GGG CGG AGT CGT TCA ACT GAA CAT GGT CAA CAA ACG CGC CGT GGA TTT TAC CCC GGC AGA ATG CGG GGA CTC CGA ATG GGC CGT GGG CCG
108990_3969533_NC_001798part2_10_16	/5Biosg/CGT CTC TCT GGG CCT GCG AAT GGC AAT GCC GCG GGA CTT CTG CGC GAT TAT TCA CGC CCC CGC GGT ATC CGG CCC CGG GCC CCA CGT GAT GCT CGG TCT CGT CGA CTC GGG CTA CCG CGG
108990_3969533_NC_001798part2_10_17	/5Biosg/AAC CGT CCT GGC CGT GGT CGT AGC CCC GAA CGG GAC GCG CGG GTT TGC CCC CGG GGC CCT CCG GGT CGA CGT GAC GTT TCT GGA CAT CCG GGC CAC CCC CCC GAC CCT CAC CGA GCC GAG
108990_3969533_NC_001798part2_10_18	/5Biosg/CTC CCT GCA CCG GTT TCC GCA GTT GGC GCC GTC CCC GCT GGC AGG GTT ACG AGA AGA TCC TTG GTT GGA CGG GGC GCT CGC GAC CGC CGG GGG GGC GGT GGC CCT GCC GGC CAG ACG GCG
108990_3969533_NC_001798part2_10_19	/5Biosg/CGG GGG ATC GCT GGT CTA CGC GGG CGA GCT AAC GCA GGT GAC CAC CGA GCA CGG CGA CTG CGT GCA CGA GGC GCC CGC CTT TCT GCC AAA GCG CGA GGA GGA CGC AGG CTT TGA CAT TCT
108990_3969533_NC_001798part2_10_20	/5Biosg/CAT CCA CCG AGC CGT GAC CGT CCC GGC CAA CGG CGC CAC GGT CAT ACA GCC GTC CCT CCG CGT ATT GCG CGC GGC CGA CGG ACC AGA GGC CTG CTA TGT GCT GGG GCG GTC GTC GCT CAA
108990_3969533_NC_001798part2_10_21	/5Biosg/TGC CAG GGG CCT CCT GGT CAT GCC TAC GCG CTG GCC CTC CGG GCA CGC CTG TGC GTT TGT TGT ATG TAA CCT GAC CGG AGT CCC GGT GAC CCT ACA AGC CGG GTC CAA GGT CGC CCA GCT
108990_3969533_NC_001798part2_10_22	/5Biosg/GCT CGT CGC GGG GAC CCA CGC CCT CCC CTG GAT CCC CCC CGA CAA CAT CCA CGA GGA CGG CGC ATT CCG GGC CTA CCC CAG AGG GGT TCC GGA CGC GAC CGC CAC CCC CCG AGA CCC GCC
108990_3969533_NC_001798part2_10_23	/5Biosg/GAT TTT GGT GTT TAC GAA CGA GTT TGA CGC GGA CGC CCC CCC AAG CAA GCG GGG GGC CGG GGG GTT TGG CTC CAC TGG CAT CTA GAC CGC GCC TCG CGT CGG GCC AGA TGG GGC CCC GGT
108990_3969533_NC_001798part2_10_24	/5Biosg/CAA TAA AGA GCT CTG TTT CGC ATA TGC CCT GGT GTT GGC GGT TTT TTT TGT TGT CTG TCT GCC CGG CGC TCG GTT GTC CGT TCT GTC GTC GCT ATC ACA TAC GCA CAA ACA CAC GGG TAG
108990_3969533_NC_001798part2_10_25	/5Biosg/AGT GGA ACC GAA ACC GGT CGA CGT TTA TTC ACC ACA CAG AAA CAC AAG CTA AGC GAG AAG GAG GGG GGC CTC GGT CGA CGA GGC CTG GCG TTT GGG GGC GGA CGT GCG ATG ACG TGG GTC
108990_3969533_NC_001798part2_10_26	/5Biosg/CGG TGT AGG GTC CGC GGG GGG CAC GGG CCC GGG GCG AAC GGG GGA TCT GTC GCC GGC GTG GGT GAC TGG GAC CGA CGC AAC CTC CGG GGC TTG TGC CCT CGT AGG CCC GGG GGG GGC CTC
108990_3969533_NC_001798part2_10_27	/5Biosg/GGT CGC TCC AAG CCC CGC GGT GCG GGT CCC TCC GGC CAG AGC CGA GGT GGA GAG ACC AAG GGC CCG CTC CGC GAT CGC CAC GTC CTC CAT GAC CAC GTC GCT CTC GGC CAT GCT CCG AAT
108990_3969533_NC_001798part2_10_28	/5Biosg/GGC CTG GGA GAC GAG CAC GTC CGC CGA CTT GTC CGC GGC CCC CAC CGA CAT GTA CAT CTG CAG GAT GGT GGC CAT GCA CGT GTC CGC CAG GCG GCG CAT CTT GTC CCG ATG CGC CGC AAC
108990_3969533_NC_001798part2_10_29	/5Biosg/GGC CCC GTC GAT GGT GGA GCC CTC GAG TCC CGG GTG GTG GCG CGC CAG CCT CTC GAG GTT GAC CAT GCA GGC GTG GTA TGT GCG GGC CAG GGC GCG CGC CTT CAC GAG GCG CCG GGT GTC
108990_3969533_NC_001798part2_10_30	/5Biosg/GTC CAG CGA CTC TAG GGC GTC GTC GAG CGT GAT GGG GGC GGG CAA AAG CGC ATT GAC CAC CGC CAG GGC CTC CTG CAG CCG CGG CTC CGC CTC CGA GGG CGG AGC CGC GGC CCG AAT CAT
108990_3969533_NC_001798part2_10_31	/5Biosg/CTC ATA TTG TTG TTC CTC GGG GCG CGT TCC CCA ACC GCA CAG CAC CCC GAG CAG GGA CGC CAT CCC GGA ACA CGC GCG CGG CTC TGC GCC GGC TTT CCC CCA CCC CAC CCC CTC CGG GTT
108990_3969533_NC_001798part2_10_32	/5Biosg/CGC AGG GGC GAT GGG GAC GGA AGA CTG CGA TCA CGA AGG GCG GTC GGT TGC GGC TCC CGT GGA GGT TAC GGC GCT GTA TGC GAC CGA CGG GTG CGT TAT CAC CTC CTC GCT CGC CCT CCT
108990_3969533_NC_001798part2_10_33	/5Biosg/CAC AAA CTG CCT GCT GGG GGC CGA GCC GTT GTA TAT ATT CAG CTA CGA CGC GTA CCG GTC CGA TGC GCC CAA TGG CCC CAC GGG CGC GCC CAC CGA ACA GGA GAG GTT CGA GGG GAG CCG
108990_3969533_NC_001798part2_10_34	/5Biosg/GGC GCT CTA CCG GGA TGC GGG GGG GCT AAA TGG CGA TTC ATT TCG GGT GAC CTT TTG TTT ATT GGG GAC GGA AGT GGG CGT GAC CCA CCA CCC GAA AGG GCG CAC CCG GCC CAT GTT TGT
108990_3969533_NC_001798part2_10_35	/5Biosg/GTG CCG CTT CGA GCG AGC GGA CGA CGT CGC CGT GCT CCA AGA CGC CCT GGG CCG CGG GAC CCC ATT GCT CCC GGC CCA CGT CAC AGC AAC TCT GGA CTT GGA GGC GAC GTT TGC GCT CCA
108990_3969533_NC_001798part2_10_36	/5Biosg/CGC TAA CAT CAT CAT GGC TCT CAC CGT GGC CAT CGT CCA CAA CGC CCC CGC CCG CAT CGG CAG CGG CAG CAC CGC CCC CCT GTA TGA GCC CGG CGA ATC GAT GCG CTC GGT CGT CGG GCG
108990_3969533_NC_001798part2_10_37	/5Biosg/CAT GTC CCT GGG GCA GCG CGG CCT CAC CAC GCT GTT CGT GCA CCA CGA GGC GCG CGT GCT GGC GGC GTA CCG CCG GGC GTA TTA TGG GAG CGC CCA AAG CCC CTT TTG GTT TCT GAG CAA
108990_3969533_NC_001798part2_10_38	/5Biosg/ATT CGG CCC GGA CGA AAA GAG CCT GGT GCT GGC CGC TAG GTA CTA CCT ACT CCA GGC TCC GCG CTT GGG GGG CGC CGG AGC CAC GTA CGA TCT GCA GGC CGT GAA AGA CAT CTG CGC GAC
108990_3969533_NC_001798part2_10_39	/5Biosg/CTA CGC AAT CCC CCA CGA CCC ACG CCC CGA CAC CCT CAG TGC CGC GTC CTT GAC CTC GTT CGC CGC CAT CAC TCG GTT CTG TTG CAC GAG CCA GTA CTC CCG CGG GGC CGC GGC CGC TGG
108990_3969533_NC_001798part2_10_40	/5Biosg/GTT TCC GCT GTA TGT GGA GCG CCG CAT CGC CGC CGA CGT ACG CGA GAC CGG CGC GCT GGA GAA GTT CAT CGC CCA CGA TCG CAG CTG CCT GCG CGT GTC CGA CCG GGA ATT CAT TAC GTA
108990_3969533_NC_001798part2_10_41	/5Biosg/CAT CTA CCT GGC CCA CTT TGA GTG CTT CAG CCC CCC GCG CCT GGC CAC GCA TCT CCG GGC CGT GAC CAC CCA CGA CCC CAG CCC CGC GGC CAG CAC GGA GCA GCC CTC GCC CCT GGG TCG
108990_3969533_NC_001798part2_10_42	/5Biosg/GGA GGC GGT GGA ACA GTT CTT CCG GCA CGT GCG CGC CCA GCT GAA CAT CCG CGA GTA CGT AAA GCA AAA CGT CAC CCC CAG GGA AAC CGC CCT GGC GGG AGA CGC GGC CGC CGC CTA CCT
108990_3969533_NC_001798part2_10_43	/5Biosg/GCG CGC GCG CAC GTA TGC CCC GGC GGC CCT CAC GCC CGC CCC CGC GTA CTG CGG GGT CGC AGA CTC GTC CAC CAA AAT GAT GGG ACG TCT GGC GGA AGC AGA AAG GCT CCT AGT CCC CCA
108990_3969533_NC_001798part2_10_44	/5Biosg/CGG CTG GCC CGC GTT CGC ACC AAC AAC CCC CGG GGA CGA CGC GGG GGG CGG CAC TGC CGC CCC CCA GAC CTG CGG AAT CGT CAA GCG CCT CCT CAA GCT GGC CGC CAC GGA GCA GCA GGG
108990_3969533_NC_001798part2_10_45	/5Biosg/CAC GAC GCC CCC GGC GAT CGC GGC TCT CAT GCA GGA CGC GTC GGT CCA AAC CCC CCT GCC CGT GTA CAG GAT TAC CAT GTC CCC GAC CGG CCA GGC GTT TGC CGC GGC GGC GCG GGA CGA
108990_3969533_NC_001798part2_10_46	/5Biosg/CTG GGC CCG CGT GAC GCG GGA CGC GCG CCC GCC GGA AGC GAC CGT GGT CGC GGA CGC GGC GGC GGC GCC CGA GCC CGG CGC GCT CGG CCG GCG GCT CAC GCG CCG CAT TTG CGC CCG GGG
108990_3969533_NC_001798part2_10_47	/5Biosg/CCC CGC GCT CCC CCC GGG CGG CCT GGC CGT CGG GGG CCA GAT GTA CGT GAA CCG CAA CGA GAT CTT CAA CGC CGC GCT GGC CGT TAC GAA CAT CAT CCT GGA TCT GGA CAT CGC CCT GAA
108990_3969533_NC_001798part2_10_48	/5Biosg/GGA GCC CGT CCC CTT TCC CCG GCT CCA CGA GGC CCT GGG TCA CTT TAG GCG CGG GGC GCT GGC GGC GGT TCA GCT GTT GTT TCC CGC GGC CCG CGT AGA CCC CGA CGC CTA TCC CTG TTA
108990_3969533_NC_001798part2_10_49	/5Biosg/TTT TTT CAA AAG CGC CTG TCG GCC CCG CGC GCC GCC CGT CTG TGC GGG CGA CGG GCC CTC GGC CGG TGG CGA CGA CGG CGA CGG GGA CTG GTT CCC CGA CGC CGG TGG TCC CGG CGA CGA
108990_3969533_NC_001798part2_10_50	/5Biosg/GGA GTG GGA GGA GGA CAC GGA CCC CAT GGA CAC GAC CCA CGG CCC CCT CCC GGA CGA CGA GGC CGC GTA CCT CGA CCT GCT ACA CGA ACA GAT ACC AGC GGC GAC GCC CAG CGA ACC GGA
108990_3969533_NC_001798part2_10_51	/5Biosg/CTC CGT CGT GTG TTC CTG CGC CGA CAA GAT CGG GCT GCG CGT GTG CCT ACC GGT CCC CGC CCC GTA CGT TGT GCA CGG CTC CCT GAC GAT GCG TGG GGT GGC GAG GGT GAT CCA GCA GGC
108990_3969533_NC_001798part2_10_52	/5Biosg/GGT GCT GTT GGA CCG CGA CTT CGT GGA GGC CGT AGG GAG CCA CGT AAA GAA CTT TTT GCT GAT CGA TAC GGG CGT GTA CGC CCA CGG CCA CAG CCT GCG CTT GCC GTA TTT CGC CAA GAT
108990_3969533_NC_001798part2_10_53	/5Biosg/CGG CCC CGA CGG CTC CGC GTG CGG CCG GTT ATT GCC CGT CTT CGT GAT CCC CCC CGC GTG CGA GGA CGT TCC GGC GTT CGT CGC CGC GCA CGC CGA CCC GCG GCG CTT CCA CTT TCA CGC
108990_3969533_NC_001798part2_10_54	/5Biosg/CCC GCC CAT GTT TTC CGC GGC CCC GCG GGA GAT CCG CGT CCT CCA CAG CCT GGG CGG GGA CTA TGT CAG CTT TTT CGA GAA GAA GGC GTC GCG CAA CGC CCT GGA GCA CTT TGG GCG ACG
108990_3969533_NC_001798part2_10_55	/5Biosg/CGA GAC CCT GAC GGA GGT TCT GGG CCG CTA CGA TGT GCG GCC CGA CGC CGG GGA GAC CGT GGA GGG GTT CGC GTC AGA ACT GCT GGG GCG AAT AGT CGC GTG CAT CGA GGC TCA CTT TCC
108990_3969533_NC_001798part2_10_56	/5Biosg/CGA GCA CGC GCG GGA ATA TCA GGC CGT GTC CGT TCG CCG GGC CGT CAT TAA GGA CGA CTG GGT CCT GCT GCA GCT GAT CCC CGG CCG CGG CGC CCT GAA CCA AAG CCT CTC GTG TCT GCG
108990_3969533_NC_001798part2_10_57	/5Biosg/CTT CAA GCA CGG CAG GGC AAG TCG CGC GAC GGC CCG GAC CTT TCT CGC GCT GAG CGT CGG GAC CAA CAA CCG CCT ATG CGC GTC CCT GTG TCA GCA GTG CTT TGC CAC TAA ATG CGA TAA
108990_3969533_NC_001798part2_10_58	/5Biosg/CAA CCG CCT GCA CAC GCT GTT TAC CGT CGA TGC GGG CAC GCC ATG CTC GCG GTC CGC TCC CTC CAG CAC CTC ACG ACC GTC ATC TTC ATA ACG GCC TAC GGC CTC GTG CTC GCG TGG TAC
108990_3969533_NC_001798part2_10_59	/5Biosg/ATC GTC TTT GGT GCC AGT CCG CTC CAC CGA TGT ATT TAC GCG GTG CGC CCC GCC GGG GCG CAC AAC GAT ACC GCC CTC GTG TGG ATG AAG ATA AAC CAG ACG CTG TTG TTT CTG GGC CCG
108990_3969533_NC_001798part2_10_60	/5Biosg/CCG ACC GCC CCC CCC GGC GGG GCA TGG ACC CCC CAC GCC CGC GTC TGC TAC GCC AAT ATC ATC GAA GGT CGG GCC GTG TCC CTC CCG GCC ATC CCC GGC GCC ATG AGC CGC CGG GTC ATG
108990_3969533_NC_001798part2_10_61	/5Biosg/AAC GTG CAC GAG GCC GTA AAC TGC TTG GAG GCC CTC TGG GAC ACC CAG ATG CGC CTG GTG GTC GTC GGT TGG TTT CTG TAT CTA GCG TTC GTC GCC CTT CAC CAA CGA CGA TGC ATG TTC
108990_3969533_NC_001798part2_10_62	/5Biosg/GGC GTC GTG AGT CCC GCG CAC AGC ATG GTG GCC CCG GCG ACC TAT CTT TTG AAC TAC GCC GGC CGC ATA GTG TCG AGC GTG TTC TTG CAA TAC CCC TAC ACG AAA ATC ACC CGC CTC CTC
108990_3969533_NC_001798part2_10_63	/5Biosg/TGC GAG CTA TCC GTT CAA CGC CAG ACC CTG GTG CAG CTG TTC GAG GCG GAT CCG GTC ACC TTC TTG TAC CAC CGC CCG GCC GTT GGC GTC ATC GTG GGC TGC GAG CTG CTG CTC CGC TTC
108990_3969533_NC_001798part2_10_64	/5Biosg/GTG GCC CTC GGT CTC ATC GTC GGC ACC GCT CTC ATC TCC CGG GGC GCC TGC GCG ATC ACA CAC CCC CTG TTT CTA ACA ATC ACC ACC TGG TGT TTC GTG TCC ATC ATC GCC CTG ACG GAG
108990_3969533_NC_001798part2_10_65	/5Biosg/CTG TAT TTC ATC CTG CGG CGG GGC TCG GCC CCC AAA AAC GCG GAA CCA GCG GCC CCC AGG GGG CGC TCC AAA GGG TGG TCG GGC GTC TGC GGG CGC TGC TGT TCC ATC ATC CTC TCC GGT
108990_3969533_NC_001798part2_10_66	/5Biosg/ATC GCC GTG CGC CTG TGC TAT ATC GCC GTC GTG GCC GGG GTG GTG CTC GTG GCG CTT CGC TAC GAA CAG GAG ATT CAG CGG CGC CTG TTT GAT CTG TGA CGT AAC GCC TCT TCC GTT GGA
108990_3969533_NC_001798part2_10_67	/5Biosg/AGA GGC GGA CCC AGT CGC CCA TGC AAA TTA AAT ACA CGA CCC GCC TCG GGC CTA CGC ACC CTC GCA CGT CGC ATG CAA ATT AAA ATC GTG CAC AGA GCC GAT CCG GCC TCG GGT CTG CTT
108990_3969533_NC_001798part2_10_68	/5Biosg/GCC CCT CCC CCG GCC CAG CAC AGG CAG GCT CGT CCG ACT TCC GCA TAC ACC CCA CCC TAC CGC GTG CTT CCG CAC CCC CGC CTA CGC GTG TAC GCG AAG GCG GAC CCA GAC CTG CCG TAT
108990_3969533_NC_001798part2_10_69	/5Biosg/GCT AAT TAA ATA CAT AAA ACC CAC CCT CGG TGT CCG ATT GGT TTC TGG GGA CGG CGG GGG CGG GGG CGG TGA CGC CCG ACG GGG AGG GAC AAG GAG GAG TTT CGG AAA GCC GGC CCC GGT
108990_3969533_NC_001798part2_10_70	/5Biosg/CGT GCG GGT ATA AGG GCA GCC ACC GGC CCA CTG GGC GCT GTG TGC TGC CGT GTG CCG ACC CCG GTT GCG CGT CGG TGC CGC TCC TCG ATT CGG ACC CGG CCA CTC TCT TCC GAC ACG CGC
108990_3969533_NC_001798part2_10_71	/5Biosg/CCC CTC GGA GGA CAC CCG CCA TCC CAG CCC CGG CGA CCT ACA ACA TGG CTA CCG ACA TTG ATA TGC TAA TCG ACC TAG GAT TGG ACC TGT CCG ACA GCG AGC TCG AGG AGG ACG CTC TGG
108990_3969533_NC_001798part2_10_72	/5Biosg/AGC GGG ACG AGG AGG GCC GCC GCG ACG ACC CCG AGT CCG ACA GCA GCG GGG AGT GTT CCT CGT CGG ACG AGG ACA TGG AAG ACC CCT GCG GAG ACG GAG GGG CGG AGG CCA TCG ACG CGG
108990_3969533_NC_001798part2_10_73	/5Biosg/CGA TTC CCA AAG GTC CCC CGG CCC GCC CCG AGG ACG CCG GCA CCC CCG AAG CCT CGA CGC CTC GCC CGG CAG CGC GGC GGG GAG CCG ACG ATC CGC CAC CCG CGA CCA CCG GCG TGT GGT
108990_3969533_NC_001798part2_10_74	/5Biosg/CGC GCC TCG GGA CCA GGC GGT CGG CTT CCC CCC GGG AAC CGC ACG GGG GGA AGG TGG CCC GCA TCC AAC CCC CGT CGA CCA AGG CAC CGC ATC CCC GAG GCG GGC GGC GAG GTC GCC GCC
108990_3969533_NC_001798part2_10_75	/5Biosg/GGG GCC GGG GTC GAT ACG GCC CCG GCG GCG CCG ACT CCA CAC CAA ACC CCC GCC GGC GCG TCT CCA GAA ACG CCC ACA ACC AAG GGG GTC GCC ACC CCG CGT CGG CGC GGA CGG ACG GCC
108990_3969534_NC_001798part2_11_1	/5Biosg/AGG CGC GGC GCG GAG GGG AGC AGC TCG ACG TCT CCG GGG GCC CGC GGC CAC GAG GCA CGC GCC AGG CCC CCC CTC CGC TGA TGG CGC TGT CCC TGA CCC CCC CGC ACG CGG ACG GCC GCG
108990_3969534_NC_001798part2_11_2	/5Biosg/CCC CGG TCC CGG AGC GAA AGG CGC CCT CTG CCG ACA CCA TCG ACC CCG CCG TTC GGG CGG TTC TGC GAT CCA TAT CCG AGC GCG CGG CGG TCG AGC GCA TCA GCG AAA GCT TTG GAC GCA
108990_3969534_NC_001798part2_11_3	/5Biosg/GTG CCC TGG TCA TGC AAG ACC CCT TTG GCG GGA TGC CGT TTC CCG CCG CGA ACA GCC CCT GGG CTC CCG TGC TGG CCA CCC AAG CGG GGG GGT TTG ACG CCG AGA CCC GTC GGG TTT CCT
108990_3969534_NC_001798part2_11_4	/5Biosg/GGG AAA CCC TGG TCG CTC ACG GCC CGA GCC TCT ACC GCA CAT TCG CAG CCA ACC CGC GGG CCG CGT CGA CAG CCA AGG CCA TGC GCG ACT GCG TGC TGC GCC AGG AAA ATC TCA TCG AGG
108990_3969534_NC_001798part2_11_5	/5Biosg/CCC TGG CGT CCG CGG ATG AGA CGC TGG CGT GGT GCA AGA TGT GCA TTC ACC ACA ATC TGC CGC TCC GCC CCC AGG ACC CTA TCA TCG GAA CGG CGG CCG CCG TGC TGG AAA ACC TCG CCA
108990_3969534_NC_001798part2_11_6	/5Biosg/CGC GCC TGC GCC CCT TTC TGC AGT GCT ACC TGA AGG CCC GAG GCC TGT GCG GGC TGG ACG ACC TGT GCT CGC GGC GAC GCC TGT CGG ACA TTA AGG ATA TTG CCT CCT TTG TGT TGG TCA
108990_3969534_NC_001798part2_11_7	/5Biosg/TCC TGG CCC GCC TCG CCA ACC GCG TCG AGC GCG GCG TGT CGG AGA TCG ACT ACA CGA CCG TGG GGG TTG GGG CCG GCG AGA CGA TGC ACT TTT ACA TCC CGG GGG CCT GCA TGG CGG GTC
108990_3969534_NC_001798part2_11_8	/5Biosg/TCA TTG AAA TAC TGG ACA CGC ACC GCC AGG AGT GTT CCA GTC GCG TGT GCG AGC TGA CGG CCA GTC ACA CTA TCG CCC CCT TAT ATG TGC ACG GCA AAT ACT TCT ACT GCA ACT CCC TAT
108990_3969534_NC_001798part2_11_9	/5Biosg/TTT AGG CAA GAA TAA ACA TAT TGA CGT CAA CCC AAG TGG TTC CGT GTG ATG TTC TTG GCG CGC GCG GCG GGT GGG GCG GAG ACT CCG GGG CGA TGC CGG CGT GCG CGT GGG AGG AGG GCG
108990_3969534_NC_001798part2_11_10	/5Biosg/ATG ACC CAC CGG ATA AAT GTG GGG CCC CGG CCC GGC CCG CTT CAT AGC GCG TCC AGG AAC TCA CGG CAG ACG CGT ATT CAC CGA CCC CCC CCT CGC AAC ATG ACA ACG ACG CCC CTC TCG
108990_3969534_NC_001798part2_11_11	/5Biosg/AAC CTG TTT TTA CGG GCC CCG GAC ATC ACC CAC GTC GCC CCC CCG TAC TGT CTG AAT GCC ACG TGG CAG GCC GAA AAC GCC CTG CAC ACG ACC AAA ACG GAC CCC GCG TGC CTG GCC GCG
108990_3969534_NC_001798part2_11_12	/5Biosg/CGG AGT TAT TTA GTC CGC GCC TCC TGC TCG ACC AGC GGC CCC ATC CAC TGT TTT TTC TTT GCG GTG TAC AAG GAC TCG CAG CAC TCC CTT CCG CTG GTT ACC GAG CTC CGC AAC TTC GCG
108990_3969534_NC_001798part2_11_13	/5Biosg/GAC CTG GTC AAC CAC CCG CCC GTC TTG CGC GAA CTA GAG GAT AAG CGT GGG GGG CGG CTG CGG TGC ACG GGC CCA TTC AGC TGC GGA ACC ATC AAG GAC GTC TCC GGT GCA TCC CCC GCG
108990_3969534_NC_001798part2_11_14	/5Biosg/GGG GAA TAC ACG ATA AAC GGT ATC GTG TAC CAC TGT CAC TGT CGG TAT CCG TTC TCC AAA ACC TGC TGG CTC GGG GCA TCC GCG GCC CTA CAA CAC CTT CGC TCT ATA AGC TCA AGC GGC
108990_3969534_NC_001798part2_11_15	/5Biosg/ACG GCC GCT CGC GCG GCA GAA CAG CGA CGC CAC AAA ATC AAA ATC AAA ATC AAG GTA TAA CCC ACC CCC TTC CCT CCG AGT CCG TAT GCA ACC TCA TTA ATA AAG AGT GAG AAC CAA CCA
108990_3969534_NC_001798part2_11_16	/5Biosg/AAA CAG ACG CGG TGT GAG TTT GTG GGT TAT AGG AAC CCG GTA AAT ACC ACG CGA CGA ACC AGC ATG TGT GTT AAC GCA ACT TTT ATT CGT TGT ATC GCG GGA GGG GGG AAG CTT ACC GCC
108990_3969534_NC_001798part2_11_17	/5Biosg/AAA GGA AGG CCA AGA TGA TAA CGA CGA CCA CCG CGA CCA CCC CAA AAA CCG CAT GAC GAC ACG TCC CGC CAC ACC ACC CTG GGG CTT GGG GCG TGT CGG AGC TCG ACG CAC AGC GGG CCG
108990_3969534_NC_001798part2_11_18	/5Biosg/CGC GTT GGG CCC GGT ACA GCT CTC GCG AAT TGA CAA GCG GGG GTC GCC ACG TGC GCG AGC TTT GCA CGC GGG GTT GGT CGG CCG GCC CCA CGG ACC CGC CCG GTG GCT CGG TCG GAC ATG
108990_3969534_NC_001798part2_11_19	/5Biosg/CGG CCA TGA CCA TGG CGT AGG TGG GGG GGC GAT CCG AGG TCG CCT CTG CGT AAG TAG GGA GGC CCG ACG GGA GGT CGC CTC CCA CGC CAG GGT GGG CCC CAA TCA TAG TTT CCG GTA GAA
108990_3969534_NC_001798part2_11_20	/5Biosg/ACA GGG GGG TCT CCA CAA ACA ACC CCC CTG GGC CAA AGC TCC GGC GCC GCG CCC GTC GTT CGG CGC GGC GCC TGG CGC GCC GAG CGG CCC GCC AGG CGG CGC GGC GCG AGC GGC CAC GCT
108990_3969534_NC_001798part2_11_21	/5Biosg/CAC ACA CCT CGC CGT CAC CGG AAG AAG CCG GTG AAA CAA GCC CAA CCG GCG ACG TCC CTG CAG AGT ACG GTG GAG GCG AGT CCG TGG GGG TGT CGA TAT CAA TAA CGA CAA ACT GGC CCG
108990_3969534_NC_001798part2_11_22	/5Biosg/CGC TCG CGC CGG CCA CAC TCT CGT ATG GGG GCG GGG CGT CAA TCA CGC TAT CAT CTC CGT CAT CCC TGC ATG CGT GGG CAT GCC CAG CCC CCA ACG CCA TGG TGG GGA TTC GCG GCT CAG
108990_3969534_NC_001798part2_11_23	/5Biosg/AAG CCT GCA TGT CGT GTG GTC GGT CGT AGT CCA ACG TGC CTC CCC CAC CCA CCA CAC AGC CGG TCC CCA CGC CGA CCA CTA GAC CGC AGA CGT CGC CCA ACC GAG GTC CCC GTG CAC AGA
108990_3969534_NC_001798part2_11_24	/5Biosg/CCG CGC CTT TTA TAG CCC CAG GGG TTG CTA ATT AAC GCA CGC ATG CAG ACG CAA TTT ATT TTG CTC CCC CGC GTC CTC CCC TCC CCT GCG CAC ACG TGA TAG GTC TTG GGA ACC CGA GGG
108990_3969534_NC_001798part2_11_25	/5Biosg/GCG ACG CGG GGA AAG CGC GCC CCC GCC CGG CCG CCG CGC GCC CCC GCC CGG CCG CCG CGC GCC CCC GCC CGG CCG CCG CGC GCC CCC GCC CGG CCG CCG CGC GCC CCC GCC CGG CCG CCG
108990_3969534_NC_001798part2_11_26	/5Biosg/CGC GCC CCC GCC CGG CCG CCG CGC GCC CCC GCC CGG CCG CCC GCG TCG CGC CGG CGC CCC CTC CCG GCG CTT CCG GGG TCT TTC CTT CCT TCC CCG CCG CGA CCC CGG CCC CGC CCC ACC
108990_3969534_NC_001798part2_11_27	/5Biosg/GCC CCG CCC GGC AGG GGG GCC CCG GCG CCG CGC AGA ACA CAC AGA CGA ACA CAC GGT GGC GAT CTT TTC TTT ACT TCG GCG GAC CAG CGA GCC CCG GCC CCG GCC CGC GCC CCG CCG CCA
108990_3969535_NC_001798part2_12_1	/5Biosg/CGC CAC ACC CAC GGC ACC CCC CCC CCG CCG CCC ACC CCG GGG TCC ACA CAG GAG CGC GCG GGC GGC AGA AAC GCG GGC GCG GCG GCG GTC GGG GTG GGA GTG GTG GTG GGG GAC ACG AAA
108990_3969535_NC_001798part2_12_2	/5Biosg/ACA CAC CCA CGA CAC TCT CCC CCC ACC CCG ACC GCC GCC GCG CCC CAC CGG CGG GAT CGC GGC GAG ACG CAG CCG GGC CCC CCC CCA CCA CCC GCC CAC CCA CCT ACC CCG CGC CCG CAG
108990_3969536_NC_001798part2_13_1	/5Biosg/AGG CGG GCG GGC GAA GGA AGG GGG GGT GGT GGC GGC GGC GGT GGA AAG CGG AAA AAC GGA GGA TGG AAG GGC AGA AGA TGG GGA GTC CCG ATC CTC CTC CTG CAT CCC CTC GCC TTC CAT
108990_3969536_NC_001798part2_13_2	/5Biosg/TCT CCG GCC CTC CGC GAG TCC CGA CGC CCC CCC CCC GCC GCC CGA CGA AGG AGA CCC AAG CAC CGC AGC CGG AGA GGC CGA GCG GGG AGT GGG CGG CCG GGC GGG AGG ATG GCG GAG AGA
108990_3969537_NC_001798part2_14_1	/5Biosg/GAG AGA GGG GGG GGG GGG GAG AGG GAA AGC AAC GGG AAA GAG AGG CGC GCG GAA AAG CAG CAA GAG GGG GGA CGG GGC GAG CCG GGC AGA GTG CGG AGC CCC CGG AGC CCG CGG CCG CAG
108990_3969538_NC_001798part2_15_1	/5Biosg/GGC CGC GGC GCC AGC GGC CCA CGC CTC CCG CCG CAT TAG GCC CCC GCG GGC ATC CGG CGG CCG GCC CCA CGC CCT TCC ATT AAA CAC TCC CAC GTT GGG GGG GGG CGC GCC AGC TGA GTG
108990_3969538_NC_001798part2_15_2	/5Biosg/CTC TGC GGT TGC GGG CGC CGT GCC CGG AGA TCC ATT AAG CCG CCG GAG AGC CCG AGC CCC GCC CGC GTG TTG CTG TGG GCA TTT CTG CTG CGT CAT CCC TGT CTT TAT AAA ACC GGG GGC
108990_3969538_NC_001798part2_15_3	/5Biosg/GCG GCA GCA ACG AAC GCA GGG GCC CGC CGC CGA TCG AGA GGG ACT CCG GAG AAG GAA GGC TGC TCC GCG CAC CGG CGC GCC CTT CTC CTC TCC CCT CCC TAC CTC CCC CTC TCT TCC CCC
108990_3969538_NC_001798part2_15_4	/5Biosg/TTT TTT CCC CCG CCT CCC GTC TTC TTC CGC GCC TCC GAG GGT CCG CCT CTG CCT CGG GGA CCC CCG GGC GGG CCG GGG CTT GGC CGC CGA GGT GCG CCC CGG CCG GAG GGG CCC CCG CAC
108990_3969538_NC_001798part2_15_5	/5Biosg/CTC GGC GGC CGC CCC CTC CGG CGC CGC GCG TTC GCG AAA GGC GCG AAA GGG GCC CCC GGA GGC TTT TTT CGA TTC CCG GCC GGG GGT CCC GGG TAG CCG CCC GGC GCC GGG CGG AAG GCG
108990_3969539_NC_001798part2_16_1	/5Biosg/GTC CCA CCG AGA CGC CGC GCC GCG TGA GCC GTC CGC CGG GGG ACC CAG GCT CCG GGG GGG GGG GGC GCC TGC GTG TGT CTC GTG TGA GAG AGC GCG CCC CTC GAA CGC CGC GCG TTC TCG
108990_3969539_NC_001798part2_16_2	/5Biosg/CAG GTA GGT TTA GGG TCG TAC AGG TGA GCT TCT GCT GAG GCG GCG GGA GAG GGG GGG GGG GCG GGC GGA AGA GAG AAG AGA GCA GGG GTT GGG GGA GAA CTG TTC TTC CTC CCC CTT TCA
108990_3969539_NC_001798part2_16_3	/5Biosg/AGA AAC ACG AGG CGG GGG TCC CAG AAA GGG CAG GCA GGT CAG CCG CAC CGC CCG CGA GCC AAC CCG TAT CCT TTT TTT CTA GGT GTT TTT GTT TTT GTT TCT GTT TTT GTT TGT TTT GTT
108990_3969540_NC_001798part2_17_1	/5Biosg/ATT TTC GCG GAT CCG GCG TGT TCG GAT CCA CCC CCC CTT TCT CCT TCC TCT TCC CTT CCA CCC ACC CCC GTT TCC CCC CCC CGT GGT GTC GTC CGG GGG CGT CGT TCC CAG GGG GGG CAG
108990_3969540_NC_001798part2_17_2	/5Biosg/GCG CGG GTC GGG CCC ATA CGC CCA CCG CCC CCA CGC GCC GGT CAC CCC CCC CCA ACA ACC CCA AAG GCG CGT GCC CAG CCA CAG CCG TGG GTG TGG CGC CCG TCC CCT TCC TCT ACC GCG
108990_3969540_NC_001798part2_17_3	/5Biosg/TGG GCG CGG GCG GGG GGG TGG TGG TAG TGG TGG CGG AAG GAA ACG GGC CGG GGG CCG GGG CCG CTA GGG AAA GGT AGG CAC GCG CGC GGT GTG TCG ACT TGC ATG CCC CGC AAA ACG CGT
108990_3969541_NC_001798part2_18_1	/5Biosg/GCG GGG GTG GGC ACG GGC GTA AGT GCG GGT GCA TGC CTC GGG TCT TCT CTT CTC CCT CCT CCT TCC TCC CAC CCG TCC CCG GGG GCA GAG GGC GTG CAT GCG TTG TGA TTC AAC CGC CCT
108990_3969541_NC_001798part2_18_2	/5Biosg/CGC CCC CGC CCC ACT TTC CCC CCC TCT CTA TCA AAG TTC CCT GGC CCC TGG CTT CGC GCC GGT GGT GCG GCT GAC CCC CCC CCT CCT CCC TCC CCG AGC CAG GCG CCC TCC CAC TCC TGC
108990_3969541_NC_001798part2_18_3	/5Biosg/CCA CCA CCC CCA GGG TCT GGC CGG CCA GAC GTG CGT GCT CTG CAC GAT CGG GCC CCC CTC CCT GTC AAC ACG GAC ACA CTC TTT TTT TAC CCG CCA GCC AGC CCG CCC ACC CAC CAA GAC
108990_3969542_NC_001798part2_19_1	/5Biosg/AGA CAG GGA CCT TTC CCC CCC CCC ATC CCC GGC CCC CCT GCG CGG GGG AGC TGC ATC AAA GGC CAA CAA CAA AGT GTG TCA AAA GCA TCA CAA AAC TTT ATT GTA AAA TTT TTA TAA ATA
108990_3969542_NC_001798part2_19_2	/5Biosg/TAA AGT TTT TTT TCC TCA AGT TTT CAA CAA GGC CAG AAA GTC CAT AAC AAA ATG CTG GTG TGT GTT GCT GTT CGG GGC CGT GTC CGT CCC CCC CCA CTC CCA CCC CCA CTT CCT GTC TCC
108990_3969543_NC_001798part2_20_1	/5Biosg/CCC ACC CCC ACT TCC TGT CTC CTC CCC GTC TTT CCC CCC CAC CTC CCC CTG CCC CCG AGG CGC CTC GGC CGG TGG TCC GGT GGG GGG CGG CTT CCC TTT GGG CAG CAA GCC GAG TGT TAG
108990_3969543_NC_001798part2_20_2	/5Biosg/CTC CCC CTA CTC CCC GTG GCC CGC GGG GGC GTC GCC GGC CGG CGC GGG CGC GCC CTG CTC CCG AGA CCA CGG GTG GCG CGA CCG GAG GCC GTG GAA GTC CAG CGC GCC CAC CAG GGT GCC
108990_3969543_NC_001798part2_20_3	/5Biosg/CTG GTC AAA GAG CAT GTT GCC CAC CGG GGT CAT CCA GAG GCT GTT CCA CTC CGA CGC GGG GGG CGT CGG GTA GTC GGG GGG CCT CAC GCA GTT GCG CGC GTG CTC GGG GAG CAG GGT GCG
108990_3969543_NC_001798part2_20_4	/5Biosg/GCG GCT CCA CGC GGG GGC CGC GGC CCG CAG CAG GTC CGC CAC GTT CCC CGT CTG GTC CAC GAG GAC CAC GTA GGC CCC TAT GTG GCC CGT CTC CAT GTC CAG GAC GGG CAG GCA GTC CCC
108990_3969543_NC_001798part2_20_5	/5Biosg/CGT GAC CGT CTT GTT CAC GTA AGG CGC CAG GGC CAC GAC GCT CGA GAC CCC CGC GAT GGG CAG GTA GCG CGT GAG GCC GGG CGC CGG GTC GCG GGC CCC GGG CTC GGG GCC GCC CTC CGC
108990_3969544_NC_001798part2_21_1	/5Biosg/CGT CTT CCT GGC ACA CTT CCT CGG CCC CCG CGG CGC AGC AGC GCG GGG GCC GAG GGA GGT TTC TCG TCT CTC CCC AGC GCC GGA CGC GGA CGC GAC GCT CCC ACC AGC CCC GCC CGC AGA
108990_3969545_NC_001798part2_22_1	/5Biosg/GGC GGA GGA GGA AGA GGA GGC GGC GGA GGA GGA AGA GGA GGC GGC GGC GGC GAC CGC GGC CTG GGA CGA CGG AGA CGC CGA CGG GGG CGC GGC GCC CGC GGA CGC CGG GGC GAG CGG CCC
108990_3969545_NC_001798part2_22_2	/5Biosg/GTG GCC GCG GTC GCC CGA GTC CGA GTC CGG GGC CCG GCG CGG CGC CGC CCT CTT GGC CCC CAC CCC CTG GGG GGC GAG GGG CGA GCG CGG GGC GGC GGA GGA AGA GGC GGA GGA CGA GGC
108990_3969546_NC_001798part2_23_1	/5Biosg/GGG CGG CGG AGG AAG AGG CGG AGG ACG AGG CCG CAG GGC CCG AGT CCG ACC CGC GCC TCT TCC GGG GGC GGG CCG CCG CCC CCT CCG CGG CGT GGG GGG CGG CAC CGG GGG TGT TGG TGC
108990_3969546_NC_001798part2_23_2	/5Biosg/CGC GGG GGA CCC CGG GTC CTC CCT CCG CGC CCG GCC CTC CCG ACC CGC GCG CGT CGG TCG CGC CTG CCC GGC CCA GAC TCT GTG CTT GGG TGT CGG TCT GAG CCT GGG TCA TGC GCG ACC
108990_3969546_NC_001798part2_23_3	/5Biosg/GGG GCG CGC GGT GCG CGT CCA CCG GCA CGG CGG GCG GCG CGG GCC CGG CCG CGT CCG CGC TCG CAG ACA CCA CGG GGG CGG CGG CGG CGC GGG GCG GAC TCC GGA CGC GCG GGG CGA CGG
108990_3969546_NC_001798part2_23_4	/5Biosg/CCG CGC GGG GGC GCG CCG CGC GCC CCG ACG ACT GTG GCA GAC CTC CCC CCC CGG GGC CCG AGG ACA CCT GCG CGG AGG AGG AGG AGA AAA AGG AGA GCG GCC CGG GGC CCG CGG GGC GGC
108990_3969546_NC_001798part2_23_5	/5Biosg/GCG GAG ACG GCG GGG GAG AGT CGC TGA TGA CTA TGG GGG GCT CCT GGG CCG CGC GGG GCT GTC CCG CGG GGG GCG TCC TGC CCT CCG CCG CCG CGG CGT CTT CGC CCA CCC GCC GCG CCT
108990_3969547_NC_001798part2_24_1	/5Biosg/CCC GCC GGC CGC AGG GGG AAG AGA GGC CAC TCT CGG CAC GAC GGC CGC GAC GGC AGG GCC GCC CCC AGA CCC AGA TCC CAC CCC CGC CCG CAA CGG GGC GCC GCC GCT GCT GCT GCT CCG
108990_3969547_NC_001798part2_24_2	/5Biosg/CGG GGC GCC AGG GGG CGC CGG TCG GGT CGC GGC GGG CTG GGA GGT TCC GCG GGT CGC CCC CGC ACC GCC GCC CCC GCG CCG GGG CGC TCT TCG GGG GGC GGG CGG GAC GTA GTC CAC TGC
108990_3969547_NC_001798part2_24_3	/5Biosg/AGA GGG AGA CAG AGA CGG GAG CCC CCG GTT AGT GCC CGA CCC CCG CCC GAC CCC CGC CCG ACC CCC GCC CGA CCC CCG CCC GAC CCC CGC CCG ACC CCC GCC CGA CCC CCG CCC GAC CCC
108990_3969547_NC_001798part2_24_4	/5Biosg/CGC CCG ACC CCC GCC CGA CCC CCG CCC GAC CCC CGC CCG ACC CCC GCC CGC CCT CAC CGT CGG CCA GGT CAT CGT CCT CGT CGT CCG TGC CGG GCC ACG GGG GGG TGG GCG ACA GGG CGC
108990_3969547_NC_001798part2_24_5	/5Biosg/GGA CCG TGT GTC CCC CCA GCG ACA GGG AGC GCG GGG CCG TCC GCT GGT TGC CCG TCC AGA TAA AGT CCA CGG CCG TGC CGG CCC GCA CGG CCG CCT CGG CCT CCA CGC GGG TCC GGG GGT
108990_3969547_NC_001798part2_24_6	/5Biosg/CGT TCA CTA TCG GGA TGG TGC TGA ACG ACC CGC TGG CGG TCA CGC CCA CTA TCA GGT ACG CCA CCG GGG TGT TGC ACA GGG GAC ACG TGT TGC GCA ACG GAA TCC AGG TCT TCA TGC ACG
108990_3969547_NC_001798part2_24_7	/5Biosg/GGA TGC AGA AGG GGT GCA GGC AGG GAA AAC TCT GGC AGC GCA GGG GCG GGG CGA TCT CGT CCG TGC ACA CGG CGC ACA CGT CGC CCC CCC CTC CCG CTT CCG CTT CCT CCT CAC CCA CGG
108990_3969547_NC_001798part2_24_8	/5Biosg/GCC CAC CCC CGC AGG ATC CCT GCG CGT CGG CGG GCG TGG GGC TGC CCT GGC GCT CGG CCG GGG GCC GGG CCG GGG GCG TGG CCG CGT CCA TCA GGC CCG CCT CGA ACA TCT CCG TGT CCG
108990_3969547_NC_001798part2_24_9	/5Biosg/TGC TGC CCG CCT CGG AGG TGG AGT CGC GGT GAA GGT CGT CGT CAG AGA TTC CCA CCT CGG TCT CCT CCT CCG AGT CGC TGC TGG CGA GCC ACT GCA TGT CGT TGA GCA TCC CCC AGG CGT
108990_3969547_NC_001798part2_24_10	/5Biosg/GCG GGG CGG CGG GCT GCT TGA CAA AGC AAC GGG GGG GAT TTA GAG GGC GCG GGG CGT GAG GCG GGA CCC CCG CGC CGT GTC CCC CGT GTC CCT CCC TCA CCC CGG CCC CCC GCC CGC TGC
108990_3969547_NC_001798part2_24_11	/5Biosg/TTT TTG TTC GGA AGG GGG GGA GAA AGG GGT CCG TAA CCA AAG GTG GTC TGC GTC CTT TGG ATT CCG ACC CCT CGT CTC CCC CCC TGT CCC CCG CTC TCG GGC TCC TCC CTG CCT CCC TCG
108990_3969547_NC_001798part2_24_12	/5Biosg/CCC CCC CAG AGG GTC GGG GGG CGG CGC ACG GCC CAC GGG GGT CCC CCG ACC GCT TAA GCG GGC CGG GGG TCG GCC CCG TCA AGC GTC CCC GCC CCC GAG CCC ACC GCC CGC GAC CAC CCC
108990_3969547_NC_001798part2_24_13	/5Biosg/CAA CCC GCA GCC GGG TGG TCC GGG GAA AAG GGG GGG CCT GAG ACC CGG GGG TCG CCC TCT CAC CGT GCC GGG GGT CTG CCG CGG CGG CCG CTC GGG GCC GGG GTC CGC CCG GGA GCT CGT
108990_3969547_NC_001798part2_24_14	/5Biosg/GCC GGG CCG GGG TTC CAT GAG CCG GGG TAG GGT AGA CTC GAG ACG GCG GCC CGC GGT CTC TCT CTT GCC GGG TTT TAG TCT CTG TCT CTC CGG GTC TCC TCC TCC CGC CGG GCC GCC GCT
108990_3969547_NC_001798part2_24_15	/5Biosg/CCG TCG CTC GCA GTG CCG GGG TGC GAA TGC GGC CCG ACC GTC ACA CGG GGC TGC CTT ATA CCC GGC GCC TAT CCA CTC CCC CAA AGG GGC GGC ATT TAC GAT TCC CCC AAT AGC CGC GCG
108990_3969547_NC_001798part2_24_16	/5Biosg/CCC CGG CGG GGG CGG AGG GAG GGA ATC CCC CCC TCT CGG GGC GGC CCC GTC CCC GGG GAC CAA CCG GGT GTA CTC CAA GAA CCC CAT TAG CAT GCG CCG CCC CCC GCC GAC GCA GAT GGG
108990_3969547_NC_001798part2_24_17	/5Biosg/AGT CCC CCC GGC GCC CCG CCG GCG CGG CCC TGA GTG GTG CCC GCC CCC GGG GAG AAA TTC ATT AGC ATA CTA GGA AGC CCA GGG GAC CAA TAG GGG CCG ATC AGC CCA CCC ACC CGG CGG
108990_3969547_NC_001798part2_24_18	/5Biosg/CGC GCG AGG CTC TGC GTG TTC TGC CAA GAA AGT AAT CAG CAT AAC CCG GAA CCC CGA GGG AGT AAT TAC GCG GGG AGC GAG GGG CCG TCC GAA CGT TTT TAA TTA CCA TAA GCG GGA ATG
108990_3969547_NC_001798part2_24_19	/5Biosg/GCG GCC CGT TAA AAG CTG CTA ATT ACC GCG AGC GGG AAC GCC GGC CCA TTA AAA GTT GCT AAT TAC CAT GCG CGG GGA TGG CGG CCG GGA CCG CCT ATT AAA AGT TTC TAA TTA CCA TAC
108990_3969547_NC_001798part2_24_20	/5Biosg/CGG GAA GCC GGC GCG GGG CGG TCG CCG GGG CGG AGT CCG GGC CCG CGC GGC GGC GCG CGG TTG GCC GGC GCC GCC CCC TGG GGC GGG CGG AGC GGC GGG GCG GCG CCG GGC CCT CGC GGA
108990_3969547_NC_001798part2_24_21	/5Biosg/TAT ATA CGC GGG GCT CCC ATC GTC TCT TCG GAG AGC GGC CTC GCG CAG ACC TTC GGA GCT CCG GGG CTC CGC CGG CCG AGG CCG CCC TCG CCG GTT CAA CCC TAG ACC GCC CGA CGG CCC
108990_3969548_NC_001798part2_25_1	/5Biosg/TCG GGC CCG AGC TCG GGC CTC GGG CTC CAG GCA CGG TCC GAT GAC CGC CTC GGC CGC CGC CAC GCG GCG CCG GAA CCG GTC GCG GTC GGC CCG CTC GCG CGC CCA GGA CCC CCG TCG GGC
108990_3969548_NC_001798part2_25_2	/5Biosg/CAG GCG CGC GGC CGT CTC CCA GGC CAC CAG ATG GCG CAC CTG CAC GCG CGG CGA GAA GCA CAC CTG CGG GCG GGG AGA CAC GGG GGT CGG AGG GGC GTC AGG GGG TCG GAG GGG CGT CAG
108990_3969548_NC_001798part2_25_3	/5Biosg/GGG GTC GGA GGG GCG TCA GGG GGT CGG AGG GGC GTC AGG GGG TCG GAG GGG CGT CAG GGG GTC GGA GGG GCG TCA GGG GGT CGG AGG GGA GGC GTA CCT TCC CGC GCG GCG CGT CCG CGG
108990_3969548_NC_001798part2_25_4	/5Biosg/GCG GGG ACG CGG GGG GCC GCC GCC GGC GCA GGC TCA GGC GCG CCA GGT ACT CCG TCG TGG TGC GCA GCC GTA GCG CCA GGT GGG GCG GAA GGG GGC GCT GCG GCC CGC GCT CCT TGC GCG
108990_3969548_NC_001798part2_25_5	/5Biosg/GCG GCG GCG GGG GGC AGG CGG CGG CAG GCG CGG CGT GCG GGG CCT CCG GCG CCT TCC CCC CGC CCT CGC TCG GGG GGC TGT TCG CCC ACT CTG CGT CGT CGT TGC CGG CGT AGT CCG CGT
108990_3969549_NC_001798part2_26_1	/5Biosg/TCG TCC GCC TGG GGC ACC AGC AGC CAG CGC CGC AGG AGC GAG GAC GCG GCC GGC GCG CTC TCG ACC GCG GTT CCC GAG TCG TAC GCA GGG ACC ATT TGG GAG TCT GCG GTT GGG AGC GCG
108990_3969550_NC_001798part2_27_1	/5Biosg/CCC GGA GCC GGA GCG CGT CGG GGC GGG AGA GTT CAC TCG GCA CGC ATG CAC GTG TAA CCG CCA GTC CGT GCT TGC CTA GCG AAC TCA CCC GTC CCG GCT GGC GTG CGC AGC CCG GGC CGT
108990_3969550_NC_001798part2_27_2	/5Biosg/GTT GCG GGC CCT CTT AAG GGG CGG CGG CAG GAC GGG GAC TCC CGC CCC GCC TCT TTT CCC CCG GGG AGT CAA CCC CCG GGG GGG GTG TTT TTT GGG GGG GGG CGC GAA GGC GGG CGG CGG
108990_3969551_NC_001798part2_28_1	/5Biosg/GCG GGC GGC GGC GGC GGG CGG GCG GCA GGG CAG CCC CGC GCG CCC CCT TCC CCG TCC CTC CCC CGG AGC CGG CCG CTC CCC CGC GGG CGC CGC CCC TCC CCC CGC GCG CCG CGG GGC TGC
108990_3969551_NC_001798part2_28_2	/5Biosg/CTT CCC GCG GGC GCC CCC GCG CGG CTT TTT TCC CGC GCC CGC CCC CGC GCG GCA AGA CGG GGA CTA GCA GGC TGT GCC GCA GAC CAC CAC ACA CTC CCA AGC TCC CCG CCC CCC CGA AGA
108990_3969551_NC_001798part2_28_3	/5Biosg/CGC CAG TCG CAC CAC CGC TCG CCC TCG CAG ACC AGA CAG TTG CAC CAA GCA CCC GCC CGC CCG CAC ACG GTT CCC CGC CAC CCC CTC CCT CCC CTC CAT CCC GCC GAG CTC GCG GCA GCC
108990_3969551_NC_001798part2_28_4	/5Biosg/CCT CCC CCC CGC GCG CCA CGG GGC TGC GGT CCC GCG GCC GCC TCC CCC GCG GCC GCC TCC CCC GCG CCC CGC CCC GGG GGC TTC CCC CGC CCC TCC CCC CGC GCC CGC GGC CCC GAG CTC
108990_3969551_NC_001798part2_28_5	/5Biosg/GCA GCA GCC CCT CCC TCC CGC GCC CCG TGC CTT CCC TCC CGC TCC TGC GGG GGG GCT CGG GCC ACC TGA CCT TCG TAA CCT GCA CTC AGG TCA GAG CCC CAG ACC CCC CGC GGG CGC GGG
108990_3969551_NC_001798part2_28_6	/5Biosg/AGA CGT GCC GCC CAC CCG ACC CCC GCC CGC CCG ACC CCC GCC CGC CCG ACC CCC GCC CGC CCG ACC CCC GCC CGC CCG ACC CCC GCC CGC CCG ACC CCC GCC CGC CCG ACC CCC GCC CGC
108990_3969551_NC_001798part2_28_7	/5Biosg/CCG ACC CCC GCC CGC CCG ACC CCC GCC CGC CCG ACC CCC GCC CGC CCG ACC CCC GCC CGC CCG ACC CCC GCC CGC CCG ACC CCC GCC CGC CCG ACC CCC GCC CGC CCG ACC CCC GCC CGC
108990_3969551_NC_001798part2_28_8	/5Biosg/CCG ACC CCC GAA TAA ACC ACA CAA GGC GGT ACG TTT TCG TCT GTC TCG TTC TTT ATT TCT CAC ACA CGC GCG CGG CCA TCG CCG CGT CTG TCT TAA AGG CGC ACA GAC GCC CGA TTC CTT
108990_3969551_NC_001798part2_28_9	/5Biosg/CCC CCT CTC CCC ATC TCC CCC CTC CCC CGC TCC CGG AAG TTT CCC CCC CGT CAC TCC CCA AAC AGT CCG TCG TCG TCG TCC TCC AGC TCC GCG TCC ATG TCC ACG GGC TCG CGC CTC GGC
108990_3969551_NC_001798part2_28_10	/5Biosg/GGC GTG GCC AGC CCC GCG GCG GTC CCC ACC ACC TCC ACG CCG CCG CCC GCC GCG GCC AGC ACC GTC CCC GCG CGG CCC GCG GCC GAC GCC CAG CGT ATC TGC GGG GGC GGG CCC GCG TCC
108990_3969551_NC_001798part2_28_11	/5Biosg/GCG TCG TCG CGC AGC ACC AGC GGG GGC GCG TCG CCG TCG GGC TCG AGC AGC GCC CGC GCG CAG AAC TCC CGC CGC GGC CCG CGC AGC TCC GCC GGG CCG CCG CGC ACG GCG TCG CGC CCC
108990_3969551_NC_001798part2_28_12	/5Biosg/AGC GCC ACG TAG ACG GGC CGC AGC GGC GCG CCC AGG CCC CAG CGC GCG CAG GCG CGG TGC GAG TGC GCC TCG TCC TCG CAG AAG TCC GGC GCG CCG GGC GCC ATG GCG TCG CCC GCG CCC
108990_3969551_NC_001798part2_28_13	/5Biosg/GAG GCG GCG GCC CGG CCG TCC AGC GCC GGG AGC ACG GCG CGG CGG TAC TCG CGC GGG GAC ATG GGC ACC AGC GTG TCG GGG CCG AAG CGC GTG CGC ACG CGG TAC CGC ACG TTG GCC CCG
108990_3969551_NC_001798part2_28_14	/5Biosg/CGG CAG AGG CGC AGC GGC GGC GCG TCG GGG TAC AGG CGC GCG TGC GCG GCC TCC ACG CGC GCG AAG ACC CCC GGC CCG AAC ACG CGG CCG GAG GCC AGC ACG GTG CGG CGC AGG TCC CGC
108990_3969551_NC_001798part2_28_15	/5Biosg/GCC GCC GGC CAG CGC ACG GCG CAC TGC ACG GCG GGC AGC ACC TCG CAG GCC AGG TAG GCG TGC TGC CGC GAG ACC ACG GGC CCG TCG GCG GGC CAG TCC GCG GCG CGC ACG GCG TTG ACG
108990_3969551_NC_001798part2_28_16	/5Biosg/ACG ATG AGG CGG CGG TCG CAG GCG CCG GCC AGC AGC CCC AGG AAC TCC ACG GCG CCG GCG AAG GCC AGG TCC CGC GTG GAC AGC AGC AGC ACG CCC TGC GCG CCC AGC GCC GAG ACG TCG
108990_3969551_NC_001798part2_28_17	/5Biosg/GGG GCG CCG GTC CAG TTG CCC GCC CAG GCG GCC GTG GCG GGC CCG CAG AGC CGG TTG CCC AGG GCC GCC AGC AGG CAG GAC AGC CCG CCG CGC TCG GCG GAC CAC TCC GGG GGG GGC CCG
108990_3969551_NC_001798part2_28_18	/5Biosg/CCC CCG GCG CGG CCC GCG GCC AGG TCC TCG CCC GGC AGC GGC GAG TAG AGG ATC ACC ACG CGC ACG TCC TCC GGG TCG GGC ACC TGG CGC ATC CAG GCC GCC GCG CGG CGC AGC GGG CCC
108990_3969551_NC_001798part2_28_19	/5Biosg/GAG GCG CGC AGC GGG CCG AAG GCG GCG GGC GCG CCG CCG GGG GGC GGG GCG GCG CAG CGC GCG GCC AGC GAG GCC AGC GCG CGC GGG TCG AAC ATG AGG GCC GGG CGC CAC GGC GCG GGG
108990_3969551_NC_001798part2_28_20	/5Biosg/AAG AGC GGG TGG TCC GTG AGC TCG GCC ACG GCC CGC GGG GCG CAG TAG GCC TCC AGG GCG GCG GCC GAG GGC GCC GGC GTG TGG CTG GGC CCC GGC GGC TGG CGG CGC CAG CCG CCC TGC
108990_3969551_NC_001798part2_28_21	/5Biosg/GGG TCG GGG CCC TCG GCG GGC CGG CGG GTC AGC GCC GCG GGG CGC GGC GGC CGC GGC GGC GGC GTC GGC GGG GCG GGG GGC GCG GCC CCC GCG GGA GGG GCG GCC GCG GGG CGG GGG GCG
108990_3969551_NC_001798part2_28_22	/5Biosg/TCC GCG CGG CTC TTC TTC GGG GGG CGC GGG GCG CCG CCC GGC GGC GCC CTG GCC GGG GCG GGG CTC TTG CGC TTG CGC GCC TCC CGC GGC GCG GAG GCG GGC GCG GCG AGC GAG TCG GCC
108990_3969551_NC_001798part2_28_23	/5Biosg/GCG GCG ACG GTG TCG GCC AGC AGG GGG CGC AGG CTC TGG TTC TGG AAG AGC AGG TCC GCG GCG GCG GCG GCG GCG GAG CTC AGC AGG CGC GGG CTC CGC GGC AGC GCC GGG CCC AGG GCC
108990_3969551_NC_001798part2_28_24	/5Biosg/CCG GCG ACC AGG CTC ACG GCG CGC ACG GCG GCC ACG GCG GCC TCG CTG CCG CCG GCC ACG CGC AGG TCC CCG CGC AGG CGC ATC AGC ACC AGC GCG TCG CGC ACG AAC CGC AGC TCG CGC
108990_3969551_NC_001798part2_28_25	/5Biosg/AGC CAG GCG CGC AGG CGG GGC GCG TCG GCG TGC GGC GGG GCG GCC GCG CCC GCG GGC CCC GGG CGC GGG GGC GCG GCG GGC CGG GCT CCG GCC AGC CCC GGC ACG GCC GCC AGG TCG CCG
108990_3969551_NC_001798part2_28_26	/5Biosg/TCG AAG CCC TCC GCC AGC GCC TCC AGG ATC CCG CGG CAG GCG GCC AGG CAC TCC ACG GCC ACG CGG CCC GCC TCC GCG CGC CGG CCG CCG CCA CCA CCG CCG GCG CCG TCG TCG TCG TCG
108990_3969551_NC_001798part2_28_27	/5Biosg/TCG TCG TCG GCC CCG GCC GGC GCG GAG GCG GGC GCG GCG CTC AGG CGC CCC AGG GCG GCG AGC ACC CCC GCG GCG CCG TAG CCG GCG GGC ACC GCG CGC TCG TCG GCC GGC GAC GCC GCC
108990_3969551_NC_001798part2_28_28	/5Biosg/GCC GAC GGC AAC GGG GCG GCG GCG GCG GCG GGC TTC CCG CGG GCG TCG TCG CCG TCG TGG CGG TTG GCG TCG CCG CCG TCG TCG GGG GTT CGC GCC CCG GTC AGC GCC GCG TTC TCG CGC
108990_3969551_NC_001798part2_28_29	/5Biosg/GCC AGC AGG GGC GCG TAG GCG CGG CGC AGG CTG GTC AGC AGG AAG CCC TTC TGC GCG CGG TCG TAG CGG CGG CTC ATG GCC ACG GCG GCC GCC ACG TGC GCC AGG CCC CAG CCG AAG CGG
108990_3969552_NC_001798part2_29_1	/5Biosg/AGG CCC CAG CCG AAG CGG CCC GCC GCC ATG GCG TAC CCC AGG TGG GGC ACG GCC CGC GCC ACG CTG CCG GAG ATG AAG GAG CTG CTG TTG CGC GCC GCG CCC GAG ATC CGG AAG CAG GCC
108990_3969552_NC_001798part2_29_2	/5Biosg/TGG TCC AGC GCC ACG TCC CCG GGC GCC ACG CGC GGG TTC TGG AGC CAC CCC ATC GCC TCC GCG TCC GGC GTG TAC AGC AGC CGC GTG ATC AGG GCG TAC TGC TGC GCC GCG TCG CCC AGC
108990_3969552_NC_001798part2_29_3	/5Biosg/TCG GGC GCC CAC ACG GGC GCC GGG GCG CCC GAG GCC TCG AAC CGG GCC CGC GCC TCC TCC GCC TCG GGC GCC CCC CAG AGG CCG GGG CGG CTG TCG CCC AGC CCG CCG TAC AGC ACG CGC
108990_3969552_NC_001798part2_29_4	/5Biosg/CCC GGG GGC GGG GGG CCG GCC CCG GGC CAC GGC TCC CCG CTG ACG TAC CCG TCG CGG TAG CGC GCG TAG AAG GCG CCG GAG GCC GCG TCG GCG TCC AGC TCG ACC CGC CGG GGC CGC CCG
108990_3969552_NC_001798part2_29_5	/5Biosg/GCC GTG AAG CGG CCC GTG GCG TCG CGG CCG GCC ACC GCC GCG CGG GCC CGG CGG CGC TCC AGG CGG CCC GCG GTC GCC GCG GGG GTC CGG GCC GGG GCG GGC TCG GCC CTG GGC GGG CTC
108990_3969552_NC_001798part2_29_6	/5Biosg/GGC CGG GGC GCC GCC CCC GGG GCC CTC GCG GGC ACC CCC GCC TCC TCG TCG TCC GCG CCG AGG GTC CCG CCC GCG GCG TGG TCT GCG GCG CTG GCG GGG GCG CGG GCG GCG TCG TCG TCG
108990_3969552_NC_001798part2_29_7	/5Biosg/TCG TCG TCG TCA GAC GAG GAG GCG GAT GCA GAC GAG GAG GAG GAG GCG GAG GAG GAG GCG GAG GAC GCC GAC GAC GAG GAT CCG GAT TTT GAT GAG TCA GAG GCG GCC GAG CGC CGG CGG
108990_3969552_NC_001798part2_29_8	/5Biosg/GGG GCG CGC CGG CGG CGG TGG TGG TGG TGG TGG TGG TGT CGG CGG GGC GCC GGG GGT CGC GGC GAC AGG CTG GCC ATG GGG TCC GGG TAC GCC CCG CGG ACC GCG GAC GTC GTC TCC GGT
108990_3969553_NC_001798part2_30_1	/5Biosg/CCG CGG TCG TCG TCA TCG TCG TCG TCG TCG TCG TCG TCG TTC TCC TCG CCA TAA TCG GCG CGC ATG GAG GGG GTC CGC GGC GGA GAA GGC GAG CGG GCC GCT TCT TCT TCC GCG CCG TCG
108990_3969553_NC_001798part2_30_2	/5Biosg/CGC TCC GGG GGG GGC GAC GGG ATC GTG CGA ACG GCC TCG TCC ACC ATC GAG GCC AGC AGG GCC AGC TGC CGC GGC GAG ACG ACG CCG TCC GCG GCA GGC TCG TCG ACG GCC TCC CCG GAC
108990_3969553_NC_001798part2_30_3	/5Biosg/GCC GGG GCC GCC TCG TCG GCA TCG GCA TCG GCG GCG GCG TCG TCG GCC TCG TCT TCG TTC TCC TCC GGC CCA CCG TGC CAC CCG AAC CCG GGC CGC GCG GCG GGG CGA CGG TCC GGG TTC
108990_3969553_NC_001798part2_30_4	/5Biosg/GGG GTG GGC GGC GGT CCG TCG GCT GGA TCC GGA GAT CCG GGG CCG CCG GTC GTC TCC GCC GCG GCC CGG AGA CGT CCC CCG TCC TCG TCC GCC ATC GCG ACC TCG GCC CCG CGG CCC TGC
108990_3969554_NC_001798part2_31_1	/5Biosg/CTT CTT CTC TTC TTC TTC TTC TTC AGG GGC GGC AGT GGG GGG GGG TGG TTG GCA GTC TCT CTC CCC CCC GTG CGG TGC GTG CGT GTG CCT GTG TCT TTT CGC CTC TCC GCG CCG ATC GGG
108990_3969554_NC_001798part2_31_2	/5Biosg/TAG ATC CTG GCG GCC GCG TCG GTA GCC GCG CTC CGT GTG GAC GAT CGC CCC GTC GCC TGG CTG ATA TAG TCC TCG GGG CGC GCG GGG CGG GGG GAA AGG AGG AGG ACG CGG AGG AGG AGC
108990_3969555_NC_001798part2_32_1	/5Biosg/GCG CGG CAT CTC ATT AGC GCC CGG CGC GGG CGG CTT CCG CTT CCG CCC GCG ATG CTA ATG AGA CCC TCG TCG CGG GCG GGC TCG CTC CCC TGC CCT TCC GGG TTC GTG GTA ATG AGA TGC
108990_3969555_NC_001798part2_32_2	/5Biosg/CGG CCC CGC GCT CCC GTT GGC CCC CGC CGG CCC CAA AGG GGC CGG CGA GGT CGC CCC GTT GGT CCG CGG GCG GCT CCG CCC CAA AGG GGG CGG GGC CGC AGG GTA AAA GAA GTG AGA ACG
108990_3969555_NC_001798part2_32_3	/5Biosg/CGA AGC GTT CGC ACT TCG TCC TAA TAG TAT ATA TAT TAT TAG GGC AAA GTG CGA GCG CTG GCG CCC TGC CCG GGG CCC GCG TCA TCC CGC GGG CTC CGC CCC AAA GGG GGC GGG GCC GCA
108990_3969555_NC_001798part2_32_4	/5Biosg/GGG TAA AAG AAG TGA GAA CGC GAA GCG TTC GCA CTT CGT CCT AAT AGT ATA TAT ATT ATT AGG GCA AAG TGC GAG CAC TGG CGC CCT GCC CGG GGC CCG CGT CAT CCC GCG GGC TCC GCC
108990_3969555_NC_001798part2_32_5	/5Biosg/CCG AGG CGG GCC CGG ACG GGG GGC GGG CCG TTC CTC GCG CAC ATA AAG GGC CGG CGT CCC GGT CGC CGC CGC ACC AGG GGC ACA CCG GCT GCG CGG CGG AGA CCG GGA CGG CAG CGG CGG
108990_3969555_NC_001798part2_32_6	/5Biosg/CAT CGC GAA GGG GGC CAC AGC GAG ACA GAG ACG CCG GCG GCG AGC GGG GCA CCG ACG CAC CCG GAT CGG ATC GGA TAC AGA GAC GCG GGC GCA TCG GTT CCT TTT CGT TCT GCC TTT CCC
108990_3969556_NC_001798part2_33_1	/5Biosg/CCC TCC CCC CCC CCC CCC CAC CCT GTA CGT ACC GCG AGG ACC CAT CCA CCC ACT GCA GCC TTA TCG CAG GTA CGG TGA CCC GGG GGG CCG GGC CGG GGG GAC GGG CCG GGG GGA CGG GCC
108990_3969556_NC_001798part2_33_2	/5Biosg/GGG GGG ACG GGC CGG GGG GAC GGG CCG GGG GGA CGG GCC GGG GGG ACG GGC CGG GGG GAC GGG CCG GGG GGA CGG GCC GGG GGG CCG GGG GGC CGG GGG GCC GGG GGG ACG GGG GGA CGG
108990_3969556_NC_001798part2_33_3	/5Biosg/GCC GGG GGG ACG GGC CGG GGG GCC GGG GGG ACG GGG GGA CGG GGG GAC GGG GGG ACG GGG GGA CGG GGG GAC GGG GGG ACG GGG GGA CGG GGG GAC GGG GGG ACG GGG GGA CGG GGG GAC
108990_3969556_NC_001798part2_33_4	/5Biosg/GGG GGG ACG GGG GGA CGG GGG GAC GGG CCG GGG GGA CGG GGG GAC GGG CCG GGG GGA CGG GGG GAC GGG GCC CCG ATC CCA ACA TCC GCG CTT TCT CGC AGG CCG GGC GCC GCC TTC GTG
108990_3969556_NC_001798part2_33_5	/5Biosg/GAC GGG ACA CCG GTG TGG TAA CTG GCG ACA AGG CGT TGC CAC TAT GGC AGA CAT CCC CCC GGA CCC GCC CGC GCT CAA CAC GAC GCC TGC GAA TCA TGC TCC CCC ATC CCC ACC CCC GGG
108990_3969556_NC_001798part2_33_6	/5Biosg/TTC ACG GAA GCG CAG ACG CCC CGT CCT CCC CAG CTC GTC GGA ATC TGA GGG TAA GCC CGA CAC AGA ATC GGA ATC CTC CTC GAC CGA GTC GTC CGA GGA TGA GGC GGG AGA CCT ACG CGG
108990_3969556_NC_001798part2_33_7	/5Biosg/CGG GCG CCG TCG CTC CCC GCG GGA GCT CGG GGG GAG GTA TTT TTT GGA TCT GTC GGC AGA ATC GAC CAC GGG GAC GGA ATC GGA GGG AAC GGG GCC GTC GGA CGA CGA TGA TGA TGA TGC
108990_3969556_NC_001798part2_33_8	/5Biosg/GTC AGA CGG CTG GTT GGT TGA CAC ACC CCC CCG CAA ATC CAA GCG ACC CCG AAT CAA CCT GCG ATT AAC GAG CTC CCC CGA CCG GCG TGC GGG TGT GGT TTT CCC CGA GGT GTG GAG AAG
108990_3969556_NC_001798part2_33_9	/5Biosg/CGA CAG ACC TAT CCG CGC GGC GCA ACC CCA GGC CCC GGC CCA GTC TTC CGG GGA TCG CGC AGC CGC ACC GCG GCG CTC TGC TCG CCA GGC CCA GAT GCG GAG CGG AGC CGC CTG GAC GCT
108990_3969556_NC_001798part2_33_10	/5Biosg/TGA TCT GCA TTA CAT ACG CCA GTG CGT CAA CCA GCT CTT TCG GAT CCT GCG TGC CGC CCC GAA CCC GCC CGG CAG CGC CAA CCG CCT GCG CCA CCT GGT GCG AGA CTG CTA CCT CAT GGG
108990_3969556_NC_001798part2_33_11	/5Biosg/CTA CTG CCG GAC CCG CCT GGG GCC GCG CAC GTG GGG CCG CCT GCT GCA GAT CTC GGG CGG AAC CTG GGA CGT GCG CCT GCG AAA CGC AAT CCG GGA GGT CGA GGC GCA TTT TGA ACC CGC
108990_3969556_NC_001798part2_33_12	/5Biosg/CGC CGA GCC CGT GTG CGA GCT GCC CTG TCT GAA CGC CAG GCG TTA CGG CCC CGA GTG TGA TGT TGG CAA TCT CGA GAC CAA CGG CGG CTC GAC GAG CGA TGA TGA GAT ATC GGA TGC GAC
108990_3969556_NC_001798part2_33_13	/5Biosg/GGA CTC GGA CGA TAC CCT CGC GTC CCA TTC CGA CAC GGA GGG GGG GCC CTC CCC GGC CGG CCG GGA GAA CCC GGA ATC CGC GTC CGG CGG GGC TAT CGC GGC TCG GCT GGA GTG TGA GTT
108990_3969556_NC_001798part2_33_14	/5Biosg/TGG GAC GTT TGA CTG GAC GTC CGA GGA GGG CTC CCA GCC CTG GCT GTC CGC GGT GGT CGC CGA TAC CAG CTC CGC CGA ACG CTC TGG CCT ACC CGC CCC GGG CGC GTG TCG CGC AAC GGA
108990_3969556_NC_001798part2_33_15	/5Biosg/AGC CCC AGA ACG CGA GGA CGG GTG CCG AAA AAT GCG CTT CCC CGC CGC CTG CCC CTA TCC CTG CGG CCA CAC ATT TCT CCG GCC ATG AGC GCG GGA CCC CCA GCC CGG TGT GTT TGC CAA
108990_3969556_NC_001798part2_33_16	/5Biosg/ACG AAA AAT AAA CGC CCT ACA AGA AAG CTT TTG TGT CTG AGT GTC TGG TTT TTC TGG GGG TGG AGG AAG GAA CGA CAA AAA AAA GAA ACA AAC GCG ACA CCG CTC GTA CGT GTA ATG GGG
108990_3969556_NC_001798part2_33_17	/5Biosg/CGC AGT GTT TTT TAT TAG CAT CGG GGG GGG TTA GAG GTT GGT GAT TGG ATA GCA AAC GTG GGA TGA CGG AGG CCA CTC GTC GCC AAC GGC CAG CGG GGG CCC GGG GTT CTG GGG GTC ATC
108990_3969556_NC_001798part2_33_18	/5Biosg/GTC CCC CGT CTG CCA GGA GGG CTC ATC GGG AAT CTC GGG TCG CCC CAT GCA CGT AAA ACA CGG GCG CTG CGT GGG GTG GGT CGC CGG ATG CGG GCG GGA TGA TGC GGG GCG GGG TTT GTT
108990_3969556_NC_001798part2_33_19	/5Biosg/GTG AGG AGC CAC GAG GGA CCG TAG CCA GCG AAG ACA GCT GCG TTC CCG GTC GCC GGG CAC CAC CAC GCC GTA TTG GTA TTC GTA TCG GCT AAG GAG ATT TTC CAG GGG GTG ATT AGG CGC
108990_3969556_NC_001798part2_33_20	/5Biosg/TGC GGG GAA CGG GGT CCA CGA CAC GGT CCG CTC GGG CAA AAA CCG ATC GGG CAG GGG CCA CGG TTC CCC CAC CCA CGC GTC GTT GGT CTT CGT GGC GAT GAA GCG AAA CCC CAG CCG GGT
108990_3969556_NC_001798part2_33_21	/5Biosg/TTT TTG TGC GTA CTC GAA AAA CGG CAC ACA CAG GTC CGC CGC CCC GAC CAC CCA CAG GTG GTA TAG CCG GTG GGG GCC GGG GCG CTC TTG ATG CAG GAG CCG AAA ACA CGC AGG GGC ATC
108990_3969556_NC_001798part2_33_22	/5Biosg/CAG AAT CTC GAT GCT TTC CAG GGG GTC GTC CTC CGC AAA CAG GCC CGT CGT GGT GTT TGG GGG ACA GCG ACA GGA GCG GGT TCG CAC GAT CGG TCG GGT GAA TTT GGG CAA GTC CAT CAG
108990_3969556_NC_001798part2_33_23	/5Biosg/AGG CTC GGC CAG CCT GCG AAG GTT CGC CGG GCG AAC CAC CAC CGG GGT TCC CAG AGG CTC GGA GGC CAG GAT CCG GCA TTG CCG AAG CAG AAA ACT CCA CAG AGC CGG GCT TGC GTC AGC
108990_3969556_NC_001798part2_33_24	/5Biosg/GGA AGT CCG CGG CAG GGC GTT TCG TTG GTC TAG GAG GGT AAC CAC ACT TAC AAC AAC AAC GCC CAT GTC GGT ATA TTA GGC CCG TGG TCC GAT CTT CAC TCA CTC GCC TGT CTG CGG ACC
108990_3969556_NC_001798part2_33_25	/5Biosg/TAT GCA CGG CGG GAC GGC GCG CGG ACC CGG GGG GGC TGC TTG CTA TCA CAC GGC CCG TTC GCA CGT TCG ATT TTT TCA GCC TTG TTT GGT TGG CTA GGT ATC CCG GAT AAT CTG ACG TTC
108990_3969556_NC_001798part2_33_26	/5Biosg/CGG ATA TAG GGG GCG GGG GGT AGT GGG GGG TGT GTC GAC AAA CTG CCG CTT CTT AAA ACA CCG GGG CCC GTC GCT CGG GGT GCT CGT TGG TTG GCA CGC GCG ACG CGG CAA ATG GCC TGT
108990_3969556_NC_001798part2_33_27	/5Biosg/CGT AAG TTC TGT GGG GTC TAC CGT AGA CCC GAC AAG AGA CAG GAG GCG TCC GTC CCG CCG GAG ACA AAC ACG GCC CCG GCC TTC CCG GCG AGC ACC TTT TAT ACC CCC GCG GAG GAT GCG
108990_3969556_NC_001798part2_33_28	/5Biosg/TAC CTG GCC CCC GGG CCC CCG GAA ACC ATC CAC CCT TCC CGC CCA CCG TCC CCC GGC GAG GCT GCG CGC CTG TGT CAG CTG CAG GAG ATC TTG GCC CAG ATG CAC AGC GAC GAG GAC TAC
108990_3969556_NC_001798part2_33_29	/5Biosg/CCC ATC GTG GAC GCC GCG GGT GCG GAG GAG GAA GAC GAG GCC GAC GAT GAC GCC CCG GAT GAC GTG GCC TAC CCG GAG GAC TAC GCG GAG GGG CGT TTT CTG TCC ATG GTT TCG GCC GCC
108990_3969556_NC_001798part2_33_30	/5Biosg/CCC CTG CCC GGA GCC AGC GGC CAT CCT CCT GTT CCG GGC CGC GCA GCC CCC CCC GAC GTC CGG ACC TGC GAC AGC GGT AAG GTG GGG GCC ACG GGG TTC ACC CCG GAA GAG CTC GAC ACC
108990_3969556_NC_001798part2_33_31	/5Biosg/ATG GAC CGG GAG GCA CTT CGG GCC ATC AGC CGC GGG TGC AAG CCC CCT TCG ACC CTG GCA AAA CTG GTG ACC GGG CTG GGA TTC GCG ATC CAC GGA GCG CTC ATC CCG GGG TCG GAG GGG
108990_3969556_NC_001798part2_33_32	/5Biosg/TGT GTC TTT GAT AGC AGC CAC CCG AAC TAC CCT CAT CGG GTA ATC GTC AAG GCG GGG TGG TAC GCC AGC ACG AGC CAC GAG GCG CGG CTG CTG AGA CGC CTG AAC CAC CCC GCG ATC CTA
108990_3969556_NC_001798part2_33_33	/5Biosg/CCC CTC CTG GAC CTG CAC GTC GTT TCT GGG GTC ACG TGT CTG GTC CTC CCC AAG TAT CAC TGC GAC CTG TAT ACC TAT CTG AGC AAG CGC CCG TCT CCG TTG GGC CAC CTA CAG ATA ACC
108990_3969556_NC_001798part2_33_34	/5Biosg/GCG GTC TCC CGG CAG CTC TTG AGC GCC ATC GAC TAC GTC CAC TGC GAA GGC ATC ATC CAC CGC GAT ATT AAG ACC GAG AAC ATC TTC ATC AAC ACC CCC GAG AAC ATC TGT CTG GGG GAC
108990_3969556_NC_001798part2_33_35	/5Biosg/TTT GGG GCG GCG TGC TTT GTG CGC GGG TGT CGA TCG AGC CCC TTC CAT TAC GGG ATC GCA GGC ACC ATC GAT ACA AAC GCC CCC GAG GTC CTG GCC GGG GAT CCG TAC ACC CAG GTA ATC
108990_3969556_NC_001798part2_33_36	/5Biosg/GAC ATC TGG AGC GCC GGC CTG GTG ATC TTT GAG ACC GCC GTC CAC ACC GCG TCC TTG TTC TCG GCC CCG CGC GAC CCC GAA AGG CGG CCG TGC GAC AAC CAG ATC GCG CGC ATC ATC CGA
108990_3969556_NC_001798part2_33_37	/5Biosg/CAG GCC CAG GTA CAC GTC GAC GAG TTT CCG ACG CAC GCG GAA TCG CGC CTC ACC GCG CAC TAC CGC TCG CGG GCG GCC GGG AAC AAT CGT CCG GCG TGG ACC CGA CCG GCG TGG ACC CGC
108990_3969556_NC_001798part2_33_38	/5Biosg/TAC TAC AAG ATC CAC ACA GAC GTC GAA TAT CTC ATA TGC AAA GCC CTT ACC TTT GAC GCG GCG CTC CGC CCA AGC GCC GCG GAG TTG CTG CGC CTG CCG CTA TTT CAC CCT AAG TGA CCC
108990_3969556_NC_001798part2_33_39	/5Biosg/CGC TCC CCC CGG GGG GCG TGG AGG GGG GGG CTG GTT GGA TGT TTT TGC ACA AAA AGA CGC GGC CCT CGG GCT TTG GTG TTT TTG GCA CCT TGC CGC CCG GCG TCA TGC ACG CCA TCG CTC
108990_3969556_NC_001798part2_33_40	/5Biosg/CCA GGT TGC TTC TTC TTT TTG TTC TTT CTG GTC TTC CGG GGA CAC GCG GCG GGT CGG GTG TCC CCG GAC CAA TTA ATC CCC CCA ACA GCG ATG TTG TTT TCC CGG GAG GTT CCC CCG TGG
108990_3969556_NC_001798part2_33_41	/5Biosg/CTC AAT ATT GTT ATG CCT ATC CCC GGT TGG ACG ATC CCG GGC CCT TGG GTT CCG CGG ACG CCG GGC GGC AAG ACC TGC CCC GGC GCG TCG TCC GTC ACG AGC CCC TGG GCC GCT CGT TCC
108990_3969556_NC_001798part2_33_42	/5Biosg/TCA CGG GGG GGC TGG TTT TGC TGG CGC CGC CGG TAC GCG GAT TTG GCG CAC CCA ACG CAA CGT ATG CGG CCC GTG TGA CGT ACT ACC GGC TCA CCC GCG CCT GCC GTC AGC CCA TCC TCC
108990_3969556_NC_001798part2_33_43	/5Biosg/TTC GGC AGT ATG GAG GGT GTC GCG GCG GCG AGC CGC CGT CCC CAA AGA CGT GCG GGT CGT ACA CGT ACA CGT ACC AGG GCG GCG GGC CTC CGA CCC GGT ACG CTC TCG TAA ATG CTT CCC
108990_3969556_NC_001798part2_33_44	/5Biosg/TGC TGG TGC CGA TCT GGG ACC GCG CCG CGG AGA CAT TCG AGT ACC AGA TCG AAC TCG GCG GCG AGC TGC ACG TGG GTC TGT TGT GGG TAG AGG TGG GCG GGG AGG GCC CCG GCC CCA CCG
108990_3969556_NC_001798part2_33_45	/5Biosg/CCC CCC CAC AGG CGG CGC GTG CGG AGG GCG GCC CGT GCG TCC CCC CGG TCC CCG CGG GCC GCC CGT GGC GCT CGG TGC CCC CGG TAT GGT ATT CCG CCC CCA ACC CCG GGT TTC GTG GCC
108990_3969556_NC_001798part2_33_46	/5Biosg/TGC GTT TCC GGG AGC GCT GTC TGC CCC CAC AGA CGC CCG CCG CCC CCA GCG ACC TAC CAC GCG TCG CTT TTG CTC CCC AGA GCC TGC TGG TGG GGA TTA CGG GCC GCA CGT TTA TTC GGA
108990_3969556_NC_001798part2_33_47	/5Biosg/TGG CAC GAC CCA CGG AAG ACG TCG GGG TCC TGC CGC CCC ATT GGG CCC CCG GGG CCC TAG ATG ACG GTC CGT ACG CCC CCT TCC CAC CCC GCC CGC GGT TTC GAC GCG CCC TGC GGA CAG
108990_3969556_NC_001798part2_33_48	/5Biosg/ACC CCG AGG GGG TCG ACC CCG ACG TTC GGG CCC CCC GAA CCG GGC GGC GCC TCA TGG CCT TGA CCG AGG ACA CGT CCT CCG ATT CGC CTA CGT CCG CTC CGG AGA AGA CGC CCC TCC CTG
108990_3969556_NC_001798part2_33_49	/5Biosg/TGT CGG CCA CCG CCA TGG CAC CCT CAG TCG ACC CAA GCG CGG AAC CGA CCG CCC CCG CAA CCA CTA CTC CCC CCG ACG AGA TGG CCA CAC AAG CCG CAA CGG TCG CCG TTA CGC CGG AGG
108990_3969556_NC_001798part2_33_50	/5Biosg/AAA CGG CAG TCG CCT CCC CGC CCG CGA CTG CAT CCG TGG AGT CGT CGC CAC TCC CCG CCG CGG CGG CGG CAA CGC CCG GGG CCG GGC ACA CGA ACA CCA GCA GCG CCT CCG CAG CGA AAA
108990_3969556_NC_001798part2_33_51	/5Biosg/CGC CCC CCA CCA CAC CAG CCC CCA CGA CCC CCC CGC CCA CGT CTA CCC ACG CGA CCC CCC GCC CCA CGA CTC CGG GGC CCC AAA CAA CCC CTC CCG GAC CCG CAA CCC CGG GTC CGG TGG
108990_3969556_NC_001798part2_33_52	/5Biosg/GCG CCT CCG CCG CGC CCA CGG CCG ATT CCC CCC TCA CCG CCT CGC CCC CCG CTA CCG CGC CGG GGC CCT CGG CCG CCA ACG TTT CGG TCG CCG CGA CCA CCG CCA CGC CCG GAA CCC GGG
108990_3969556_NC_001798part2_33_53	/5Biosg/GCA CCG CCC GTA CCC CCC CAA CGG ACC CAA AGA CGC ACC CAC ACG GAC CCG CGG ACG CTC CCC CCG GCT CGC CAG CCC CCC CAC CCC CCG AAC ATC GCG GCG GAC CCG AGG AGT TTG AGG
108990_3969556_NC_001798part2_33_54	/5Biosg/GCG CCG GGG ACG GCG AAC CCC CCG AGG ACG ACG ACA GCG CCA CCG GCC TCG CCT TCC GAA CTC CGA ACC CCA ACA AAC CAC CCC CCG CGC GCC CCG GGC CCA TCC GCC CCA CGC TCC CGC
108990_3969556_NC_001798part2_33_55	/5Biosg/CAG GAA TTC TTG GGC CGC TCG CCC CCA ACA CGC CTC GCC CCC CCG CCC AAG CTC CCG CTA AGG ACA TGC CCT CGG GCC CCA CAC CCC AAC ACA TCC CCC TGT TCT GGT TCC TAA CGG CCT
108990_3969556_NC_001798part2_33_56	/5Biosg/CCC CTG CTC TAG ATA TCC TCT TTA TCA TCA GCA CCA CCA TCC ACA CGG CGG CGT TCG TTT GTC TGG TCG CCT TGG CAG CAC AAC TTT GGC GCG GCC GGG CGG GGC GCA GGC GAT ACG CGC
108990_3969556_NC_001798part2_33_57	/5Biosg/ACC CGA GCG TGC GTT ACG TAT GTC TGC CAC CCG AGC GGG ATT AGG GGG TGG GGG TGG GGG GCG AGA AAC GAT GAA GGA CGG GAA AGG GAA CAG CGA CCA AAT GTC ACG ATA AGA ACA ATA
108990_3969556_NC_001798part2_33_58	/5Biosg/AAC CTG TGA CGT CAA TCA GAT ATG TGA GTT TGG TTG TGT TTT GTG GGA CTG GGG GCG GGG GGT GGG AGG TAT CAG TGG GTG ACA GAG TCT TTT AAA AGA CGT GTC CCG GGG CCC TCG AGA
108990_3969556_NC_001798part2_33_59	/5Biosg/CGC GCA ACT TTT GGC CAC ACA GAG AAA GGC CCC CAG ACG AAG TCA CCC GGG TCC CCG AAC AAA AAC AAA AAC CTT GAC CGC CGC CGG GGG GCG TGC CTG TTG TTT TGG TCT CAA TGG ATC
108990_3969556_NC_001798part2_33_60	/5Biosg/GGT ATG CCG TTC GGA CCT GGG GGA TTG TGG GAA TCC TCG GGT GTG CTG CTG TTG GGG CCG CAC CCA CCG GCC CCG CGT CCG ATA CAA CAA ACG CGA CCG CAC GCC TCC CCA CGC ACC CCC
108990_3969556_NC_001798part2_33_61	/5Biosg/CAC TCA TCC GTT CCG GGG GCT TTG CCG TCC CCC TCA TCG TGG GGG GGC TGT GTC TCA TGA TTC TGG GGA TGG CGT GTC TAC TCG AGG TCC TGC GTC GCC TGG GTC GCG AGT TGG CGA GGT
108990_3969556_NC_001798part2_33_62	/5Biosg/GCT GCC CCC ACG CGG GCC AAT TTG CCC CAT GAT TTT TCG CCT TTC TGG CCT TGC CCC CAC CCC ATC GCC CCG ATT GTG TGT CGG GTG CCC GGG GTA CAG CAG CTA TGG AGC GGT CGG TAA
108990_3969556_NC_001798part2_33_63	/5Biosg/TAT AAC TTT GGT TGT CGC CAC ACG CCC CGT GCC GGG CAT GGG TTG TGC GGG AAG GAC GAA ATA ATC CGG CGA TCC CCA AGC GTA CCA ACT GGG GGG GGG GGG GGG AAA AGA AAC TAA AAA
108990_3969556_NC_001798part2_33_64	/5Biosg/CAC ATC AAG CCC ACA ACC CAT CCC ACA ATG GGG GTT ATG GCG GAC CCA CCG CAC CAC CAT ACT CCG ATT CGA CCA CAT ATG CAA CCA AAT CAC CCC CAG AGG GGA GGT TCC ATT TTT ACG
108990_3969556_NC_001798part2_33_65	/5Biosg/AGG AGG AGG AGT ATA ATA GAG TCT TTG TGT TTA AAA CCC GGG GTC GGT GTG GTG TTC GGT CAT AAG CTG CAT TGC GAA CGA CTA GTC GCC GTT TTT CGT GTG CAT CGC GTA TCA CGG CAT
108990_3969556_NC_001798part2_33_66	/5Biosg/GGG GCG TTT GAC CTC CGG CGT CGG GAC GGC GGC CCT GCT AGT TGT CGC GGT GGG ACT CCG CGT CGT CTG CGC CAA ATA CGC CTT AGC AGA CCC CTC GCT TAA GAT GGC CGA TCC CAA TCG
108990_3969556_NC_001798part2_33_67	/5Biosg/ATT TCG CGG GAA GAA CCT TCC GGT TTT GGA CCA GCT GAC CGA CCC CCC CGG GGT GAA GCG TGT TTA CCA CAT TCA GCC GAG CCT GGA GGA CCC GTT CCA GCC CCC CAG CAT CCC GAT CAC
108990_3969556_NC_001798part2_33_68	/5Biosg/TGT GTA CTA CGC AGT GCT GGA ACG TGC CTG CCG CAG CGT GCT CCT ACA TGC CCC ATC GGA GGC CCC CCA GAT CGT GCG CGG GGC TTC GGA CGA GGC CCG AAA GCA CAC GTA CAA CCT GAC
108990_3969556_NC_001798part2_33_69	/5Biosg/CAT CGC CTG GTA TCG CAT GGG AGA CAA TTG CGC TAT CCC CAT CAC GGT TAT GGA ATA CAC CGA GTG CCC CTA CAA CAA GTC GTT GGG GGT CTG CCC CAT CCG AAC GCA GCC CCG CTG GAG
108990_3969556_NC_001798part2_33_70	/5Biosg/CTA CTA TGA CAG CTT TAG CGC CGT CAG CGA GGA TAA CCT GGG ATT CCT GAT GCA CGC CCC CGC CTT CGA GAC CGC GGG TAC GTA CCT GCG GCT AGT GAA GAT AAA CGA CTG GAC GGA GAT
108990_3969556_NC_001798part2_33_71	/5Biosg/CAC ACA ATT TAT CCT GGA GCA CCG GGC CCG CGC CTC CTG CAA GTA CGC TCT CCC CCT GCG CAT CCC CCC GGC AGC GTG CCT CAC CTC GAA GGC CTA CCA ACA GGG CGT GAC GGT CGA CAG
108990_3969556_NC_001798part2_33_72	/5Biosg/CAT CGG GAT GCT ACC CCG CTT TAT CCC CGA AAA CCA GCG CAC CGT CGC CCT ATA CAG CTT AAA AAT CGC CGG GTG GCA CGG CCC CAA GCC CCC GTA CAC CAG CAC CCT GCT GCC GCC GGA
108990_3969556_NC_001798part2_33_73	/5Biosg/GCT GTC CGA CAC CAC CAA CGC CAC GCA ACC CGA ACT CGT TCC GGA AGA CCC CGA GGA CTC GGC CCT CTT AGA GGA TCC CGC CGG GAC GGT GTC TTC GCA GAT CCC CCC AAA CTG GCA CAT
108990_3969556_NC_001798part2_33_74	/5Biosg/CCC GTC GAT CCA GGA CGT CGC GCC GCA CCA CGC CCC CGC CGC CCC CAG CAA CCC GGG CCT GAT CAT CGG CGC GCT GGC CGG CAG TAC CCT GGC GGT GCT GGT CAT CGG CGG TAT TGC GTT
108990_3969556_NC_001798part2_33_75	/5Biosg/TTG GGT ACG CCG CCG CGC TCA GAT GGC CCC CAA GCG CCT ACG TCT CCC CCA CAT CCG GGA TGA CGA CGC GCC CCC CTC GCA CCA GCC ATT GTT TTA CTA GAG GAG TTT CCC CGC TCC CGT
108990_3969556_NC_001798part2_33_76	/5Biosg/GTA CCT CTG GGC CCG TGT GGG AGG GTG GCT GGG GTA TTT GGG TGG GAC TTG GAC TCC GCA TAA AGG GAG TCT CGA AGG AGG GAA ACT AGG ACA GTT CAT AGG CCG GGA GCG TGG GGC GCG
108990_3969556_NC_001798part2_33_77	/5Biosg/CAC CGC TGT CCC GAC GAT TAG CCA CCG CGC CCA CAG CCA CCT CGA CCC GTC CGA TCC CGG TAT GCC CGG CCG CTC GCT GCA GGG CCT GGC GAT CCT GGG CCT GTG GGT CTG CGC CAC CGG
108990_3969556_NC_001798part2_33_78	/5Biosg/CCT GGT CGT CCG CGG CCC CAC GGT CAG TCT GGT CTC AGA CTC ACT CGT GGA TGC CGG GGC CGT GGG GCC CCA GGG CTT CGT GGA AGA GGA CCT GCG TGT TTT CGG GGA GCT TCA TTT TGT
108990_3969556_NC_001798part2_33_79	/5Biosg/GGG GGC CCA GGT CCC CCA CAC AAA CTA CTA CGA CGG CAT CAT CGA GCT GTT TCA CTA CCC CCT GGG GAA CCA CTG CCC CCG CGT TGT ACA CGT GGT CAC ACT GAC CGC ATG CCC CCG CCG
108990_3969556_NC_001798part2_33_80	/5Biosg/CCC CGC CGT GGC GTT CAC CTT GTG TCG CTC GAC GCA CCA CGC CCA CAG CCC CGC CTA TCC GAC CCT GGA GCT GGG TCT GGC GCG GCA GCC GCT TCT GCG GGT TCG AAC GGC AAC GCG CGA
108990_3969556_NC_001798part2_33_81	/5Biosg/CTA TGC CGG TCT GTA TGT CCT GCG CGT ATG GGT CGG CAG CGC GAC GAA CGC CAG CCG GTT TGT TTT GGG GGT GGC GCT CTC TGC CAA CGG GAC GTT TGT GTA TAA CGG CTC GGA CTA CGG
108990_3969556_NC_001798part2_33_82	/5Biosg/CTC CTG CGA TCC GGC GCA GCT TCC CTT TTC GGC CCC GCG CCT GGG ACC CTC GAG CGT ATA CAC CCC CGG AGC CTC CCG ACC CAC CCC TCC ACG GAC AAC GAC ACC CCC GTC CTC CCC CCG
108990_3969556_NC_001798part2_33_83	/5Biosg/AGA CCC GAC CCC CGC CCC CGG GGA CAC AGG GAC GCC CGC GCC CGC GAG CGG CGA GAT AGC CCC GCC CAA TTC CAC GCG ATC GGC CAG CGA ATC GAG ACA CAG GCT AAC CGT AGC CCA GGT
108990_3969556_NC_001798part2_33_84	/5Biosg/AAT CCA GAT CGC CAT ACC GGC GTC CAT CAT CGC CTT TGT GTT TCT GGG CAG CTG TAT CTG CTT CAT CCA TAG ATG CCA GCG CCG ATA CAG GCG CCC CCG CGG CCA GAT TTA CAA CCC CGG
108990_3969556_NC_001798part2_33_85	/5Biosg/GGG CGT TTC CTG CGC GGT CAA CGA GGC GGC CAT GGC CCG CCT CGG AGC CGA GCT GCG ATC CCA CCC AAA CAC CCC CCC CAA ACC CCG ACG CCG TTC GTC GTC GTC CAC GAC CAT GCC TTC
108990_3969556_NC_001798part2_33_86	/5Biosg/CCT AAC GTC GAT AGC TGA GGA ATC GGA GCC AGG TCC AGT CGT GCT GCT GTC CGT CAG TCC TCG GCC CCG CAG TGG CCC GAC GGC CCC CCA AGA GGT CTA GGT CCA AGC GGG CCG TTC GGC
108990_3969556_NC_001798part2_33_87	/5Biosg/AGG CCC GCC CCA CCG CCC CCA TCG TGG TTA TTT CCC CCC CCC CCC AAT AAA CCG ATG TTA TTT GCC TAT ATG CGT GTG TTG GAT CCC TTT GTG ATC GTT CGT CAT TCC CCG GAT GGC ATG
108990_3969556_NC_001798part2_33_88	/5Biosg/GGA GGC GGG TAA TGG ATG GGC GGG GCC CGG GGG GGA GGA AAA AGA ATA AAG GGG GTA GTG TCG GAG AGG CCC GCC GCG CAT TTA AGG AGT CGC CGC CCC GAC TCT GTG TCT TCG GGT GAC
108990_3969556_NC_001798part2_33_89	/5Biosg/TTG GTG CGC CGC CGT CAG CTA GTC TCC GAT CTG CCC CGA CCG ACG GCT CCT GCC ACC CGA ACA TGG CTC GCG GGG CCG GGT TGG TGT TTT TTG TTG GAG TTT GGG TCG TAT CGT GCC TGG
108990_3969556_NC_001798part2_33_90	/5Biosg/CGG CAG CAC CCA GAA CGT CCT GGA AAC GGG TAA CCT CGG GCG AGG ACG TGG TGT TGC TTC CGG CGC CCG CGG AAC GCA CCC GGG CCC ACA AAC TAC TGT GGG CCG CGG AAC CCC TGG ATG
108990_3969556_NC_001798part2_33_91	/5Biosg/CCT GCG GTC CCC TGC GCC CGT CGT GGG TGG CGC TGT GGC CCC CCC GAC GGG TGC TCG AGA CGG TCG TGG ATG CGG CGT GCA TGC GCG CCC CGG AAC CGC TCG CCA TAG CAT ACA GTC CCC
108990_3969556_NC_001798part2_33_92	/5Biosg/CGT TCC CCG CGG GCG ACG AGG GAC TGT ATT CGG AGT TGG CGT GGC GCG ATC GCG TAG CCG TGG TCA ACG AGA GTC TGG TCA TCT ACG GGG CCC TGG AGA CGG ACA GCG GTC TGT ACA CCC
108990_3969556_NC_001798part2_33_93	/5Biosg/TGT CCG TGG TCG GCC TAA GCG ACG AGG CGC GCC AAG TGG CGT CGG TGG TTC TGG TCG TGG AGC CCG CCC CTG TGC CGA CCC CGA CCC CCG ACG ACT ACG ACG AAG AAG ACG ACG
108990_3969557_NC_001798part2_34_1	/5Biosg/CGA CGA CTA CGA CGA AGA AGA CGA CGC GGG CGT GAG CGA ACG CAC GCC GGT CAG CGT TCC CCC CCC AAC CCC CCC CCG TCG TCC CCC CGT CGC CCC CCC GAC GCA CCC TCG TGT TAT CCC
108990_3969557_NC_001798part2_34_2	/5Biosg/CCC CGA GGT GTC CCA CGT GCG CGG GGT AAC GGT CCA TAT GGA GAC CCC GGA GGC CAT TCT GTT TGC CCC CGG GGA GAC GTT TGG GAC GAA CGT CTC CAT CCA CGC CAT TGC CCA CGA CGA
108990_3969557_NC_001798part2_34_3	/5Biosg/CGA CGG TCC GTA CGC CAT GGA CGT CGT CTG GAT GCG GTT TGA CGT GCC GTC CTC GTG CGC CGA GAT GCG GAT CTA CGA AGC TTG TCT GTA TCA CCC GCA GCT TCC AGA GTG TCT ATC TCC
108990_3969557_NC_001798part2_34_4	/5Biosg/TCC GGC CGA CGC GCC GTG CGC CGT AAG TTC CTG GGC GTA CCG CCT GGC GGT CCG CAG CTA CGC CGG CTG TTC CAG GAC TAC GCC CCC GCC GCG ATG TTT TGC CGA GGC TCG CAT GGA ACC
108990_3969557_NC_001798part2_34_5	/5Biosg/ACC GGT CCC GGG GTT GGC GTG GCT GGC CTC CAC CGT CAA TCT GGA ATT CCA GCA CGC CTC CCC CCA GCA CGC CGG CCT CTA CCT GTG CGT GGT GTA CGT GGA CGA TCA TAT CCA CGC CTG
108990_3969557_NC_001798part2_34_6	/5Biosg/CTG GGG CCA CAT GAC CAT CAG CAC CGC GGC GCA GTA CCG GAA CGC GGT GGT GGA ACA GCA CCT CCC CCA GCG CCA GCC CGA GCC CGT CGA GCC CAC CCG CCC GCA CGT GAG AGC CCC CCA
108990_3969557_NC_001798part2_34_7	/5Biosg/CCA TCC CGC GCC CTC CGC GCG CGG CCC GCT GCG CCT CGG GGC GGT GCT GGG GGC GGC CCT GTT GCT GGC CGC CCT CGG GCT GTC CGC GTG GGC GTG CAT GAC CTG CTG GCG CAG GCG CTC
108990_3969557_NC_001798part2_34_8	/5Biosg/CTC CTG GCG GGC GGT TAA AAG CCG GGC CTC GGC GAC GGG CCC CAC TTA CAT TCG CGT GGC GGA CAG CGA GCT GTA CGC GGA CTG GAG TTC GGA CAG CGA GGG GGA GCG CGA CGG GTC CCT
108990_3969557_NC_001798part2_34_9	/5Biosg/CCT GTG GCA GGA CCC TCC GGA GAG ACC CGA CTC TCC CTC CAC AAA TGG ATC CGG CTT TGA GAT CTT ATC ACC AAC GGC TCC GTC TGT ATA CCC CCA TAG CGA GGG GCG TAA ATC TCG CCG
108990_3969557_NC_001798part2_34_10	/5Biosg/CCG CCC GCT CAC CAC CTT TGG TTC GGG AAG CCC GGG CCG TCG TCA CTC CCA GGC CTC CTA TCC GTC CGT CCT CTG GTA AGG CGT CTT CCG ACG ACG CGG ACG TCG GCG ATG AAC TGA TTG
108990_3969557_NC_001798part2_34_11	/5Biosg/TTG CCA TCG CGG ACG CAC GCG GGG ACC CGC CAG AGA CCC TGC CCC CCG GCG CGG GCG GCG CCG CGC CCG CGT GCC GCA GAC CAC CTC GCG GCG GCT CCC CCG CGG CCT TTC CCG TGG CCC
108990_3969557_NC_001798part2_34_12	/5Biosg/CCC TCC ACG CCG TGG ACG CCC CCT CCC AAT TCG TCA CCT GGC TCG CCG TGC GCT GGC TGC GGG GGG CGG TGG GTC TCG GGG CCG TCC TGT GCG GGA TTG CGT TTT ACG TGA CGT CAA TCG
108990_3969557_NC_001798part2_34_13	/5Biosg/TCG CCC GAG GCG CAT AAA GGT CCG GCG GCC AGC CCC GCC GCA GCT CAT AAA AAT CGT GAG TCA CGG CAA CCG CAC CTT CGC CTC CGG CCC TCC GCC AGC GCC CTT CCG CGT CCG C
108990_3969558_NC_001798part2_35_1	/5Biosg/GCG ATG ACC TCC CGG CCC GCC GAC CAA GAC TCG GTG CGT TCC AGC GCG TCG GTG CCG CTT TAC CCC GCG GCC TCG CCC GTC CCG GCA GAA GCC TAC TAC TCG GAA AGC GAA GAC GAG GCC
108990_3969558_NC_001798part2_35_2	/5Biosg/GCC AAC GAC TTC CTC GTG CGC ATG GGC CGC CAG CAG TCG GTC CTA AGG CGC CGA CGG CGG CGC ACG CGG TGC GTC GGG CTG GTT ATC GCC TGT CTC GTC GTG GCC CTC CTA TCT GGA GGG
108990_3969558_NC_001798part2_35_3	/5Biosg/TTC GGG GCA CTT TTG GTG TGG CTG CTC CGC TAA ATG ACG CCT CGA TGT ATG GCG CCT TCT TCG CCC CCA CCC CTC GCC GCG ACC CAC GTC CGT ATG TTA ATT GCA ATA AAG TGG TTG ATT
108990_3969558_NC_001798part2_35_4	/5Biosg/GTC ATT ACG GTC TAC TAG GTT GTC TTT TTT TTT TGG GGG GGG GGG AGG AAA TGC AGA AAA GGG TAA GAA ATT CTC GGA ATT TCA CCC CCG GGG GGG GGC AAG TGC AGT AAC CCA GTT CCT
108990_3969558_NC_001798part2_35_5	/5Biosg/CAG TGT TTG GGA AAT CTA TTG AAC TCT CCC GGC TCC TCC GTG TTA GGG AAG TCT CTT GGG GAA ATC TAT TGA CCT CTC GCC CCC CCC CCC CAG GAG GGG GGC AGT GCA GTA CCC CAG TTC
108990_3969558_NC_001798part2_35_6	/5Biosg/CTC CGT GCT GGG GAA ATC TCT CTG CCG GGT ACG GGC TCC AGA CGA AGG ACC CAT ACA TTT CCC CAT CCG CAC CCC ACA TCT GGC GTT CTA GAG TCA CGA CGC ATT TGC CCC CGT CCC CGC
108990_3969558_NC_001798part2_35_7	/5Biosg/AGC AAC ACA CAA AGC GAT TTC AAT TTT CAC GAT TTT ATT ATT AAT TAC ACC AAC CAC CCT GTC CCC GGG ACG TGG TCA GGA CCG GGG GTC CGC ACC CAA ACG CAC GAA ACA AAT GCT GGC
108990_3969558_NC_001798part2_35_8	/5Biosg/AGT GTG CCG AAT ATA ACC CCG CGT AGG AAC ACG TCG ACG CGT GCG CCA AAC AGC ACC AGA AGG CGC ATG CCA TCA GCA GGT CGT GCA TAT GGC GAT GTG TTT GGA CGC AGG GCG CAG CCG
108990_3969558_NC_001798part2_35_9	/5Biosg/CGG CGA TAA AAT TCA TGG CGG CCG TCC GCC AGG GCC ACA GCG GCG AGG ACT CCC TGT TGG CCC GAA GCC ATT GGG TAT GAA CCA GCT GCG CCT CCT GTC CGA CCC TGG CTC CCG CCA GCG
108990_3969558_NC_001798part2_35_10	/5Biosg/GGG GCG GTG GGT CGT GGG TGT TGA GAG CAC ACA GGC GGG ACA CCT CGA TCA CCG TCC GAA AAA AGG CCC GGT GGT CCG CGG GCA GCA TCT GCA GGT GCG CCA GGG CCT GGG CGT TGA GAG
108990_3969558_NC_001798part2_35_11	/5Biosg/GGT ACA ACT CGG AGC CGG GGG ACT CCG GGG GCC GGT CCG CGC GGT GCC GCG AGT TGG CAC GCT TTG GGG CCC GGG TGT CGG ACG CGG GCG CGT TAT GGA TCC CGA CGC GGG GCA GAA CGT
108990_3969558_NC_001798part2_35_12	/5Biosg/ACG TGC GTT GGC GCG GCG ATG AGG GGT CCG GGC TGC CGA GGG GGG CGT AGG GGA CCG GGC TAG GCA AGC CCG CGG GTT GCG CGG GGT TCC CGT GGG GGT CTA GGC TCC CTG GGC ACC CGT
108990_3969558_NC_001798part2_35_13	/5Biosg/GGG GGT CGT GGG GGT CGC GGG TCC CTG GGT ATG CGC GGG ACC CTG GGT TCT CTG GGA GAT CGT GGA ACT CGC GGT TCC CTG GGC TCT CGG GGA ACC CGG GGC TCC CTG GGG ACA CGT GGT
108990_3969558_NC_001798part2_35_14	/5Biosg/GCC CTG GGA ATT CTT GAT GGT CGG ACG GCT TCA GAT GGC TTC GGG ATC GAG AGG GCC GCA CAG ACT CGT AGT AGA CCC GAA TCT CCA CGT TTC CCC GCC GCC GGA TCA TGG TCG CCG CCC
108990_3969558_NC_001798part2_35_15	/5Biosg/CGG TGC GGG GGC CCG TCG GTC GGA AGC GAG TGC CCT TCA AGC GTG TCC GCT CCT CTG GGC TGC ATG CCG TCG GAT GGG GTG CCT TTT AAG GAA AGG TCT CGG CTG CCC GCC CCA ACC GGG
108990_3969558_NC_001798part2_35_16	/5Biosg/GTT TGG GGG TGG GCC GGG GAA ACC CCG GAT GCC ATG GGG GGG TCA CAC CCT AAG CGC CGG CGC GCT GGT TGG GTG GGG GTA GAG GGG AGT CCC CGG TCG ACG AGA TCG TAT CAA GGG GCC
108990_3969558_NC_001798part2_35_17	/5Biosg/AGC ACG CGA TCC TGC CGC TCG TTC GAT CTA GCA CAC CCA CGG GTC TGC TGT GTG GGA TTT CGA CTC GCG GGA TCC GAT CGC ACG TCC GGA GGA CAC AGC AGC GGG AGC TCC GGG TCG GTC
108990_3969558_NC_001798part2_35_18	/5Biosg/ACC GCA GTT CTG GCC GCC TCT CGG TCC TCC CGT TCC CTT TTA TGG ATC TCC GCG CAG ACA TCG CCA TAC GTC CGG TGT GTG CAC CGC GAA GAA TCC AGA AAC ATG TCC GTC GTT TTC AGG
108990_3969558_NC_001798part2_35_19	/5Biosg/GCC CAA GAC ATG GTG TCC CGT CCA CGA AGG CGG CGC CCG GCC TGC GAG AAA GCG CGG ATG TTG GGA TCG GGG CCC CGT CCC CCC GTC CCC CCG GCC CGT CCC CCC GTC CCC CCG GCC CGT
108990_3969558_NC_001798part2_35_20	/5Biosg/CCC CCC GTC CCC CCG TCC CCC CGT CCC CCC GTC CCC CCG TCC CCC CGT CCC CCC GTC CCC CCG TCC CCC CGT CCC CCC GTC CCC CCG TCC CCC CGT CCC CCC GTC CCC CCG TCC CCC CGG
108990_3969558_NC_001798part2_35_21	/5Biosg/CCC CCC GGC CCG TCC CCC CGG CCC GTC CCC CCG TCC CCC CGG CCC CCC GGC CCC CCG GCC CCC CGG CCC GTC CCC CCG GCC CGT CCC CCC GGC CCG TCC CCC CGG CCC GTC CCC CCG GCC
108990_3969558_NC_001798part2_35_22	/5Biosg/CGT CCC CCC GGC CCG TCC CCC CGG CCC GTC CCC CCG GCC CGT CCC CCC GGC CCG GCC CCC CGG GTC ACC GTA CCT GCG ATA AGG CTG CAG TGG GTG GAT GGG TCC TCG CGG TAC GTA CAG
108990_3969559_NC_001798part2_36_1	/5Biosg/GGG TGG GGG GGG GGG GGG GAG GGA AAG GCA GAA CGA AAA GGA ACC GAT GCG CCC GCG TCT CTG TAT CCG ATC CGA TCC GGG TGC GTC GGT GCC CCG CTC GCC GCC GGC GTC TCT GTC TCG
108990_3969559_NC_001798part2_36_2	/5Biosg/TCT GTC TCG CTG TGG CCC CCT TCG CGA TGC CGC CGC TGC CGT CCC GGT CTC CGC CGC GCA GCC GGT GTG CCC CTG GTG CGG CGG CGA CCG GGA CGC CGG CCC TTT ATG TGC GCG AGG AAC
108990_3969559_NC_001798part2_36_3	/5Biosg/GCG AGG AAC GGC CCG CCC CCC GTC CGG GCC CGC CTC GGG GCG GAG CCC GCG GGA TGA CGC GGG CCC CGG GCA GGG CGC CAG TGC TCG CAC TTT GCC CTA ATA ATA TAT ATA CTA TTA GGA
108990_3969559_NC_001798part2_36_4	/5Biosg/CTA TTA GGA CGA AGT GCG AAC GCT TCG CGT TCT CAC TTC TTT TAC CCT GCG GCC CCG CCC CCT TTG GGG CGG AGC CCG CGG GAT GAC GCG GGC CCC GGG CAG GGC GCC AGC GCT CGC ACT
108990_3969559_NC_001798part2_36_5	/5Biosg/GCT CGC ACT TTG CCC TAA TAA TAT ATA TAC TAT TAG GAC GAA GTG CGA ACG CTT CGC GTT CTC ACT TCT TTT ACC CTG CGG CCC CGC CCC CTT TGG GGC GGA GCC GCC CGC GGA CCA ACG
108990_3969559_NC_001798part2_36_6	/5Biosg/GGA CCA ACG GGG CGA CCT CGC CGG CCC CTT TGG GGC CGG CGG GGG CCA ACG GGA GCG CGG GGC CGG CAT CTC ATT ACC ACG AAC CCG GAA GGG CAG GGG AGC GAG CCC GCC CGC GAC GAG
108990_3969559_NC_001798part2_36_7	/5Biosg/CGC GAC GAG GGT CTC ATT AGC ATC GCG GGC GGA AGC GGA AGC CGC CCG CGC CGG GCG CTA ATG AGA TGC CGC GCG GGC GGA GCC GGC GGC GGC GCG ACC AAC GGG CCG CCG CCA CGG ACG
108990_3969559_NC_001798part2_36_8	/5Biosg/CCA CGG ACG CGG ACG CGC GGG CGT CGG GGC GGG GCC GCG CAT AAT GCG GTT CCA CCT GGG GGC GGA ACC CCG GCG AGC CGG GGC GCG GCG GCG TCG ATC GCT CCT CCT CCG CGT CCT CCT
108990_3969560_NC_001798part2_37_1	/5Biosg/CTC CTC CTC CGC GTC CTC CTC CTT TCC CCC CGC CCC GCG CGC CCC GAG GAC TAT ATC AGC CAG GCG ACG GGG CGA TCG TCC ACA CGG AGC GCG GCT ACC GAC GCG GCC GCC AGG ATC TAC
108990_3969560_NC_001798part2_37_2	/5Biosg/CCG ATC GGC GCG GAG AGG CGA AAA GAC ACA GGC ACA CGC ACG CAC CGC ACG GGG GGG AGA GAG ACT GCC AAC CAC CCC CCC CCA CTG CCG CCC CTG AAG AAG AAG AAG AAG AGA AGA AGA
108990_3969561_NC_001798part2_38_1	/5Biosg/CAG GGC CGC GGG GCC GAG GTC GCG ATG GCG GAC GAG GAC GGG GGA CGT CTC CGG GCC GCG GCG GAG ACG ACC GGC GGC CCC GGA TCT CCG GAT CCA GCC GAC GGA CCG CCG CCC ACC CCG
108990_3969561_NC_001798part2_38_2	/5Biosg/AAC CCG GAC CGT CGC CCC GCC GCG CGG CCC GGG TTC GGG TGG CAC GGT GGG CCG GAG GAG AAC GAA GAC GAG GCC GAC GAC GCC GCC GCC GAT GCC GAT GCC GAC GAG GCG GCC CCG GCG
108990_3969561_NC_001798part2_38_3	/5Biosg/TCC GGG GAG GCC GTC GAC GAG CCT GCC GCG GAC GGC GTC GTC TCG CCG CGG CAG CTG GCC CTG CTG GCC TCG ATG GTG GAC GAG GCC GTT CGC ACG ATC CCG TCG CCC CCC CCG GAG CGC
108990_3969561_NC_001798part2_38_4	/5Biosg/GAC GGC GCG GAA GAA GAA GCG GCC CGC TCG CCT TCT CCG CCG CGG ACC CCC TCC ATG CGC GCC GAT TAT GGC GAG GAG AAC GAC GAC GAC GAC GAC GAC GAC GAT GAC GAC GAC CGC GAC
108990_3969562_NC_001798part2_39_1	/5Biosg/GCG GAC CGG AGA CGA CGT CCG CGG TCC GCG GGG CGT ACC CGG ACC CCA TGG CCA GCC TGT CGC CGC GAC CCC CGG CGC CCC GCC GAC ACC ACC ACC ACC ACC ACC ACC GCC GCC GGC GCG
108990_3969562_NC_001798part2_39_2	/5Biosg/CCC CCC GCC GGC GCT CGG CCG CCT CTG ACT CAT CAA AAT CCG GAT CCT CGT CGT CGG CGT CCT CCG CCT CCT CCT CCG CCT CCT CCT CCT CGT CTG CAT CCG CCT CCT CGT CTG ACG ACG
108990_3969562_NC_001798part2_39_3	/5Biosg/ACG ACG ACG ACG ACG CCG CCC GCG CCC CCG CCA GCG CCG CAG ACC ACG CCG CGG GCG GGA CCC TCG GCG CGG ACG ACG AGG AGG CGG GGG TGC CCG CGA GGG CCC CGG GGG CGG CGC CCC
108990_3969562_NC_001798part2_39_4	/5Biosg/GGC CGA GCC CGC CCA GGG CCG AGC CCG CCC CGG CCC GGA CCC CCG CGG CGA CCG CGG GCC GCC TGG AGC GCC GCC GGG CCC GCG CGG CGG TGG CCG GCC GCG ACG CCA CGG GCC GCT TCA
108990_3969562_NC_001798part2_39_5	/5Biosg/CGG CCG GGC GGC CCC GGC GGG TCG AGC TGG ACG CCG ACG CGG CCT CCG GCG CCT TCT ACG CGC GCT ACC GCG ACG GGT ACG TCA GCG GGG AGC CGT GGC CCG GGG CCG GCC CCC CGC CCC
108990_3969562_NC_001798part2_39_6	/5Biosg/CGG GGC GCG TGC TGT ACG GCG GGC TGG GCG ACA GCC GCC CCG GCC TCT GGG GGG CGC CCG AGG CGG AGG AGG CGC GGG CCC GGT TCG AGG CCT CGG GCG CCC CGG CGC CCG TGT GGG CGC
108990_3969562_NC_001798part2_39_7	/5Biosg/CCG AGC TGG GCG ACG CGG CGC AGC AGT ACG CCC TGA TCA CGC GGC TGC TGT ACA CGC CGG ACG CGG AGG CGA TGG GGT GGC TCC AGA ACC CGC GCG TGG CGC CCG GGG ACG TGG CGC TGG
108990_3969562_NC_001798part2_39_8	/5Biosg/ACC AGG CCT GCT TCC GGA TCT CGG GCG CGG CGC GCA ACA GCA GCT CCT TCA TCT CCG GCA GCG TGG CGC GGG CCG TGC CCC ACC TGG GGT ACG CCA TGG CGG CGG GCC GCT TCG GCT GGG
108990_3969562_NC_001798part2_39_9	/5Biosg/GCC TGG CGC ACG TGG CGG CCG CCG TGG CCA TGA GCC GCC GCT ACG ACC GCG CGC AGA AGG GCT TCC TGC TGA CCA GCC TGC GCC GCG CCT ACG CGC CCC TGC TGG CGC GCG AGA ACG CGG
108990_3969562_NC_001798part2_39_10	/5Biosg/CGC TGA CCG GGG CGC GAA CCC CCG ACG ACG GCG GCG ACG CCA ACC GCC ACG ACG GCG ACG ACG CCC GCG GGA AGC CCG CCG CCG CCG CCG CCC CGT TGC CGT CGG CGG CGG CGT CGC CGG
108990_3969562_NC_001798part2_39_11	/5Biosg/CCG ACG AGC GCG CGG TGC CCG CCG GCT ACG GCG CCG CGG GGG TGC TCG CCG CCC TGG GGC GCC TGA GCG CCG CGC CCG CCT CCG CGC CGG CCG GGG CCG ACG ACG ACG ACG ACG ACG ACG
108990_3969562_NC_001798part2_39_12	/5Biosg/GCG CCG GCG GTG GTG GCG GCG GCC GGC GCG CGG AGG CGG GCC GCG TGG CCG TGG AGT GCC TGG CCG CCT GCC GCG GGA TCC TGG AGG CGC TGG CGG AGG GCT TCG ACG GCG ACC TGG CGG
108990_3969562_NC_001798part2_39_13	/5Biosg/CCG TGC CGG GGC TGG CCG GAG CCC GGC CCG CCG CGC CCC CGC GCC CGG GGC CCG CGG GCG CGG CCG CCC CGC CGC ACG CCG ACG CGC CCC GCC TGC GCG CCT GGC TGC GCG AGC TGC GGT
108990_3969562_NC_001798part2_39_14	/5Biosg/TCG TGC GCG ACG CGC TGG TGC TGA TGC GCC TGC GCG GGG ACC TGC GCG TGG CCG GCG GCA GCG AGG CCG CCG TGG CCG CCG TGC GCG CCG TGA GCC TGG TCG CCG GGG CCC TGG GCC CGG
108990_3969562_NC_001798part2_39_15	/5Biosg/CGC TGC CGC GGA GCC CGC GCC TGC TGA GCT CCG CCG CCG CCG CCG CCG CGG ACC TGC TCT TCC AGA ACC AGA GCC TGC GCC CCC TGC TGG CCG ACA CCG TCG CCG CGG CCG ACT CGC TCG
108990_3969562_NC_001798part2_39_16	/5Biosg/CCG CGC CCG CCT CCG CGC CGC GGG AGG CGC GCA AGC GCA AGA GCC CCG CCC CGG CCA GGG CGC CGC CGG GCG GCG CCC CGC GCC CCC CGA AGA AGA GCC GCG CGG ACG CCC CCC GCC CCG
108990_3969562_NC_001798part2_39_17	/5Biosg/CGG CCG CCC CTC CCG CGG GGG CCG CGC CCC CCG CCC CGC CGA CGC CGC CGC CGC GGC CGC CGC GCC CCG CGG CGC TGA CCC GCC GGC CCG CCG AGG GCC CCG ACC CGC AGG GCG GCT GGC
108990_3969562_NC_001798part2_39_18	/5Biosg/GCC GCC AGC CGC CGG GGC CCA GCC ACA CGC CGG CGC CCT CGG CCG CCG CCC TGG AGG CCT ACT GCG CCC CGC GGG CCG TGG CCG AGC TCA CGG ACC ACC CGC TCT TCC CCG CGC CGT GGC
108990_3969562_NC_001798part2_39_19	/5Biosg/GCC CGG CCC TCA TGT TCG ACC CGC GCG CGC TGG CCT CGC TGG CCG CGC GCT GCG CCG CCC CGC CCC CCG GCG GCG CGC CCG CCG CCT TCG GCC CGC TGC GCG CCT CGG GCC CGC TGC GCC
108990_3969562_NC_001798part2_39_20	/5Biosg/GCG CGG CGG CCT GGA TGC GCC AGG TGC CCG ACC CGG AGG ACG TGC GCG TGG TGA TCC TCT ACT CGC CGC TGC CGG GCG AGG ACC TGG CCG CGG GCC GCG CCG GGG GCG GGC CCC CCC CGG
108990_3969562_NC_001798part2_39_21	/5Biosg/AGT GGT CCG CCG AGC GCG GCG GGC TGT CCT GCC TGC TGG CGG CCC TGG GCA ACC GGC TCT GCG GGC CCG CCA CGG CCG CCT GGG CGG GCA ACT GGA CCG GCG CCC CCG ACG TCT CGG CGC
108990_3969562_NC_001798part2_39_22	/5Biosg/TGG GCG CGC AGG GCG TGC TGC TGC TGT CCA CGC GGG ACC TGG CCT TCG CCG GCG CCG TGG AGT TCC TGG GGC TGC TGG CCG GCG CCT GCG ACC GCC GCC TCA TCG TCG TCA ACG CCG TGC
108990_3969562_NC_001798part2_39_23	/5Biosg/GCG CCG CGG ACT GGC CCG CCG ACG GGC CCG TGG TCT CGC GGC AGC ACG CCT ACC TGG CCT GCG AGG TGC TGC CCG CCG TGC AGT GCG CCG TGC GCT GGC CGG CGG CGC GGG ACC TGC GCC
108990_3969562_NC_001798part2_39_24	/5Biosg/GCA CCG TGC TGG CCT CCG GCC GCG TGT TCG GGC CGG GGG TCT TCG CGC GCG TGG AGG CCG CGC ACG CGC GCC TGT ACC CCG ACG CGC CGC CGC TGC GCC TCT GCC GCG GGG CCA ACG TGC
108990_3969562_NC_001798part2_39_25	/5Biosg/GGT ACC GCG TGC GCA CGC GCT TCG GCC CCG ACA CGC TGG TGC CCA TGT CCC CGC GCG AGT ACC GCC GCG CCG TGC TCC CGG CGC TGG ACG GCC GGG CCG CCG CCT CGG GCG CGG GCG ACG
108990_3969562_NC_001798part2_39_26	/5Biosg/CCA TGG CGC CCG GCG CGC CGG ACT TCT GCG AGG ACG AGG CGC ACT CGC ACC GCG CCT GCG CGC GCT GGG GCC TGG GCG CGC CGC TGC GGC CCG TCT ACG TGG CGC TGG GGC GCG ACG CCG
108990_3969562_NC_001798part2_39_27	/5Biosg/TGC GCG GCG GCC CGG CGG AGC TGC GCG GGC CGC GGC GGG AGT TCT GCG CGC GGG CGC TGC TCG AGC CCG ACG GCG ACG CGC CCC CGC TGG TGC TGC GCG ACG ACG CGG ACG CGG GCC CGC
108990_3969562_NC_001798part2_39_28	/5Biosg/CCC CGC AGA TAC GCT GGG CGT CGG CCG CGG GCC GCG CGG GGA CGG TGC TGG CCG CGG CGG GCG GCG GCG TGG AGG TGG TGG GGA CCG CCG CGG GGC TGG CCA CGC CGC CGA GGC GCG AGC
108990_3969562_NC_001798part2_39_29	/5Biosg/CCG TGG ACA TGG ACG CGG AGC TGG AGG ACG ACG ACG ACG GAC TGT TTG GGG AGT GAC GGG GGG GAA ACT TCC GGG AGC GGG GGA GGG GGG AGA TGG GGA GAG GGG GAA GGA ATC GGG CGT
108990_3969562_NC_001798part2_39_30	/5Biosg/CTG TGC GCC TTT AAG ACA GAC GCG GCG ATG GCC GCG CGC GTG TGT GAG AAA TAA AGA ACG AGA CAG ACG AAA ACG TAC CGC CTT GTG TGG TTT ATT CGG GGG TCG GGC GGG CGG GGG TCG
108990_3969562_NC_001798part2_39_31	/5Biosg/GGC GGG CGG GGG TCG GGC GGG CGG GGG TCG GGC GGG CGG GGG TCG GGC GGG CGG GGG TCG GGC GGG CGG GGG TCG GGC GGG CGG GGG TCG GGC GGG CGG GGG TCG GGC GGG CGG GGG TCG
108990_3969562_NC_001798part2_39_32	/5Biosg/GGC GGG CGG GGG TCG GGC GGG CGG GGG TCG GGC GGG CGG GGG TCG GGC GGG CGG GGG TCG GGC GGG CGG GGG TCG GGC GGG CGG GGG TCG GGT GGG CGG CAC GTC TCC CGC GCC CGC GGG
108990_3969562_NC_001798part2_39_33	/5Biosg/GGG TCT GGG GCT CTG ACC TGA GTG CAG GTT ACG AAG GTC AGG TGG CCC GAG CCC CCC CGC AGG AGC GGG AGG GAA GGC ACG GGG CGC GGG AGG GAG GGG CTG CTG CGA GCT CGG GGC CGC
108990_3969562_NC_001798part2_39_34	/5Biosg/GGG CGC GGG GGG AGG GGC GGG GGA AGC CCC CGG GGC GGG GCG CGG GGG AGG CGG CCG CGG GGG AGG CGG CCG CGG GAC CGC AGC CCC GTG GCG CGC GGG GGG GAG GGG CTG CCG CGA GCT
108990_3969562_NC_001798part2_39_35	/5Biosg/CGG CGG GAT GGA GGG GAG GGA GGG GGT GGC GGG GAA CCG TGT GCG GGC GGG CGG GTG CTT GGT GCA ACT GTC TGG TCT GCG AGG GCG AGC GGT GGT GCG ACT GGC GTC TTC GGG GGG GCG
108990_3969562_NC_001798part2_39_36	/5Biosg/GGG AGC TTG GGA GTG TGT GGT GGT CTG CGG CAC AGC CTG CTA GTC CCC GTC TTG CCG CGC GGG GGC GGG CGC GGG AAA AAA GCC GCG CGG GGG CGC CCG CGG GAA GGC AGC CCC GCG GCG
108990_3969562_NC_001798part2_39_37	/5Biosg/CGC GGG GGG AGG GGC GGC GCC CGC GGG GGA GCG GCC GGC TCC GGG GGA GGG ACG GGG AAG GGG GCG CGC GGG GCT GCC CTG CCG CCC GCC CGC CGC CGC CGC CCG CCT TCG CGC CCC CCC
